# Supplementary material for: Genome-wide detection of RNA editing events during the hair follicles cycle of Tianzhu white yak
Source: BMC Genomics. 2022 Oct 31;23:737. doi: 10.1186/s12864-022-08951-5 (PMC9624038; doi:10.1186/s12864-022-08951-5)
Supplement: Supplementary file 1 — Additional file 1: Identified A-to-I editing sites of hair follicles cycle in Tianzhu white yak [file 12864_2022_8951_MOESM1_ESM.xlsx]

## Sheet: Sheet2
Chromosome	Position	Type	Strand	Jan-1	Jan-2	Jan-3	Mar-1	Mar-2	Mar-3	Jun-1	Jun-2	Jun-3	Aug-1	Aug-2	Aug-3	Oct-1	Oct-2	Oct-3
1	1020613	AG	+	0.352941	0	0	0.333333	0	0	0	0	0.142857	0.192308	0	0	0.214286	0.285714	0
1	1020617	AG	+	0.166667	0	0	0.1875	0	0	0	0	0	0.12	0	0	0.0769231	0.125	0
1	1020618	AG	+	0.0555556	0	0	0.125	0	0	0	0	0	0.12	0	0	0.0769231	0.125	0
1	1020624	AG	+	0.1875	0	0	0.133333	0	0	0	0	0	0	0	0	0.0833333	0	0
1	1020714	AG	+	0.5	0	0	0	0	0	0	0.222222	0.5	0.214286	0	0	0.75	0.555556	0
1	1020715	AG	+	0.5	0	0	0	0	0	0	0.222222	0.5	0.142857	0	0	0.375	0.555556	0
1	1020724	AG	+	0.125	0	0	0	0	0	0	0.166667	0	0.0625	0	0	0.333333	0.111111	0
1	102453382	TC	-	1	1	0	0	0	0	1	1	0	1	1	0	1	1	1
1	102453395	TC	-	1	1	0	0	0	0	1	1	0	1	1	0	1	1	1
1	102453397	TC	-	1	1	0	0	0	0	1	1	0	1	1	0	1	1	1
1	102453405	TC	-	1	1	0	0	0	0	1	1	0	1	1	0	1	1	1
1	102453415	TC	-	1	1	0	0	0	0	1	1	0	1	1	0	1	1	1
1	102996355	TC	-	1	0	0	0	0	1	0	0	1	0	0	0	0	0	0
1	102996367	TC	-	1	0	0	0	0	1	0	0	1	0	0	0	0	0	0
1	102996371	TC	-	1	0	0	0	0	1	0	0	1	0	0	0	0	0	0
1	102996399	TC	-	1	0	0	0	0	1	0	0	1	0	0	0	0	0	0
1	102996417	TC	-	1	0	0	0	0	1	0	0	1	0	0	0	0	0	0
1	103236381	AG	+	1	0	1	0	0	0	0.5	0	1	0	0	0	0	0	0
1	103236385	AG	+	1	0	1	0	0	0	0.5	0	1	0	0	0	0	0	0
1	103236481	AG	+	1	0	1	0	0	0	0	0	1	0	0	0	0	0	0
1	103236482	AG	+	0.75	0	1	0	0	0	0	0	1	0	0	0	0	0	0
1	103240909	AG	+	1	0	0.5	0	1	0	1	0	0	0	0	0	1	0	0
1	103240918	AG	+	1	0	0.333333	0	0	0	0	0	0	0	0	0	1	0	0
1	103240920	AG	+	1	0	0	0.333333	0	0	0	0	0	0	0	0	1	0.5	0
1	103240936	AG	+	0	0	0.5	0	0	0	0	0	0	0	0	0	0.5	0.5	0
1	103240959	AG	+	0	1	1	0.2	0.666667	0	1	0	0	0	0	0	0	1	0
1	103241012	AG	+	0	0.5	0.6	0	1	0	0.4	0	1	0	0	0	0	0.5	0
1	103241033	AG	+	0.75	1	0.6	0.5	0.75	0	0.25	0	1	0	0	0	0	0	0
1	103241049	AG	+	0.75	0.333333	0	0	0.666667	0	0.25	0	0	0	0	0	1	0	0
1	103241050	AG	+	0.75	1	0	0	0.666667	0	0.25	0	0.666667	0	0	0	0	0	0
1	103241051	AG	+	0.75	0.666667	0	0.5	0	0	0	0	0.666667	0	0	0	0	0	0
1	103241077	AG	+	1	1	0.333333	1	0.333333	1	0.6	0	0	0	0	0	1	0	0
1	103241104	AG	+	0.6	0.571429	0	0	0.333333	0	0.6	0	0.5	0	0	0	0	0.5	0
1	103241105	AG	+	0.2	0.428571	0	0	0	0	0.4	0	0.5	0	0	0	0	0.5	0
1	103241131	AG	+	0.6	1	0	0	0.333333	1	0	0	0.666667	0	0	0	0	1	0
1	103241325	AG	+	0	0.333333	0	0	0	1	0	0	0	0	0	0	0	1	0
1	103241410	AG	+	0	0.5	1	0	0	1	0	0	0	0	0	0	0	0	0
1	103241570	AG	+	0.4	1	0	0	0	0	0	0	0.666667	0	0	0	0	0.333333	0
1	103241602	AG	+	0.666667	1	1	0	0	0	0	0	1	0	0	0	0	1	0
1	103241613	AG	+	0.222222	1	0	0	0	0	0	0	1	0	0	0	0	0	0
1	103241626	AG	+	0.333333	1	0.333333	0	0	0	0	0	1	0	0	0	0	0.833333	0
1	103769179	AG	+	0	0	0	0	1	0	0.666667	0	0	1	0	0	0	0	0
1	103769180	AG	+	0	0	0	0	1	0	1	0	0	1	0	0	1	0	0
1	103769188	AG	+	0	0	0	0	0	0	0.333333	0	0	1	0	0	1	0	0
1	103769193	AG	+	0	0	0	0	0	0	0.333333	0	0	1	0	0	1	0	0
1	103769220	AG	+	0	0	0	0	1	0	0.666667	0	0	1	0	0	0	0	0
1	103769226	AG	+	0	0	0	0	1	0	1	0	0	1	0	0	1	0	0
1	103769244	AG	+	0	0	0	0	1	0	1	0	0	0	0	0	1	0	0
1	103989429	AG	+	0	0	0	0	0	1	0	0	0	0	1	0	0	0	1
1	103989448	AG	+	0	0	0	0	0	0.25	0	0	0	0	0.25	0	0	0	0.5
1	107309508	AG	+	0	0	0	1	0	0.666667	1	0	0	0.5	0	1	0	0	0
1	107309512	AG	+	0	0	0	1	0	1	1	0	0	1	1	1	1	0	0
1	107309523	AG	+	0	0	0	1	0	1	1	0	0	1	1	1	1	0	0
1	107309528	AG	+	0	0	0	1	0	0.25	0	0	0	0.75	1	0	0.5	0	0
1	107309543	AG	+	0	0	0	1	0	1	1	0	0	0.75	0	1	0.5	0	0
1	107309545	AG	+	0	0	0	0	0	0.5	1	0	0	1	1	1	1	0	0
1	107309557	AG	+	0	0	0	0	0	0	0.6	0	1	0.5	0	1	0.5	0	0
1	107309559	AG	+	0	1	0	0	0	1	1	0	1	1	1	1	1	0	0
1	107309562	AG	+	0	0	0	0	0	0.25	0.2	0	1	0	0	0	0.5	0	0
1	107309563	AG	+	0	1	0	0	0	1	1	0	1	1	1	1	1	0	0
1	107309568	AG	+	0	0	0	0	0	0.5	0.2	0	1	0.5	0	0	0.5	0	0
1	107309577	AG	+	0	1	0	0	0	0.5	0.6	0	1	1	1	0	1	0	0
1	107309580	AG	+	0	1	0	0	0	0.5	0.6	0	1	0.25	0	0	0	0	0
1	107309590	AG	+	0	1	0	0	0	1	1	0	0	1	1	1	1	0	0
1	107309620	AG	+	0	1	0	0	0	1	1	0	1	0	1	1	1	0	0
1	109573384	AG	+	0	0	0	0	0	0	1	0	0	1	0	0	1	0	0
1	109573413	AG	+	0	0	0	0	0	0	0.5	0	0	1	0	0	1	0	0
1	109573418	AG	+	0	0	0	0	0	0	1	0	0	1	0	0	1	0	0
1	109573489	AG	+	0	0	0	1	0	0	0.666667	0	0	0.2	0	0	0.5	0	0.5
1	109573495	AG	+	0	0.5	0.5	0	0	0	0	0	0	0.25	0	0	0	0	0.25
1	109573505	AG	+	1	1	1	1	0	0	1	0	0	0.75	0	1	1	1	1
1	109573515	AG	+	0.666667	0	0	1	0	0	1	0	0	0.25	0	0	0.666667	1	0.75
1	109573521	AG	+	0	0	0	1	0	0	0	0	0	0.25	0	1	0.333333	0	0
1	109573522	AG	+	0	0	1	1	0	0	0	0	0	0	0	0	0.666667	1	0.5
1	109573526	AG	+	1	1	1	1	0	0	1	0	0	1	0	1	1	1	1
1	109573528	AG	+	0.666667	0	0	0	0	0	0	0	0	0.25	0	0	0.333333	0	0
1	109573539	AG	+	0	0.333333	0	0	0	0	0	0	0	0.25	0	0	0.666667	0	0.5
1	109573542	AG	+	0	0	0	0	0	0	1	0	0	0.5	0	0	0.333333	0	0
1	109573543	AG	+	1	0.5	1	0	0	0	1	0	0	0.75	0	1	0.666667	1	0.5
1	109573547	AG	+	0	0	0	0	0	0	1	0	0	0.333333	0	0	1	0	0
1	109573563	AG	+	0	0	0	0	0	0	1	0	0	0.333333	0	0	1	0	0
1	109573564	AG	+	0.5	1	1	0	0	0	1	0	0	0.666667	0	1	1	1	0
1	112189933	AG	+	0	0	0	1	0	1	0	0	0	0	0	0	1	0	0
1	112189935	AG	+	0	0	0	1	0	1	0	0	0	0	0	0	1	0	0
1	112189941	AG	+	0	0	0	1	0	1	0	0	0	0	0	0	1	0	0
1	112189953	AG	+	0	0	0	1	0	1	0	0	0	0	0	0	1	0	0
1	112189964	AG	+	0	0	0	1	0	1	0	0	0	0	0	0	1	0	0
1	112189974	AG	+	0	0	0	1	0	1	0	0	0	0	0	0	1	0	0
1	112189985	AG	+	0	0	0	1	0	1	0	0	0	0	0	0	1	0	0
1	112263348	AG	+	0	1	0	1	0	1	1	1	0	1	0	0	0	1	0
1	112263353	AG	+	0	0	0	0.333333	0	0	0	0	0	1	0	0	0	1	0
1	112263354	AG	+	0	1	0	1	0	0.2	1	1	0	1	0	0	0	0.5	0
1	112263362	AG	+	0	0	0	0.666667	0	0	1	0.5	0	0	0	0	0	0	0
1	112263375	AG	+	0	1	0	1	0	0	1	0.5	0	0	0	0	0	0	0
1	112263384	AG	+	0	0	0	1	0	1	1	0	0	1	0	0	0	0.5	0
1	112263385	AG	+	0	1	0	1	0	0.8	1	0.5	0	1	0	0	0	1	0
1	112263396	AG	+	0	1	0	0.333333	0	0.2	0	0.5	0	1	0	0	0	0.5	0
1	112263407	AG	+	0	1	0	0.666667	0	1	0	1	0	1	0	0	0	0.5	0
1	115503860	TC	-	0.714286	0	0	1	0	0	0	0	0	0	0	0.5	0	0	0
1	115503879	TC	-	0.25	0	0	0	0	1	0	0	0	0	0	0.333333	0	0	0
1	115503892	TC	-	0.333333	0	0	0.5	0	1	0	0	0	0	0	0.25	0	0	0
1	115503898	TC	-	0.833333	0	0	0.666667	0	0	0	0	0	0	0	0.5	0	0	0
1	115503908	TC	-	0.666667	0	0	1	0	1	0	0	0	0	0	0	0	0	0
1	115503909	TC	-	0.5	0	0	0.666667	0	1	0	0	0	0	0	0	0	0	0
1	118060734	AG	+	1	0	0	0	0	0	0	0	0	0	0	0	1	0	1
1	118060758	AG	+	1	0	0	0	0	0	0	0	0	0	0	0	1	0	1
1	118060771	AG	+	1	0	0	0	0	0	0	0	0	0	0	0	1	0	1
1	118384214	AG	+	1	0	0	1	0	1	0	0	0	0	0	0	0	0	0
1	118384237	AG	+	1	0	0	1	0	1	0	0	0	0	0	0	0	0	0
1	118384262	AG	+	1	0	0	1	0	1	0	0	0	0	0	0	0	0	0
1	118507072	AG	+	0.0714286	0	0.166667	0	0	0	0	0	0.0555556	0	0	0	0	0	0
1	118507100	AG	+	0.454545	0	0.454545	0	0	0	0	0	0.5	0	0	0	0	0	0
1	118507107	AG	+	0.2	0	0.272727	0	0	0	0	0	0.1	0	0	0	0	0	0
1	118507120	AG	+	0.3	0	0.444444	0	0	0	0	0	0.5	0	0	0	0	0	0
1	118573317	TC	-	0	0	0	1	0	0	1	0.5	0.333333	0	0	0	0	0	0
1	118573320	TC	-	0	0	0	1	0	0	1	1	0.333333	0	0	0	1	0	0
1	118573322	TC	-	0	0	0	1	0	0	1	1	0.333333	0	0	0	1	0	0
1	118573328	TC	-	0	0	0	1	0	0	0	1	1	0	0	0	0	0	0
1	118573333	TC	-	0	0	0	0	0	0	0	0.5	0.333333	0	0	0	1	0	0
1	118573335	TC	-	0	0	0	1	0	0	1	1	0	0	0	0	1	0	0
1	118573343	TC	-	0	0	0	1	0	0	1	0.8	0	0	0	0	1	0	0
1	118587969	TC	-	0	0	0	0	0	1	0	0	0.666667	0	1	0	0	0	0
1	118588010	TC	-	0	0	0	0	0	1	0	0	1	0	1	0	0	0	0
1	118588017	TC	-	0	0	0	0	0	0.666667	0	0	1	0	1	0	0	0	0
1	120959896	AG	+	0	0	0.578947	0	0	0.4	0.494253	0.986111	0	0	0	0	1	0.38806	0
1	120959940	AG	+	0.0547945	0.0985915	0.138462	0.169014	0.0769231	0.140351	0.181818	0.227273	0.031746	0.108108	0.0657895	0.0140845	0.0921053	0.0277778	0
1	120959947	AG	+	0.452055	0.520548	0.555556	0.527027	0.475	0.508772	0.602273	0.454545	0.568966	0.465753	0.472973	0.625	0.459459	0.369863	0
1	120959948	AG	+	0.285714	0.383562	0.360656	0.391892	0.3	0.421053	0.430233	0.241379	0.362069	0.338028	0.256757	0.416667	0.283784	0.178082	0
1	120959949	AG	+	0	0.166667	0.16129	0.0547945	0.175	0.163636	0.091954	0.0588235	0.0847458	0	0.0684932	0.0704225	0.027027	0.0416667	0
1	120959954	AG	+	0.561644	0.549296	0.552239	0.630137	0.674419	0.642857	0.686047	0.588235	0.719298	0.42029	0.575342	0.661765	0.666667	0.471429	0
1	120959958	AG	+	0	0	0	0	0	0	0	0.0119048	0	0	0	0.0294118	0.012987	0	0
1	120959959	AG	+	0.0273973	0	0.0142857	0.0519481	0	0.0333333	0.0666667	0.0119048	0.12069	0.0144928	0.0909091	0.0441176	0.025974	0.0434783	0
1	120959969	AG	+	0	0	0	0	0.04	0.0166667	0.0212766	0	0	0	0	0.0149254	0.025	0	0
1	120959973	TC	-	0	0	0	0.05	0	0.0350877	0	0.0595238	0	0	0	0	0	0	0
1	120959974	AG	+	0	0	0	0	0	0.0175439	0	0	0.0327869	0	0	0	0.0246914	0	0
1	120959978	AG	+	0	0	0	0.0232558	0	0	0.021978	0.011236	0	0	0	0.0322581	0	0	0.0408163
1	120959981	AG	+	0.267606	0.205128	0.2	0.267442	0.204082	0.393443	0.358696	0.186047	0.166667	0.237288	0.323077	0.28125	0.216867	0.177419	0.333333
1	120959989	AG	+	0.015873	0.0694444	0.0352941	0	0.0416667	0.0588235	0.0543478	0.0375	0	0.0833333	0.0735294	0.0344828	0.025974	0.0338983	0
1	120960003	AG	+	0.0175439	0	0	0.0222222	0	0	0	0	0.0344828	0	0	0	0	0	0.0212766
1	120960008	TC	-	0	0	0	0.0229885	0	0.0307692	0	0.0133333	0	0	0	0	0	0	0
1	120960009	TC	-	0	0	0	0.0470588	0	0.03125	0	0.0131579	0	0	0	0	0	0.0172414	0
1	120960010	TC	-	0	0	0	0.0240964	0	0.0344828	0	0.0140845	0	0	0	0	0	0.0188679	0
1	120960014	AG	+	0.0425532	0	0.133333	0.219512	0.0961538	0.210526	0.207317	0.323944	0.134615	0.0754717	0.213115	0.137931	0.164179	0.122807	0.111111
1	120960018	AG	+	0.0833333	0.133333	0.0810811	0.13253	0.0178571	0.175439	0.0843373	0.0958904	0.0566038	0.111111	0.0634921	0.101695	0.144928	0.0566038	0.133333
1	120960019	AG	+	0.291667	0.366667	0.364865	0.60241	0.5	0.473684	0.621951	0.438356	0.403846	0.5	0.483871	0.40678	0.536232	0.245283	0.333333
1	120960022	AG	+	0	0	0.0142857	0.0987654	0.12963	0.0862069	0.207317	0.0694444	0.04	0.037037	0.12069	0.0847458	0.0461538	0.04	0.113636
1	120960023	TC	-	0	0	0	0.0493827	0	0	0	0.0138889	0	0	0	0	0	0.0196078	0
1	120960024	AG	+	0.152174	0.169492	0.2	0.185185	0.109091	0.175439	0.158537	0.111111	0.1	0.0555556	0.216667	0.152542	0.107692	0.0980392	0
1	120960039	TC	-	0	0	0	0.047619	0	0.0344828	0	0.025974	0	0	0	0	0	0.02	0
1	120960042	TC	-	0	0	0	0.0229885	0	0	0	0.025641	0	0	0	0	0	0.0196078	0
1	120960046	TC	-	0	0	0	0.0449438	0	0	0	0.0253165	0	0	0	0	0	0.04	0
1	120966538	AG	+	0	0.407407	0.285714	0.453125	0.323529	0.5	0.346154	0.314286	0.403846	0.240741	0.265306	0.243902	0.175	0	0.214286
1	120966548	AG	+	0	0	0	0	0.0222222	0	0	0	0	0.0138889	0.015625	0	0	0	0
1	120966553	AG	+	0	0.102564	0.0277778	0.0481928	0.0421053	0.0461538	0	0	0.030303	0	0.0149254	0	0	0.0821918	0
1	120966558	AG	+	0	0.0512821	0	0.045977	0.0102041	0.0735294	0.025974	0	0.0428571	0.0384615	0.0138889	0.0175439	0.015625	0	0
1	120966561	AG	+	0.196078	0.075	0.153846	0.233333	0.14	0.171429	0.113924	0	0.112676	0.0253165	0.109589	0.20339	0.0615385	0.181818	0.234043
1	120966573	AG	+	0.0178571	0.0454545	0	0.0588235	0.0841121	0.025	0	0	0.025974	0.0240964	0	0.015873	0.0289855	0.0352941	0.0208333
1	120966574	AG	+	0.472727	0.355556	0.461538	0.564356	0.490741	0.5875	0.54878	0.490196	0.493506	0.39759	0.405405	0.396825	0.43662	0.435294	0.458333
1	120966575	AG	+	0.464286	0.533333	0.5	0.475728	0.363636	0.439024	0.409639	0.333333	0.4	0.345238	0.378378	0.3125	0.323944	0.360465	0.34
1	120966576	AG	+	0.196429	0.2	0.243902	0.171429	0.172414	0.304878	0.190476	0.132075	0.154762	0.127907	0.210526	0.220588	0.162162	0.151163	0.0784314
1	120966581	AG	+	0	0	0	0	0	0	0	0.0186916	0	0	0	0	0.0131579	0	0.0384615
1	120966587	AG	+	0.0169492	0	0	0.026087	0.0461538	0.0638298	0.0103093	0	0.0416667	0.03125	0	0.04	0.0243902	0.010989	0.016129
1	120966589	AG	+	0.0327869	0	0	0	0	0	0	0.0162602	0	0.0408163	0	0.0128205	0	0.021978	0.0634921
1	120966592	AG	+	0	0	0	0	0.00746269	0	0.010101	0	0.0210526	0	0	0	0	0	0
1	120966600	AG	+	0	0	0	0	0.0141844	0	0	0.015873	0	0.00934579	0	0	0	0	0.0147059
1	120966607	AG	+	0	0.0192308	0.0588235	0	0.0137931	0	0.00917431	0	0	0	0.0215054	0	0	0	0
1	120966612	AG	+	0	0	0.0588235	0	0	0.00862069	0	0.0150376	0.0181818	0	0.0421053	0.0333333	0	0.0106383	0
1	120966623	AG	+	0.0151515	0.0555556	0	0.0147059	0.0318471	0.0655738	0	0	0.00869565	0	0	0	0.0309278	0.040404	0.0416667
1	120966624	AG	+	0.030303	0	0	0.0218978	0.0254777	0.0491803	0.04	0	0.0434783	0.00833333	0	0.0531915	0.0306122	0.0707071	0.0273973
1	120966626	AG	+	0.0151515	0	0	0	0.0379747	0.00813008	0.0390625	0	0	0.00819672	0	0	0.010101	0	0.0135135
1	120966634	AG	+	0	0	0	0.00735294	0	0.0381679	0	0	0.0267857	0	0	0.0196078	0	0.0510204	0.0394737
1	120966641	AG	+	0	0	0	0.0218978	0.0126582	0	0	0	0	0	0	0	0.00990099	0	0
1	120966681	AG	+	0	0	0.111111	0.00833333	0.0681818	0.05	0.0350877	0	0.0673077	0.0350877	0	0.0795455	0.0526316	0	0.0172414
1	120966685	AG	+	0.025	0.0454545	0.121951	0.0350877	0.0578512	0.045045	0.0471698	0.0338983	0.020202	0.0194175	0.0117647	0.0632911	0.0222222	0	0.0925926
1	120966686	AG	+	0	0	0.025	0	0	0	0.0190476	0	0.0306122	0	0.0119048	0	0.0113636	0	0
1	120966691	AG	+	0.0857143	0.0625	0.027027	0.0471698	0.0654206	0.164948	0.134831	0.0462963	0.0326087	0.032967	0.0675676	0.0273973	0.0493827	0	0
1	120966692	AG	+	0.0571429	0.125	0	0.0754717	0.104762	0.166667	0.0340909	0.0582524	0.0555556	0.0337079	0.0277778	0.0833333	0.0375	0	0
1	120966696	AG	+	0	0	0	0.0784314	0.0784314	0.0638298	0.0229885	0.02	0.0588235	0.0588235	0.057971	0.0298507	0.04	0	0.0204082
1	120966701	AG	+	0	0	0	0	0.0206186	0	0	0	0.0121951	0	0	0	0.0606061	0	0
1	120966753	AG	+	0	0.470588	1	0	1	1	1	1	1	0	1	0.653846	1	0	0
1	120966774	AG	+	0	0	0.142857	0	0	0.05	0	0.153846	0	0	0	0	0	0	0
1	120969027	AG	+	0.142857	0.333333	0.333333	0.272727	0.47619	0.466667	0	0.4	0.368421	0	0	0.25	0.0833333	0.375	0.333333
1	120969042	AG	+	0	0	0.2	0	0	0.1	0	0.0833333	0.0714286	0	0	0	0	0	0
1	120969047	AG	+	0.166667	0	0	0	0	0	0	0.0909091	0.0714286	0	0	0	0	0	0
1	120969050	AG	+	0.166667	0	0	0.4	0.153846	0.3	0	0.272727	0.285714	0	0	0	0.25	0.142857	0.2
1	120969063	AG	+	0.666667	1	0.666667	0.7	0.538462	0.875	0	0.428571	0.461538	0	0	0.142857	0.333333	0.6	0.5
1	120969064	AG	+	0.333333	1	0.666667	0.6	0.583333	0.625	0	0.571429	0.615385	0	0	0.285714	0.166667	0.8	0
1	120969065	AG	+	0	0	0	0.2	0	0.25	0	0.333333	0.384615	0	0	0.428571	0	0	0
1	120969167	AG	+	0	0.0769231	0.25	0.0588235	0.05	0.0357143	0	0.115385	0	0	0	0	0	0.0434783	0.047619
1	120969171	AG	+	0	0.0769231	0.0769231	0	0	0	0	0.0357143	0.0645161	0	0	0.0555556	0.0666667	0.0434783	0.047619
1	120969177	AG	+	0.142857	0.0769231	0.0714286	0.0526316	0.0909091	0.2	0	0	0.111111	0	0	0	0.117647	0.16	0
1	120969178	AG	+	0	0.230769	0.142857	0.105263	0.0434783	0.0857143	0	0.0625	0.0277778	0	0	0.0869565	0.0555556	0.24	0.0454545
1	120969182	AG	+	0	0	0	0	0	0.027027	0	0.138889	0.0512821	0	0	0.0384615	0.0526316	0.0384615	0.0454545
1	120969187	AG	+	0.111111	0	0	0.0869565	0	0	0	0	0	0	0	0	0	0.0714286	0
1	120969239	AG	+	0	0.35	1	1	1	0.982456	0	1	0	0	0	0	1	0	1
1	120969260	AG	+	0	0	0	0.030303	0.0512821	0.0508475	0	0.0517241	0	0	0	0	0	0	0
1	121254135	AG	+	0	1	0	0	0	0	0	0	0	1	0	0	0	0.25	1
1	121254136	AG	+	0	0.5	0	0	0	0	0	0	0	1	0	0	0	0.5	0
1	121254137	AG	+	0	0.5	0	0	0	0	0	0	0	0	0	0	0	0.5	1
1	121254140	AG	+	0	1	0	0	0	0	0	0	0	1	0	0	0	0.75	1
1	121254148	AG	+	0	0.5	0	0	0	0	0	0	0	0.75	0	0	0	0.5	0.666667
1	121254170	AG	+	0	0	0	0	0	0	0	0	0	0.75	0	1	0	0.4	0
1	121254171	AG	+	0	0	0	0	0	0	0	0	0	0.25	0	1	0	0.4	0
1	121254182	AG	+	0	0	0	0	0	0	0	0	0	1	0	1	0	0.6	0
1	121254185	AG	+	0	0	0	0	0	0	0	0	0	0.5	0	1	0	0.4	0
1	121254186	AG	+	0	0	0	0	0	0	0	0	0	1	0	0.333333	0	0.6	0
1	121734772	AG	+	0.8	1	0	0	0	0.85	1	0	0	0	0	0.904762	0	0	0
1	121734774	AG	+	0.2	0.75	0	0	0	0.85	0.692308	0	0	0	0	0.952381	0	0	0
1	121734779	AG	+	0.8	1	0	0	0	0.842105	1	0	0	0	0	0.95	0	0	0
1	121734824	AG	+	0.666667	1	0	0	0	0.875	0.857143	0	0	0	0	1	0	0	0
1	121734828	AG	+	0.666667	1	0	0	0	0.875	0.857143	0	0	0	0	1	0	0	0
1	121845179	AG	+	0	0	0.166667	0	1	0	1	0	0	0	0	0	0	0	0.5
1	121845184	AG	+	0	0	0.666667	0	1	0	1	0	0	0	0	0	0	0	1
1	121845214	AG	+	0	0	0.5	0	1	0	1	0	0	0	0	0	0	0	0.5
1	121845233	AG	+	0	0	0.5	0	0.5	0	0.666667	0	0	0	0	0	0	0	0
1	121847572	AG	+	0	1	0	0	0	0	1	1	0	0	0	0	0	0	0
1	121847581	AG	+	0	0	0	0	0	0	1	1	0	0	0	1	0	0	0
1	121847589	AG	+	0	0	0	0	0	0	1	1	0	0	0	1	0	0	0
1	121847603	AG	+	0	1	0	0	0	0	1	1	0	0	0	1	0	0	0
1	121847607	AG	+	0	1	0	0	0	1	1	0	0	0	0	0	0	0	0
1	121847614	AG	+	0	0	0	0	0	1	1	1	0	0	0	0	0	0	0
1	121847626	AG	+	0	0	0	0	0	1	1	1	0	0	0	0	0	0	0
1	121847662	AG	+	0	0	0	0	0	1	0	1	0	0	0	1	0	0	0.5
1	121847665	AG	+	0	0	0	0	0	1	0	0	0	0	0	1	0	0	0.5
1	121849318	AG	+	1	0.25	0	0	0	0	1	0	1	0	0	0	0	0	0
1	121849356	AG	+	0.5	0.25	0	0	0	0	1	0	1	0	0	0	0	0	0
1	121849367	AG	+	1	0.75	0	0	0	0	1	0	1	0	0	0	0	0	0
1	121849377	AG	+	1	0.666667	0	0	0	0	1	0	0	0	0	0	0	0	0
1	121852490	AG	+	0	0	0	0.25	0	0	1	0	0	0	1	0	0	0	0
1	121852495	AG	+	0	0	0	0.75	0	0	0.666667	0	0	0	1	0.333333	0	0	0
1	123705806	AG	+	0	0.25	0	0	0	0.25	0.333333	0	0	0	0	0.333333	0	0	0
1	123705813	AG	+	0	0.25	0	0	0	0.25	0.333333	0	0	0	0	0.333333	0	0	0
1	123705816	AG	+	0	0.25	0	0	0	0.25	0.333333	0	0	0	0	0.333333	0	0	0
1	123705850	AG	+	0	0.25	0	0	0	0.25	0.333333	0	0	0	0	0.333333	0	0	0
1	123705851	AG	+	0	0.25	0	0	0	0.25	0.333333	0	0	0	0	0	0	0	0
1	124644360	AG	+	0	0	0	0	1	1	1	0	0	0	0.5	0	0	0	1
1	124644379	AG	+	0	0	0	0	1	1	1	0	0	0	1	0	0	0	1
1	124644394	AG	+	0	0	0	0	0	0.5	1	0	0	0	0.5	0	0	0	0.666667
1	124644409	AG	+	0	0	0	0	1	1	1	0	0	0	1	0	0	0	1
1	124644411	AG	+	0	0	0	0	1	0.5	1	0	0	0	1	0	0	0	1
1	124644418	AG	+	0	0	0	0	0	1	0	0	1	0	1	0	0	0	1
1	124644429	AG	+	0	0	0	0	0	1	0	0	1	0	1	0	0	0	1
1	124644434	AG	+	0	0	0	0	0	0.5	0	0	1	0	0.25	0	0	0	0.333333
1	124644443	AG	+	0	0	0	0	0	0.5	0	0	0.5	0	0.75	0	0	0	1
1	124644446	AG	+	0	0	0	0	0	0.5	0	0	0.5	0	0.75	0	0	0	0
1	124779575	AG	+	0	0	0	0.5	0	0	0	0	0	0	0	0	0	1	1
1	124779576	AG	+	0	0	0	0.333333	0	0	0	0	0	0	0	0	0	1	1
1	124779651	AG	+	0	0	0	1	0	0	0	0	0	0	0	0	0	1	1
1	124779659	AG	+	0	0	0	1	0	0	0	0	0	0	0	0	0	1	1
1	125296605	TC	-	0	0	1	1	0	0	0	0	0	0	0	0	0	0	1
1	125296615	TC	-	0	0	1	0.333333	0	0	0	0	0	0	0	0	0	0	1
1	125423644	TC	-	0	0	0	1	0	1	0	0	1	0	0	0	0	0	0
1	125423651	TC	-	0	0	0	1	0	0.5	0	0	1	0	0	0	0	0	0
1	125423699	TC	-	0	0	0	1	0	1	0	0	1	0	0	0	0	0	0
1	126093188	TC	-	0	0	1	1	0	0	0	0	0	1	0	0	0	0	0
1	126093214	TC	-	0	0	1	1	0	0	0	0	0	1	0	0	0	0	0
1	126093238	TC	-	0	0	1	1	0	0	0	0	0	1	0	0	0	0	0
1	126093279	TC	-	0	0	1	1	0	0	0	0	0	1	0	0	0	0	0
1	126093284	TC	-	0	0	1	0.5	0	0	0	0	0	1	0	0	0	0	0
1	126572090	AG	+	0	0	0	1	0	0	0	0	0	0	0.5	0	1	0	0
1	126572091	AG	+	0	0	0	1	0	0	0	0	0	0	1	0	1	0	0
1	126572092	AG	+	0	0	0	1	0	0	0	0	0	0	1	0	1	0	0
1	126572106	AG	+	0	0	0	1	0	0	0	0	0	0	1	0	1	0	0
1	127179565	AG	+	0.5	0	0	0	0	0	0	0	0	0	1	0.5	0	0	0
1	127179576	AG	+	0.333333	0	0	0	0	0	0	0	1	0	1	1	0	0	0
1	127179594	AG	+	1	0	0	0	0	0	0	0	1	0	1	1	0	0	0
1	127179597	AG	+	0.333333	0	0	0	0	0	0	0	0	0	1	0.333333	0	0	0
1	127179599	AG	+	1	0	0	0	0	0	0	0	0.5	0	0	0.333333	0	0	0
1	127179604	AG	+	0.333333	0	0	0	0	0	0	0	1	0	0.5	1	0	0	0
1	127179605	AG	+	1	0	0	0	0	0	0	0	1	0	0	1	0	0	0
1	127179640	AG	+	1	0	0	0	0	0	0	0	1	1	0	1	0	0	0
1	127179644	AG	+	0.333333	0	0	0	0	0	0	0	1	1	0	1	0	0	0
1	128222830	AG	+	0	0	0	0.5	0	0	0	0	0	0	0	0.333333	1	0	0
1	128222831	AG	+	0	0	0	0.5	0	0	0	0	0	0	0	0.222222	1	0	0
1	128222849	AG	+	0	0	0	0.4	0	0	0.333333	0	0	0	0	0.333333	1	0	0
1	128222856	AG	+	0	0	0	0.6	0	0	0.5	0	0	0	0	0.333333	1	0	0
1	128222861	AG	+	0	0	0	0.5	0	0	0.5	0	0	0	0	0.142857	0	0	0
1	128222862	AG	+	0	0	0	0.4	0	0	0.5	0	0	0	0	0.142857	0	0	0
1	128222895	AG	+	0	0	0	0.666667	0	0	0.666667	0	0	0	0	0.25	0	0	0
1	128829043	TC	-	0	0	0	0	0.8	1	0	0	0	1	0	0	0	0	1
1	128829059	TC	-	0	0	0	0	0.4	1	0	0	0	0.5	0	0	0	0	1
1	128829109	TC	-	0	0	0	0	0.333333	0	0	0	0	0.5	0	0	0	0	1
1	128829112	TC	-	0	0	0	0	0.5	0	0	0	0	0.5	0	0	0	0	1
1	128829113	TC	-	0	0	0	0	0.5	0	0	0	0	0.75	0	0	0	0	1
1	128829118	TC	-	0	0	0	0	0.333333	0	0	0	0	0.666667	0	0	0	0	1
1	128943210	AG	+	0.0322581	0	0	0	0	0	0	0	0	0	0.037037	0	0	0.0416667	0
1	128943221	AG	+	0.03125	0	0	0	0	0	0	0	0	0	0.115385	0	0	0.0769231	0
1	128943236	AG	+	0.027027	0	0	0	0	0	0	0	0	0	0.230769	0	0	0.0333333	0
1	129413733	AG	+	1	1	0	0	0	0	1	1	0	1	0	0	0	0	0
1	129413737	AG	+	1	0	0	0	0	0	1	0.5	0	1	0	0	0	0	0
1	129413738	AG	+	0	1	0	0	0	0	1	1	0	1	0	0	0	0	0
1	129413743	AG	+	1	1	0	0	0	0	0	0.5	0	1	0	0	0	0	0
1	129413744	AG	+	1	1	0	0	0	0	1	1	0	1	0	0	0	0	0
1	129413767	AG	+	1	1	0	0	0	0	1	0	0	0	0	0	0	0	0
1	129413776	AG	+	1	1	0	0	0	0	1	0	0	0	0	0	0	0	0
1	129509438	AG	+	0	0	0	0	0.333333	0	0	0	0.142857	0	0	0	0.181818	0	0
1	129509452	AG	+	0.222222	0	0	0	0.666667	0	0	0	0.0909091	0.15	0	0	0.125	0	0
1	129509469	AG	+	0.888889	0	0	0	1	0	0	0	0.555556	0.454545	0	0.333333	0.625	0	0
1	129509472	AG	+	0	0	0	0	0.333333	0	0	0	0.157895	0.190476	0	0	0.285714	0	0
1	129509474	AG	+	1	0	0	0	0.666667	0	0	0	0.777778	0.952381	0	0.7	1	0	0
1	129509480	AG	+	0.222222	0	0	0	0.666667	0	0	0	0.529412	0.454545	0	0.8	0.285714	0	0
1	129509490	AG	+	0.666667	0	0	0	1	0	0	0	0.222222	0.263158	0	0.3	0.625	0	0
1	129509847	AG	+	0.4	0	0	0.125	1	0.333333	0.333333	0.363636	0.230769	0.347826	0.375	0.142857	0.166667	0.285714	0.125
1	129509848	AG	+	1	0.666667	1	1	1	1	1	1	1	1	1	1	0.833333	1	1
1	129509849	AG	+	1	0.666667	1	1	1	1	1	1	1	1	1	1	1	1	1
1	129509851	AG	+	0	0	0.25	0.125	0	0	0	0.181818	0	0	0	0	0	0	0
1	129509852	AG	+	0.454545	0	0	0.125	1	0.333333	0.2	0	0.181818	0.28	0.285714	0.133333	0.666667	0.428571	0.125
1	129509863	AG	+	0	0	0	0.125	0	0	0	0.166667	0	0	0	0.117647	0	0	0
1	129509865	AG	+	0.0769231	0	0	0	0	0	0	0	0	0	0	0	0.285714	0.2	0
1	129509898	AG	+	0.666667	0.8	0.75	0.25	0	1	0.846154	0.384615	0	0.36	0.3	0.263158	0.555556	0.636364	0.111111
1	129509909	AG	+	0.357143	0	0	0.333333	0	0	0.692308	0.25	0	0.322581	0	0.0454545	0	0.1	0.272727
1	129509910	AG	+	0.571429	0.2	0.6	1	0.666667	1	0.461538	0.294118	0	0.548387	0.461538	0.227273	0.222222	0.1	0.545455
1	129509911	AG	+	0.428571	0	0.4	0	0.333333	0	0.357143	0.235294	0	0.290323	0.142857	0.181818	0.111111	0.272727	0.181818
1	129509912	AG	+	0.5	0	0.6	0.333333	0	0	0.428571	0.352941	0	0.322581	0.428571	0.136364	0.222222	0.454545	0.181818
1	129509916	AG	+	0.538462	0.4	0.8	0.5	0.333333	1	0.571429	0.3125	0	0.322581	0.384615	0.380952	0.444444	0.636364	0.5
1	129509917	AG	+	0.692308	0.6	0.6	0.416667	0.333333	1	0.5	0.5	0.538462	0.612903	0.384615	0.666667	0.555556	0.909091	0.3
1	129509919	AG	+	0.923077	0.75	1	0.583333	1	0	0.928571	0.733333	0.692308	0.866667	0.538462	0.571429	1	0.727273	0.666667
1	129509922	AG	+	0	0	0.4	0	0	0	0	0.0666667	0	0	0	0	0	0	0.222222
1	129509923	AG	+	0.0833333	0	0	0.166667	0	0	0.142857	0.133333	0.307692	0.142857	0	0	0	0.1	0
1	129509932	AG	+	0	0.5	0.2	0.454545	0	0	0	0.266667	0	0.444444	0.0833333	0.380952	0.222222	0.7	0.5
1	129509935	AG	+	1	0.75	1	1	1	1	1	0.866667	0.769231	0.888889	0.916667	1	0.888889	1	1
1	129509961	AG	+	0.0833333	0	0.25	0	0	0	0	0	0	0.222222	0	0	0.142857	0.214286	0.272727
1	129530444	AG	+	0	0	0	0	0	0	0	0	0	0.888889	1	0.692308	0	0	0
1	129530449	AG	+	0	0	0	0	0	0	0	0	0	0.65	1	0.785714	0	0	0
1	129530452	AG	+	0	0	0	0	0	0	0	0	0	0.272727	0.333333	0.1875	0	0	0
1	129530483	AG	+	0	0	0	0	0	0	0	0	0	0.478261	1	0.230769	0	0	0
1	129530488	AG	+	0	0	0	0	0	0	0	0	0	0.333333	0.25	0.1875	0	0	0
1	129530876	AG	+	0	0	0	0	0	0	0	0	0.0333333	0.130435	0	0.0238095	0	0	0
1	129530892	AG	+	0	0	0	0	0	0	0	0	0.59375	0.666667	0	0.844444	0	0	0
1	129530894	AG	+	0	0	0	0	0	0	0	0	0.0322581	0.518519	0	0.355556	0	0	0
1	129613134	TC	-	0	0	1	0.333333	0	1	0	0	0	0.5	0	0	0	0	0
1	129613145	TC	-	0	0	1	0.25	0	0	0	0	0	0.5	0	0	0	0	0
1	129613146	TC	-	0	0	1	0.25	0	0	0.5	0.25	0	0.5	1	0	0	0	0
1	129613173	TC	-	0	0	1	1	0	1	0.666667	0.75	1	0.4	1	0	0	0	0
1	129613176	TC	-	0	0	0	0.5	0	0	0.333333	0	0	0.4	0	0	0	0	0
1	129613186	TC	-	0	0	1	0.6	0	0	0	0	0	0.2	0	0	0	0	0
1	129613192	TC	-	0	0	0	0	0	0	0.333333	0	0	0.4	0.5	0	0	0	0
1	129613195	TC	-	0	0	0.666667	1	0	1	1	0.666667	1	0.6	1	0	0	0	0
1	129613196	TC	-	0	0	0.666667	0.2	0	0	0.666667	0	1	0.4	0.666667	0	0	0	0
1	129613245	TC	-	0	0	0.5	0.75	0	1	1	0.5	1	0.666667	1	0	0	0	0
1	129613246	TC	-	0	0	0.5	0.5	0	0	1	0	1	0.666667	1	0	0	0	0
1	129613252	TC	-	0	0	0	0	0	1	0.666667	0	0	0	0.333333	0	0	0	0
1	129613259	TC	-	0	0	1	1	0	0	1	1	1	0.333333	0.333333	0	0	0	0
1	129613260	TC	-	0	0	1	0	0	0	1	1	1	0	0	0	0	0	0
1	129614334	TC	-	0	0	0	0.25	0	0	1	0	0	1	1	0	0	0	0
1	129614361	TC	-	0	0	0	1	0	0	0	0	0	0.6	0.6	0	0	0	0
1	129614383	TC	-	0	0	0	0.8	0	0	1	0	0	0.8	1	0	0	0	0
1	129614384	TC	-	0	0	0	0.4	0	0	1	0	0	0.6	0.6	0	0	0	0
1	129614433	TC	-	0	0	0	0.666667	0	0	1	0	0	1	0.5	0	0	0	0
1	129614434	TC	-	0	0	0	0.666667	0	0	1	0	0	1	0	0	0	0	0
1	129933823	TC	-	0	0	0	0	1	0	0	0	1	1	0	0	0	0	0
1	129933857	TC	-	0	0	0	0	1	0	0	0	1	1	0	0	0	0	0
1	129987930	AG	+	0	0	0	1	0	0.5	0	0.333333	0	1	0	0	0	0	0
1	129987939	AG	+	0	0	0	1	0	0.25	0	0.333333	0	1	0	0	0	0	0
1	129987947	AG	+	0	0	0	1	0	0.5	0	0	0	1	0	0	0	0	0
1	129987977	AG	+	0	0	0	1	0	0.5	0	0.333333	0	1	0	0	0	0	0
1	129987978	AG	+	0	0	0	1	0	0.25	0	0.333333	0	1	0	0	0	0	0
1	130125045	TC	-	0	0	0.509434	0.00680272	0	0	0	0	0	0	0	0.5	0	0	0
1	130125140	TC	-	0	0	0.0188679	0.0275229	0	0	0	0	0.0103093	0	0	0	0	0	0
1	130125146	TC	-	0	0	0	0.0206186	0	0	0	0	0.0107527	0	0	0.0576923	0	0	0
1	130125147	TC	-	0	0	0	0.0204082	0	0	0	0	0.0108696	0	0	0.0576923	0	0	0
1	130125148	TC	-	0	0	0.0212766	0.0204082	0	0	0	0	0.0108696	0	0	0.0392157	0	0	0
1	130125152	TC	-	0	0	0.0222222	0	0	0	0	0	0.0232558	0	0	0.0204082	0	0	0
1	13073781	AG	+	0	0	0.181818	0	0	0.2	0	0	0	0	0	0	0	0	0.285714
1	13073782	AG	+	0	0.5	0	0	0	0.2	0	0	0	0	0	0	0	0	0.142857
1	13073803	AG	+	0	0	0.1	0	0	0.4	0	0	0	0	0	0	0	0	0.166667
1	13073816	AG	+	0	1	0	0	0	0.25	0.2	0	0	0	0	0	0	0	0.333333
1	13073831	AG	+	0	1	0	0	0	0.5	0.5	0	0	0	0	0	0	0	1
1	13073836	AG	+	0	1	0	0	0	1	0.5	0	0	0	0	0	0	0	1
1	13073861	AG	+	0	1	1	0	0	0	0	0	0	0	0	0	0	0	1
1	13305717	AG	+	1	0	0	1	1	0	1	0	0	0	0	0	0	0	0
1	13305759	AG	+	1	0	0	1	1	0	1	0	0	0	0	0	0	0	0
1	13305779	AG	+	1	0	0	1	1	0	0	0	0	0	0	0	0	0	0
1	13305780	AG	+	1	0	0	1	1	0	1	0	0	0	0	0	0	0	0
1	13305785	AG	+	1	0	0	1	1	0	1	0	0	0	0	0	0	0	0
1	133112395	AG	+	0	0	1	0	0	0	0	0	0	0	1	0	0.5	0	0
1	133112401	AG	+	1	0	1	0	0	0	0	0	0	0	1	0	0.5	0	0
1	133112423	AG	+	1	0	1	0	0	0	0	0	0	0	1	0	0.5	0	0
1	133112448	AG	+	1	0	1	0	0	0	0	0	0	0	1	0	0.5	0	0
1	14113358	AG	+	0	0	0.333333	0	0	0	0	0	0	0	0	0.2	0	0.333333	0
1	14113381	AG	+	0	0	0.666667	0	0	0	0	0	0	0	0	0.8	0	1	0
1	14113383	AG	+	0	0	1	0	0	0	0	0	0	0	0	1	0	1	0
1	14113397	AG	+	0	0	0.333333	0	0	0	0	0	0	0	0	0.2	0	0.75	0
1	14113472	AG	+	0	0.5	0	0	0	0.2	0.25	0	0	0	0	0	0	0	0
1	14113490	AG	+	0	1	0	0	0	1	1	0	0	0	0	0	0	0	0
1	141357600	AG	+	0	0	0	0.0769231	0	0	0	0.0833333	0	0	0	0	0	0	0.047619
1	142810032	AG	+	0	0	1	0.333333	1	1	0.666667	0.5	0.25	0	1	0.25	0	0	0
1	142810041	AG	+	1	0	0.5	0.5	1	0.5	0.333333	0.333333	0.666667	0	1	0.6	0	0	0
1	142810049	AG	+	0.6	0	0.5	0.25	0	0.666667	0	0	0	0	0	0.2	0	0	0
1	142810062	AG	+	0	0	0.333333	0.4	0	0	0.375	0	0	0	1	0	0	0	0
1	142810066	AG	+	0.4	0	0.333333	0	0	0	0.25	0	0.5	0	1	0	0	0	0
1	142810067	AG	+	0.4	0	0	0.4	0	0	0	0.5	0.5	0	1	0	0	0	0
1	142810075	AG	+	1	0	0.333333	1	1	1	1	0.25	1	0	1	0.555556	0	0	0
1	142810079	AG	+	0.833333	0	0.333333	0.8	1	0	0.4	0	0.25	0	1	0.222222	0	0	0
1	142810081	AG	+	0.166667	0	0	0	0	0.4	0	0	0	0	1	0	0	0	0
1	142810082	AG	+	1	0	0.333333	0.8	1	1	0.2	0.2	0.25	0	1	0.888889	0	0	0
1	142810084	AG	+	1	0	1	1	1	1	0.8	0.2	0.5	0	1	0.777778	0	0	0
1	142810100	AG	+	0.428571	0	0.333333	0	0	0	0.2	0	0.25	0	0	0	0	0	0
1	142810113	AG	+	0.857143	0	1	1	1	0.4	1	0.2	0.75	0	1	1	0	0	0
1	142811486	AG	+	0.875	1	0.666667	1	1	0.6	0.7	0.666667	0.875	1	0	1	1	0	0
1	142811487	AG	+	0.888889	1	1	1	1	1	1	0.833333	1	1	0	0	1	0	0
1	142811488	AG	+	1	1	1	1	1	1	1	1	1	1	0	1	1	0	0
1	142811491	AG	+	0.555556	0.5	0.714286	1	0.625	1	0.777778	0.5	0.875	0.5	0	1	0.666667	0	0
1	142811495	AG	+	0.818182	1	0.714286	1	1	0.666667	1	0.714286	1	1	1	1	1	0	0
1	142811508	AG	+	0.818182	0	0.428571	0.875	0.875	0.666667	1	0.25	0.777778	0	0.5	0	1	0	0
1	142811532	AG	+	0.0625	0	0.125	0.3	0	0	0	0	0	0	0	0	0	0	0
1	142811543	AG	+	0.111111	0	0.111111	0.4	0	0	0.181818	0	0.153846	0	0	0	0	0	0
1	142811544	AG	+	0.277778	0.333333	0.444444	0.8	0.625	0.625	0.636364	0.5	0.333333	0.4	0.5	0.25	0.333333	0	0
1	142811546	AG	+	0.277778	0	0	0.2	0	0	0	0	0	0	0	0.25	0	0	0
1	142811547	AG	+	0.611111	0	0.444444	1	0.625	0.625	1	0.166667	0.75	0	0	0.25	0	0	0
1	142811549	AG	+	0.0555556	0	0	0.2	0	0	0	0	0	0	0.5	0	0	0	0
1	142811561	AG	+	0.238095	0	0.307692	0.625	0.555556	0	0.357143	0.333333	0.230769	0	0.5	0.4	0	0	0
1	142811564	AG	+	0.142857	0	0	0	0.142857	0	0.285714	0	0	0	0	0	0	0	0
1	142811565	AG	+	0.380952	0.5	0	0.75	0.4	0.285714	0.214286	0.2	0.363636	0.111111	0	0.2	0.2	0	0
1	142811566	AG	+	0.333333	0	0.538462	1	0.666667	0.571429	0.285714	0.2	0.636364	0.111111	0	0.4	0.2	0	0
1	142811571	AG	+	0.285714	0	0.307692	0.625	0.833333	0.5	0.733333	0.181818	0.181818	0.6	1	0	0.4	0	0
1	142811572	AG	+	0.380952	0.2	0.307692	0.625	0.833333	1	0.8	0.636364	0.363636	0.6	1	0.8	0.6	0	0
1	142811573	AG	+	0	0	0.0769231	0.375	0.5	0.375	0.2	0.0909091	0	0	0	0.2	0	0	0
1	142811576	AG	+	0.142857	0	0.214286	0.25	0.166667	0	0.266667	0	0.272727	0.3	0	0.166667	0	0	0
1	142811581	AG	+	0.190476	0	0.0666667	0	0.333333	0	0.411765	0	0	0	0	0	0.285714	0	0
1	142811584	AG	+	0.714286	0.8	0.666667	1	1	1	0.944444	0.666667	0.909091	0.7	1	0.5	0.625	0	0
1	142811598	AG	+	0.473684	0.4	0.153846	0.428571	0.625	0.666667	0.705882	0.153846	0.6	0.5	0.6	0.375	0.625	0	0
1	142811599	AG	+	0.421053	0.8	0.357143	0.714286	0.5	0.444444	0.764706	0.153846	0.4	0.416667	0.6	0.5	0.375	0	0
1	142811604	AG	+	0.631579	0.8	0.642857	0.571429	0.333333	0.777778	0.555556	0.538462	0.5	0.416667	0.5	0.5	0.222222	0	0
1	142811610	AG	+	0.333333	0.2	0.583333	0.285714	0.3	0.375	0.764706	0.307692	0.222222	0.461538	0.666667	0	0.333333	0	0
1	142811612	AG	+	0	0	0	0	0	0	0.25	0	0.125	0.307692	0	0.285714	0.333333	0	0
1	142811615	AG	+	0.111111	0	0.0909091	0.571429	0.142857	0.25	0.125	0.0909091	0.125	0.230769	0	0.142857	0	0	0
1	142811628	AG	+	0.3	0.5	0.230769	0.428571	0.111111	0.375	0.444444	0.25	0.222222	0.428571	0.25	0.272727	0.333333	0	0
1	142811637	AG	+	0.368421	0.166667	0.333333	0.285714	0.111111	0.285714	0.294118	0.166667	0.625	0.4	0.428571	0.363636	0.0909091	0	0
1	1433062	AG	+	0	0	0	0	0	1	0	0	0	1	1	0	0	0	0
1	1433063	AG	+	0	0	0	0	0	1	0	0	0	1	1	0	0	0	0
1	1433081	AG	+	0	0	0	0	0	0.666667	0	0	0	1	1	0	0	0	0
1	143537601	TC	-	0	0	0	1	0	0	0	0	0	0	1	0	0	1	0
1	143537608	TC	-	0	0	0	1	0	0	0	0	0	0	1	0	0	1	0
1	143537609	TC	-	0	0	0	1	0	0	0	0	0	0	1	0	0	1	0
1	143537617	TC	-	0	0	0	1	0	0	0	0	0	0	1	0	0	1	0
1	143537618	TC	-	0	0	0	1	0	0	0	0	0	0	1	0	0	1	0
1	144231382	AG	+	0.666667	0	0	0.833333	0	0	1	0	0	0	0	0	0	0	0
1	144233154	AG	+	0	0	0	0.5	1	0	0	0	0.5	0	0	0	0	0	0
1	144233181	AG	+	0	0	0	0.25	1	0	0.4	0	0.25	0.5	0	0	0	0.5	0.5
1	144233204	AG	+	1	0	0	0.6	0	0	0	0	0.25	0	0	0	0	0	0.142857
1	144233213	AG	+	0	0	0	0.4	0	0	0.4	0	0.2	0.333333	0	0	0	0	0.285714
1	144233216	AG	+	1	0	0	1	0	0	0.4	0	0.6	0.333333	0.5	0	0	0	0.714286
1	144233217	AG	+	0.5	0	0	0.2	0	0	0	0.5	0.6	0.333333	0.5	0	0	0	0.571429
1	144233221	AG	+	0.5	0	0	0.4	0	0	0	0.5	0.75	0.333333	0.5	0	0	0	0.571429
1	144233222	AG	+	1	0	0	0.4	0	0	0	0	1	0.333333	0	0	0	0	0.571429
1	144233229	AG	+	1	0.4	0	1	0	0	0.4	0.5	0.75	0.333333	0.666667	0	0	0	0.428571
1	144233232	AG	+	0	0.4	0	0.2	0	0	0.4	0	0	0	0	0	0	0.666667	0
1	144233233	AG	+	0.5	0.4	0	0.2	0	0	0.4	0	0.5	0	0	0	0	0.666667	0.285714
1	144233236	AG	+	1	0	0	1	0	0	0.8	0.5	1	0	0.666667	0	0	0	0.714286
1	144233237	AG	+	0	0	0	0	0	0	0.4	0	0.25	0	0.5	0	0	0	0
1	144233247	AG	+	0.666667	0	0	0.8	0	0	0.8	0.4	0.333333	0	0	0	0	0.666667	0.333333
1	144233248	AG	+	1	0.4	0	0.8	0	0	0.4	0	0.333333	0	0	0	0	0.666667	0.666667
1	144233249	AG	+	1	0.4	0	0.8	0	0	0	0	0	0	0	0	0	0	0.166667
1	144233252	AG	+	0.333333	0.2	0	1	0	0	0.5	0	0.333333	0	0	0	0	0	0.5
1	144233267	AG	+	0.666667	0.4	0	1	0	0	0.666667	0	0.333333	0	0	0	0	0	0.5
1	144233269	AG	+	0	0	0	0.5	0	0	0	0	0	0	0	0	0	0.666667	0.5
1	144233272	AG	+	1	0.4	0	0.666667	0	0	0	0.5	0.333333	0	0	0	0	0	0.5
1	144233277	AG	+	0.333333	0	0	0.666667	0	0	0	0	0	0	0	0	0	0	0.2
1	144233279	AG	+	0.333333	0	0	0.666667	0	0	0	0	0	0	0	0	0	0	0.2
1	144233282	AG	+	0.333333	0.4	0	1	0	0	0	0.625	0.666667	0	0	0	0	0	0.75
1	144233292	AG	+	1	0	0	1	0	0	0	0.625	1	0	0	0	0	0	0.25
1	144233293	AG	+	0.666667	0	0	1	0	0	0	0.625	0	0	0	0	0	0.666667	0.25
1	144233296	AG	+	1	0.25	0	0	0	0	0	0.571429	0	0	0	0	0	0	0.25
1	144233304	AG	+	0	0	0	0	0	0	0	0.142857	0	0	0	0	0	0.666667	0.5
1	144233343	AG	+	0.833333	1	0	1	0	0	0	0.8	0	0	0.4	0	0	0	0
1	144233348	AG	+	0.714286	0.666667	0	0.666667	0	0	0	0.8	0	0	0.4	0	0	0	0
1	144233351	AG	+	0.285714	0.333333	0	0.333333	0	0	0	0.8	0	0	0	0	0	0	0
1	144233359	AG	+	0.428571	0	0	0.5	0	0	0	0	0	0	0.4	0	0	0	0
1	144233360	AG	+	0.714286	0.333333	0	0.5	0	0	0	0.8	0	0	0.4	1	0	0	0
1	144233392	AG	+	0	1	0	0.5	0	0	0	0.8	0	0	0	0	0	0	0
1	144233407	AG	+	0.333333	0	0	0	0	0	0	0.2	0	0	0.4	1	0	0	0
1	144233408	AG	+	0.666667	0	0	1	0	0	0	0	0	0	0	1	0	0	0
1	144233410	AG	+	0.666667	1	0	1	0	0	0	0.8	0	0	0.4	0	0	0	0
1	144233416	AG	+	0.666667	0	0	1	0	0	0	1	0	0	0.4	1	0	0	0
1	144233425	AG	+	0.571429	1	0	1	0	0	0	0	0	0	0.5	0	0	0	0
1	144233512	AG	+	0.666667	0	1	0.5	0	0	0	0	0	0	0	0	0	0	0
1	144233552	AG	+	0.5	0	1	0	0	1	0	0	0	0	0	0	0	0	0
1	144233639	AG	+	0	0	1	0.166667	0	1	0	0	0	0	0	0	0	0	0
1	145114518	AG	+	0	0	0	0	0	0	0	1	0.5	1	0	0	0	0	0
1	145114521	AG	+	0	0	0	0	0	0	0	1	1	1	0	0	0	0	0
1	145114523	AG	+	0	0	0	0	0	0	0	1	1	1	0	0	0	0	0
1	145114529	AG	+	0	0	0	0	0	0	0	1	1	1	0	0	0	0	0
1	145114531	AG	+	0	0	0	0	0	0	0	1	1	1	0	0	0	0	0
1	145114550	AG	+	0	0	0	0	0	0	0	1	1	1	0	0	0	0	0
1	145114565	AG	+	0	0	0	0	0	0	0	1	0.5	1	0	0	0	0	0
1	145114566	AG	+	0	0	0	0	0	0	0	1	1	1	0	0	0	0	0
1	145217159	AG	+	1	0	0	0	0	0	0	0	1	0	0	0	0.666667	0	0
1	14527195	TC	-	0	0	0	0	1	0	1	0	0	1	0	0	0	0	0
1	14527208	TC	-	0	0	0	0	1	0	1	0	0	1	0	0	0	0	0
1	14527218	TC	-	0	0	0	0	1	0	1	0	0	1	0	0	0	0	0
1	14527232	TC	-	0	0	0	0	1	0	1	0	0	1	0	0	0	0	0
1	145536104	TC	-	0	0	0	0	1	0	0	0	1	0	1	0	1	0	1
1	145536108	TC	-	0	0	0	0	1	0	0	0	1	0	1	0	1	0	1
1	145536114	TC	-	0	0	0	0	1	0	0	0	1	0	1	0	1	0	1
1	145536129	TC	-	0	0	0	0	1	0	0	0	1	0	1	0	1	0	1
1	145536141	TC	-	0	0	0	0	1	0	0	0	1	0	1	0	1	0	1
1	145536158	TC	-	0	0	0	0	1	0	0	0	1	0	1	0	1	0	1
1	147288040	AG	+	0	1	0	0	0	0	0	0	0	0	0	1	1	0	0
1	147288041	AG	+	0	1	0	0	0	0	0	0	0	0	0	1	1	0	0
1	147288042	AG	+	0	1	0	0	0	0	0	0	0	0	0	1	1	0	0
1	147288075	AG	+	1	0	0	0	0	0	0	0	0	0	0	1	1	0	0
1	147288076	AG	+	1	1	0	0	0	0	0	0	0	0	0	0	1	0	0
1	147288187	AG	+	0.8	0.666667	0	0	0	0	0	0	0	0	0	0.5	0	0	0
1	147797803	AG	+	1	0	1	0	1	0	0	0	1	1	1	0	0	1	1
1	147797807	AG	+	1	0	1	0	1	0	0	0	1	1	1	0	0	1	1
1	147797812	AG	+	1	0	1	0	1	0	0	0	1	1	1	0	0	1	1
1	147797815	AG	+	1	0	1	0	1	0	0	0	1	1	1	0	0	1	1
1	147797819	AG	+	1	0	1	0	1	0	0	0	1	1	1	0	0	1	1
1	149218045	TC	-	1	1	0	0.4	0	0	0	0	0	0	0	0	0	0	0
1	149218046	TC	-	1	1	0	0.4	0	0	0	0	0	0	0	0	0	0	0
1	149218087	TC	-	1	0.5	0	0.25	0	0	0	0	0	0	0	0	0	0	0
1	149218357	TC	-	0	1	0	0	0	0	1	0	0	0.5	0	0	0	0	0
1	149218379	TC	-	0	1	0	0	1	0	0	0	0	0.5	0	0	0	0	0
1	149219764	TC	-	0	0	0	0.4	0	0.5	0.333333	0	0	0	0	0	0	0	0
1	149219789	TC	-	0	1	0	0	0	0.25	0.333333	0	0	0	0	0	0	0	0
1	149219896	TC	-	0	0	0	0.333333	0	0	0	0	0	0.5	0	0	1	0	0
1	149219953	TC	-	0	1	0	0	0	0	0	1	0	0.666667	0	0	1	0	0
1	149219956	TC	-	0	1	0	0	0	0.4	0	0	0	0.666667	0	0	1	0	0
1	149219957	TC	-	0	1	0	0	0	0	0	1	0	0.666667	0	0	1	0	0
1	149220072	TC	-	0	1	0	0	0	0	0	0	0	0	0	0	1	0	0.333333
1	149220073	TC	-	0	1	0	0	0	0	0	0	0	0	0	0	0.5	0	0.333333
1	149220123	TC	-	0	0.5	0	0	0	0	1	1	0	0	0	0	0	0	1
1	149220124	TC	-	0	0	0	0	0	0	0.6	0.333333	0	0	0	0	0	0	1
1	149220138	TC	-	0	0.333333	0	0	0	0	0.666667	1	0	0	0	0	0	0	1
1	149263431	TC	-	0	1	0	0	1	0	0	0	0	0	0	0	0	0.333333	0
1	149263502	TC	-	0	0	0	0	1	0.333333	0	0	0	0	0	0	0	0.333333	0
1	149263545	TC	-	0	0	0	0	0	0	0	0	0	1	0	0	1	0.25	0
1	149263551	TC	-	0	0	0	1	0	0	0	0	0	0	0	0	1	0.25	0
1	149263607	TC	-	0	0	0	0.833333	0	0.5	0.5	0	0	0.5	0	0	0.5	0	0
1	149263612	TC	-	0	0	0	0.833333	0	0.5	0.5	0	0	0.5	0.5	0	0.5	0	0
1	149263613	TC	-	0	0	0	0.5	0	0.5	0.5	0	0	0.5	0.5	0	0	0	0
1	149263617	TC	-	0	0	0	0.166667	0	0.5	0.4	0	0	0.5	0	0	0.5	0	0
1	149263627	TC	-	0	0	0	0.875	0	0.666667	0.571429	0	0	0	0.5	0	0.5	0	0
1	149263628	TC	-	0	0	0	0.625	0	0.666667	0.571429	0	0	0	0.5	0	0.5	0	0
1	149263629	TC	-	0	0	0	0.25	0	0.666667	0.571429	0	0	0	0.5	0	0	0	0
1	149263640	TC	-	0	0	0	0.875	0	0.666667	0.714286	0	0	0	1	0	1	0	0
1	149263652	TC	-	0	0	0	0	0	0.333333	0.571429	0	0	0.5	0.5	0	0.333333	0	0
1	149263653	TC	-	0	0	0	0.625	0	0.666667	0.571429	0	0	0.5	0.5	0	0	0	0
1	149263654	TC	-	0	0	0	0.75	0	0.666667	0.714286	0	0	0.5	1	0	0	0	0
1	149263655	TC	-	0	0	0	0.5	0	0.666667	0.142857	0	0	0.5	0.5	0	0	0	0
1	149263659	TC	-	0	0	0	0.875	0	1	0.571429	0	0	0	1	0	1	0	0
1	149263661	TC	-	0	0	0	0.625	0	0.666667	0	0	0	0.5	0.5	0	0.666667	0	0
1	149263668	TC	-	0	0	0	0.75	0	0.666667	0.714286	0	0	0	1	0	1	0	0
1	149263679	TC	-	0	0	0	0.666667	0	0.666667	0.714286	0	0	0	0.333333	0	0	0	0
1	149263683	TC	-	0	0	0	0.555556	0	0.666667	0.714286	0	0	0	0.5	0	1	0	0
1	149263684	TC	-	0	0	0	0	0	0.666667	0.571429	0	0	0	0.25	0	0	0	0
1	149263688	TC	-	0	0	0	0.428571	0	1	0.571429	0	0	0	1	0	1	0	0
1	149263698	TC	-	0	0	0	0.285714	0	0.666667	0	0	0	0	0.2	0	0	0	0
1	149263706	TC	-	0	0	0	0.5	0	1	0.571429	0	1	0	0.4	0	0	0	0
1	149263709	TC	-	0	0	0	0.5	0	0	0.571429	0	0	0	0	0	0.5	0	0
1	149263712	TC	-	0	0	0	0.333333	0	0.5	0	0	1	0	0.2	0	0	0	0
1	149263713	TC	-	0	0	0	0	0	0.5	0	0	1	0	0.2	0	0	0	0
1	149263734	TC	-	0	0	0	0	0	0	0.4	0	1	0	0	0	1	0	0
1	149263739	TC	-	0	0	0	0.166667	0	0	0	0	1	0	0	0	1	0	0
1	149263743	TC	-	0	0	0	0.5	0	0	0.4	0	1	0	0	0	1	0	0
1	149263744	TC	-	0	0	0	0.75	0	0	1	0	1	0	0	0	1	0	0
1	149263745	TC	-	0	0	0	0.666667	0	0	0.5	0	1	0	0	0	0	0	0
1	149263782	TC	-	0	0	0	0.5	0	0	1	0	1	0	0	0	0	0	0
1	149263785	TC	-	0	1	0	0.5	0	0	1	0	1	0	0	0	0	0	0
1	149263794	TC	-	0	0	0	0.5	0	0	1	0	1	0	0	0	0	0	0
1	149263826	TC	-	0	1	0	0	0	0	0.25	0	1	0	0	0	0	0	0
1	149263853	TC	-	0	0	0	0.666667	0	0	0	0.25	0	0	0	0	0	0.5	0
1	149263854	TC	-	0	0	0	0.666667	0	0	0	0.25	0	0	0	0	0	0.5	0
1	149263863	TC	-	0	1	0	0.666667	0	0	0	0.25	0	0	0	0	0	0.5	0
1	149263878	TC	-	0	0.5	0	0.666667	0	0	0	0.4	0	0	0	0	0	0.5	0
1	149263879	TC	-	0	0.5	0	0.666667	0	0	0	0.4	0	0	0	0	0	0.5	0
1	149263884	TC	-	0	0.5	0	0.666667	0	0	0	0	0	0	0	0	0	0.5	0
1	149263899	TC	-	0.5	0.5	0	0	0	0	0	0.4	0	0	0	0	0	0	0
1	149263902	TC	-	0.5	0.5	0	0.666667	0	0	0	0	0	0	0	0	0	0.5	0
1	149267535	TC	-	0	0	0	0	0	1	0.666667	0	0	1	0	0	0	0	1
1	149332042	AG	+	0	0	0	0	1	0.333333	0	0	0	0	0	0	0	0	1
1	149332043	AG	+	0	0	0	0	1	0.333333	0	0	0	0	0	0	0	0	1
1	149332059	AG	+	0	0	0	0	1	0.333333	0	0	0	0	0	0	0	0	1
1	149332074	AG	+	0	0	0	0	1	0.5	0	0	0	0	0	0	0	0	1
1	149332077	AG	+	0	0	0	0	1	0	0	0	0	0	0	0	1	0	1
1	149543742	TC	-	0	1	0	0	0	0	0	0	1	0	0	0	0.5	0	0
1	149543796	TC	-	0	1	0	0	0	0	0	0	1	0	0	0	0.5	0	0
1	149543813	TC	-	0	1	0	0	0	0	0	0	1	0	0	0	1	0	0
1	149549298	TC	-	0	0	0.5	0	0	0	0	0	0	0	0.666667	0	0.6875	0	0
1	149549519	TC	-	0	0	1	0	0	0	0	0	0	0	1	0	0.222222	0	0
1	149549522	TC	-	0	0	1	0	0	0	0	0	0	0	1	0	0.111111	0	0
1	149552930	TC	-	0	0	0.625	0	0	0	0	0	0	0.142857	0	0.333333	0.166667	0.5	0.5
1	149552931	TC	-	0	0	0.5	0	0	0	0	0	0	0.142857	1	0	0	0.5	0
1	149552955	TC	-	0	0	0.666667	0	0	0	0	0	0	0.888889	1	0.333333	0.8	0.666667	1
1	149552972	TC	-	0	0	0	0	0	0	0	0	0	0.75	0	0.4	0	1	0
1	149552973	TC	-	0	0	0.5	0	0	0	0	0	0	0.875	1	0.4	0.75	1	1
1	149552982	TC	-	0	0	1	0	0	0	0	0	0	0.875	1	0.8	1	1	1
1	149552985	TC	-	0	0	0	0	0	0	0	0	0	0.5	1	0.25	0	0	1
1	149552990	TC	-	0	0	1	0	0	0	0	0	0	0.75	1	0.75	1	1	1
1	149552995	TC	-	0	0	0	0	0	0	0	0	0	0	1	0.25	1	0	0
1	149555414	TC	-	0	0.107143	0	0	0	0	0	0	0	0	0	0.216216	0.12	0.0833333	0
1	149555417	TC	-	0	0.107143	0.105263	0	0	0	0	0	0	0	0	0.135135	0.08	0.08	0
1	149555426	TC	-	0	0.0666667	0.0487805	0	0	0	0	0	0	0	0	0.121951	0	0.0714286	0
1	149555431	TC	-	0	0.103448	0.0512821	0	0	0	0	0	0	0	0	0.179487	0.0769231	0.0714286	0
1	149555432	TC	-	0	0.0333333	0.025641	0	0	0	0	0	0	0	0	0.05	0	0	0
1	149555437	TC	-	0	0.1	0.0769231	0	0	0	0	0	0	0	0	0.210526	0.0769231	0.0714286	0
1	149555466	TC	-	0	0	0.0322581	0	0	0	0	0	0	0	0	0.0909091	0	0.1	0
1	149571068	TC	-	0	0	0	0	0	0	0	0	0	0.833333	1	0	1	0	0
1	149571073	TC	-	0	0	0	0	0	0	0	0	0	0.666667	1	0	1	0	1
1	149571074	TC	-	0	0	0	0	0	0	0	0	0	0.166667	0.333333	0	0	0	1
1	149571077	TC	-	0	0	0	0	0	0	0	0	0	0.666667	0.333333	0	1	0	1
1	149571107	TC	-	0	0	0	0	0	0	0	0	0	0.8	1	0	1	0	0
1	149571114	TC	-	0	0	0	0	0	0	0	0	0	0.8	0.5	0	0.333333	0	0
1	149571130	TC	-	0	0	0	0	0	0	0	0	0	0.4	1	0	1	0	0
1	149571147	TC	-	0	0	0	0	0	0	0	0	0	0.2	1	0	0.333333	0	0
1	149574050	TC	-	0	0.0208333	0	0	0	0	0	0	0	0.0138889	0	0	0	0	0.0666667
1	149574051	TC	-	0	0.0208333	0	0	0	0	0	0	0	0.0136986	0	0	0	0	0.0851064
1	149574110	TC	-	0	0	0	0	0	0	0	0	0	0.0144928	0.0131579	0	0.0298507	0	0
1	149574112	TC	-	0	0.0192308	0	0	0	0	0	0	0	0.0447761	0.0135135	0	0.0441176	0	0.0677966
1	149574129	TC	-	0.0107527	0.02	0	0	0	0	0	0	0	0.015625	0.027027	0	0.0615385	0	0
1	149574136	TC	-	0.0107527	0.0576923	0	0	0	0	0	0	0	0.031746	0.0263158	0	0.0625	0	0
1	149574149	TC	-	0.0222222	0.06	0	0	0	0	0	0	0	0	0	0	0.0338983	0	0
1	149574161	TC	-	0.0125	0.0454545	0	0	0	0	0	0	0	0	0.0285714	0	0	0	0
1	149574162	TC	-	0.0126582	0.0227273	0	0	0	0	0	0	0	0	0.0289855	0	0	0	0
1	149574175	TC	-	0.0133333	0.0238095	0	0	0	0	0	0	0	0	0.0625	0	0	0	0
1	149574198	TC	-	0.0175439	0.162791	0	0	0	0	0	0	0	0	0.0666667	0	0	0	0
1	149704374	AG	+	0	0	0	0	0	1	0	0	1	0	0	0	1	0	0
1	149704377	AG	+	0	0	0	0	0	1	0	0	1	0	0	0	1	0	0
1	149704380	AG	+	0	0	0	0	0	1	0	0	1	0	0	0	1	0	0
1	149704389	AG	+	0	0	0	0	0	1	0	0	1	0	0	0	1	0	0
1	149749903	AG	+	0	0	0	1	0	0	0	0	0	1	0	0	1	0	0
1	149749907	AG	+	0	0	0	1	0	0	0	0	0	1	0	0	1	0	0
1	149749910	AG	+	0	0	0	1	0	0	0	0	0	1	0	0	1	0	0
1	149749913	AG	+	0	0	0	1	0	0	0	0	0	1	0	0	1	0	0
1	149749939	AG	+	0	0	0	1	0	0	0	0	0	1	0	0	1	0	0
1	149749956	AG	+	0	0	0	1	0	0	0	0	0	1	0	0	1	0	0
1	150727413	AG	+	0	0	0	0	1	0	0	0	0	1	0	0	0	0	1
1	150727432	AG	+	0	0	0	0	1	0	0	0	0	1	0	0	0	0	1
1	150727447	AG	+	0	0	0	0	1	0	0	0	0	1	0	0	0	0	1
1	150727451	AG	+	0	0	0	0	1	0	0	0	0	1	0	0	0	0	1
1	150727473	AG	+	0	0	0	0	1	0	0	0	0	1	0	0	0	0	1
1	150837952	AG	+	0	0	0	1	0	0.75	0	0	0	0.5	0	0	0	0	0
1	150837953	AG	+	0	0	0	1	0	0.777778	0	0	0	0.666667	0	0	0	0	0
1	150844312	AG	+	0	0	0	0	0	0	1	0	0	1	0	0	1	0	0
1	150844316	AG	+	0	0	0	0	0	0	0.571429	0	0	1	0	0	1	0	0
1	150844341	AG	+	0	0	0	0	0	0	0.5	0	0	1	0	0	1	0	0
1	150844346	AG	+	0.5	0	0	0	0	0	1	0	0	1	0	0	1	0	0
1	150844349	AG	+	0.5	0	0	0	0	0	0.25	0	0	1	0	0	1	0	0
1	150844351	AG	+	0.5	0	0	0	0	0	0.75	0	0	1	0	0	1	0	0
1	150844357	AG	+	0.333333	0	0	0	0	0	0.25	0	0	1	0	0	1	0	0
1	150870931	AG	+	0	0	0	0.5	0	0	0.5	0.333333	0	0	1	0	0	0	0
1	150870934	AG	+	0	0	0	0.5	0	0	0.5	0	0	0	1	0	0	0	0
1	150870938	AG	+	0	0	0	0.666667	0	0	0.5	0.333333	0	0	0.5	0	0	0	0
1	150870972	AG	+	0	0	0	0.125	0	0	0.6	0.666667	0	0	0.333333	0	0	0	0
1	150870975	AG	+	0	0	0	0.111111	0	0	0.6	0	0	0	0.25	0	0	0	0
1	150870976	AG	+	0	0	0	0.333333	0	0	0.6	0.333333	0	0	0.75	0	0	0	0
1	150870986	AG	+	0	0	0	0.4	0	0	0.5	0.4	0	0	0.5	0	0	0	0
1	150870993	AG	+	0	0	0	0.181818	0	0	0.428571	0	0	0	0.5	0	0	0	0
1	150874548	AG	+	0.06	0.0263158	0	0	0.0625	0	0.0133333	0	0	0	0	0	0	0	0
1	150874551	AG	+	0.06	0	0	0	0.0408163	0	0.0394737	0	0	0	0	0	0	0	0
1	150874556	AG	+	0.230769	0.2	0	0	0.469388	0	0.329114	0	0	0	0	0	0	0	0
1	150874564	AG	+	0.0576923	0	0	0	0.108696	0	0.0519481	0	0	0	0	0	0	0	0
1	150874580	AG	+	0.0425532	0.0789474	0	0	0.0465116	0	0.0273973	0	0	0	0	0	0	0	0
1	150874581	AG	+	0.108696	0.263158	0	0	0.380952	0	0.191781	0	0	0	0	0	0	0	0
1	151348043	TC	-	1	0.5	0	0	1	1	0	0	0	0	0	1	1	0	0
1	151348061	TC	-	1	0.5	0	0	1	1	0	0	0	0	0	0.857143	0.5	0	0
1	151348072	TC	-	0.5	0.25	0	0	0	0.5	0	0	0	0	0	0.285714	0.5	0	0
1	151348073	TC	-	0	0.75	0	0	0	0	0	0	0	0	0	0.142857	0.5	0	0
1	151348074	TC	-	1	0.75	0	0	0	0.5	0	0	0	0	0	0.285714	0	0	0
1	151348087	TC	-	0.5	0	0	0	1	0.5	0	0	0	0	0	0.285714	0.5	0	0
1	151348163	TC	-	1	1	0	0	0	0	0	0	0	0	0	1	0	0	0
1	151716999	TC	-	1	0	1	1	0	0	1	0	0	1	1	1	1	0	1
1	151717001	TC	-	1	0	1	1	0	0	1	0	0	1	1	1	1	0	1
1	151717005	TC	-	1	0	1	1	0	0	1	0	0	1	1	1	1	0	1
1	151717011	TC	-	1	0	1	1	0	0	1	0	0	1	1	1	1	0	1
1	151717016	TC	-	1	0	1	1	0	0	1	0	0	1	1	1	1	0	1
1	151984294	AG	+	0.5	0.375	0	0	0	0	0	0	0	0	0	0	0.375	0	0
1	151984328	AG	+	0.2	0	0	0.111111	0.0909091	0	0	0	0	0	0	0	0	0.125	0
1	151984332	AG	+	0.5	0.714286	0	0.666667	0	0.266667	0.0833333	0	0	0	0	0.307692	0.5	0.25	0.6
1	151984333	AG	+	0.5	0.428571	0	0.333333	0.25	0.2	0.416667	0	0	0	0	0.230769	0.75	0.125	0.230769
1	151984336	AG	+	0	0.142857	0	0.222222	0.636364	0.214286	0.0833333	0	0	0	0	0.307692	0	0.125	0
1	151984338	AG	+	1	0.428571	0	0.555556	0.727273	0.285714	0.583333	0	0	0	0	0.692308	0.625	0.222222	0.5
1	151984347	AG	+	1	0.833333	0	0.888889	0.818182	0.714286	0.7	0	0	0	0	0.769231	1	0.333333	0.833333
1	151984354	AG	+	1	0.833333	0	1	0.727273	0.666667	0.727273	0	0	0	0	0.636364	1	0.25	0.727273
1	151984366	AG	+	0	0	0	0	0.142857	0	0.0909091	0	0	0	0	0.111111	0	0.125	0
1	151984413	AG	+	0.2	0	0	0.125	0	0	0	0	0	0	0	0	0	0	0.0909091
1	151984417	AG	+	0.2	0	0	0.25	0	0.222222	0	0	0	0	0	0	0.363636	0	0.5
1	151984426	AG	+	0.6	1	0	0.125	0	0.333333	0	0	0	0	0	0.2	0.666667	0	0.333333
1	151985345	AG	+	0.588235	0	0	0.333333	0	0.153846	0	0.333333	0	0	0	0.176471	0	0	0
1	151985346	AG	+	0.117647	0	0	0.2	0	0.153846	0	0.111111	0	0	0	0	0	0	0
1	151985347	AG	+	0.411765	0	0	0.4375	0	0.0769231	0	0.111111	0	0	0	0.15	0	0	0
1	151985350	AG	+	0.222222	0	0	0.5625	0	0.1875	0	0	0	0	0	0.1	0	0	0
1	151985354	AG	+	0.111111	0	0	0.294118	0	0.1875	0	0.111111	0	0	0	0.15	0	0	0
1	151985390	AG	+	0.3	0.285714	0.722222	0.3125	0.428571	0.368421	0.25	0	0	0.344828	0.2	0.263158	0.5	0.6	0.333333
1	151985392	AG	+	0.35	0.285714	0.5	0.133333	0	0.105263	0	0	0.176471	0.172414	0	0.1	0.5	0.8	0.5
1	151985401	AG	+	0	0	0.0526316	0.0714286	0	0	0	0	0	0	0	0.1	0.25	0	0
1	151985408	AG	+	0.111111	0.5	0.25	0.153846	0.142857	0.1	0.105263	0	0	0.269231	0	0.263158	0.25	0.4	0
1	151985409	AG	+	0.526316	0.5	0.625	0.153846	0	0.05	0.157895	0	0	0.333333	0	0.263158	0.25	0.2	0.4
1	151985414	AG	+	0.315789	0	0.25	0.230769	0.142857	0.3	0.190476	0	0.105263	0.222222	0.5	0.210526	0	0.5	0.2
1	151985419	AG	+	0.315789	0.25	0	0.0769231	0	0.25	0.05	0	0.105263	0.148148	0.166667	0.117647	0.25	0	0.2
1	151985427	AG	+	0.619048	0.666667	0.777778	0.923077	0.866667	0.7	0.578947	0	0	0.62963	1	0.736842	0.5	1	0.571429
1	151985429	AG	+	0.4	0.666667	0.111111	0.333333	0.266667	0.4	0.315789	0	0	0.307692	0.125	0.333333	0.333333	0.428571	0.142857
1	151985439	AG	+	0.210526	0.444444	0.153846	0.153846	0	0.05	0.0526316	0	0	0.181818	0.222222	0	0.333333	0	0.285714
1	151985440	AG	+	0.842105	0.888889	0.769231	0.846154	0.692308	0.9	0.947368	0	0.666667	0.772727	0.666667	0.75	1	1	0.714286
1	151985441	AG	+	0.105263	0.222222	0.384615	0.461538	0.0769231	0.35	0.210526	0	0.0666667	0.409091	0.222222	0.3125	0.333333	0.8	0.428571
1	151985442	AG	+	0.315789	0.444444	0.461538	0.230769	0.461538	0.25	0.210526	0	0.0666667	0.272727	0.222222	0.1875	0	0.4	0
1	151985453	AG	+	0	0	0	0.0909091	0	0	0.0526316	0	0	0.0833333	0	0	0	0.166667	0.285714
1	151985470	AG	+	0	0	0.0833333	0	0	0.0555556	0.166667	0	0	0.26087	0	0	0.333333	0	0
1	151985489	AG	+	0.111111	0	0	0	0.222222	0	0.133333	0	0	0.133333	0	0.153846	0	0	0
1	152021259	AG	+	0	0	0	0	0	0	0	0	0	1	0	1	0	0	1
1	152021270	AG	+	0	0	0	0	0	0	0	0	0	1	0	1	0	0	1
1	152021283	AG	+	0	0	0	0	0	0	0	0	0	1	0	1	0	0	1
1	152021288	AG	+	0	0	0	0	0	0	0	0	0	1	0	1	0	0	1
1	154666849	AG	+	0.5	0	0	0	1	0	0	0	0	1	0	0	0.857143	0	0
1	154666850	AG	+	0	0	0	0	1	0	0	0	0	0.833333	0	0	0.428571	0	0
1	154666853	AG	+	0.5	0	0	0	0	0	0	0	0	0.166667	0	0	0.285714	0	0
1	154666860	AG	+	0.5	0	0	0	0	0	0	0	0	0.428571	0	0	0.6	0	0
1	154666897	AG	+	0.5	0	0	0	0.666667	0	0	0	0	0.222222	0	0	0	0	0
1	154668886	AG	+	0	0	0	0	0	0	0	0.142857	0	0	0	0.133333	0	0.166667	0
1	154668918	AG	+	0	0	0	0	0	0	0	0.25	0	0	0.25	0	0	0.0769231	0
1	154668949	AG	+	0	0	0	0	0	0	0	0	1	0	0.2	0	0.0714286	0	0.125
1	154668950	AG	+	0	0	0	0	0	0	0	0	1	0	0.3	0	0.142857	0.111111	0.125
1	154668983	AG	+	0	0	0	0	0	0	0	1	1	0	0.230769	0.125	0.285714	0.136364	0.428571
1	154668987	AG	+	0	0	0	0	0	0	0	1	1	0	0.230769	0.125	0.133333	0.136364	0.142857
1	154669059	AG	+	0	0	0	0	0	0	0	0	0	0	0	0.0714286	0.117647	0.0869565	0
1	154669111	AG	+	0	0	0	0.8	0	0	0	0	0	0.105263	0	0	0.0666667	0	0.1
1	154669129	AG	+	0	0	0	0.5	0	0	0	0	0	0.0555556	0	0	0.153846	0	0.0909091
1	154835941	TC	-	0	0	1	0	0	1	0	0	0	0.2	0	0	0	0	0
1	154835944	TC	-	0	0	1	0	0	0.5	0	0	0	0.6	0	0	0	0	0
1	154835945	TC	-	0	0	1	0	0	1	0	0	0	0.6	0	0	0	0	0
1	154835953	TC	-	0	0	1	0	0	0.5	0	0	0	0.6	0	0	0	0	0
1	155832497	AG	+	1	0	0.333333	1	0	0	0.666667	0	0	0	1	0	0	0	0
1	155832537	AG	+	0.666667	0	0	0.285714	0	0	0.142857	0	0	0	0.625	0	0	0	0
1	155832541	AG	+	1	0	0.333333	1	0	0	0.571429	0	0	0	1	0	0	0	0.333333
1	155832542	AG	+	1	0	0.333333	1	0	0	0.571429	0	0	0	1	0	0	0	0.333333
1	155832545	AG	+	0.4	0	0.333333	0.571429	0	0	0	0	0	0	0.142857	0	0	0	0.25
1	155832547	AG	+	1	0	0.333333	1	0	0	0.857143	0	0	0	1	0	0	0	0.5
1	155986302	AG	+	0.5	1	0	1	0	0	1	0	0	0	0	0	0	0	0
1	155986310	AG	+	0.8	0.4	0	0	0	0	1	0	0	0	0	0	0	0	0
1	155986325	AG	+	0.8	0.6	0	0.5	0	0	0	0	0	0	0	0.4	0	0	0
1	155986326	AG	+	0.4	0.4	0	0.5	0	0	0	0	0	0	0	0	0	0	0
1	155986331	AG	+	0.4	0.6	0	0	0	0	1	0	0	0	0	0.4	0	0	0
1	155986332	AG	+	0.4	0.6	0	0	0	0	0	0	0	0	0	0.4	0	0	0
1	155986335	AG	+	0	0.4	0	0.5	0	0	1	0	0	0	1	0	0	0	0
1	155986345	AG	+	0.25	0	0	0.5	0	0	1	0	0	0	0	0	0	0	0
1	155986355	AG	+	0.333333	0	0	0.5	0	0	1	0	0	0	1	0	0	0	0
1	155986369	AG	+	0.333333	0	0	0.5	0	0	1	0	0	0	0	0	0	0	0
1	155986400	AG	+	0	0.333333	0	1	0	0	0	0	0	0	1	0	0	0	0
1	155986421	AG	+	0.4	0.333333	0	0.5	0	0	0	0	0	0	1	0	0	0	0
1	155986423	AG	+	0.4	0.166667	0	0.5	0	0	0	0	0	0	0	0	0	0	0
1	155986492	AG	+	0.25	0.4	0.25	1	0	0	0	0	0	0	1	0	0	0	0
1	155986503	AG	+	0.2	0	0.5	0	0	0	0	0	0	0	1	0	0	0	0
1	155986504	AG	+	0	0.4	0.5	0	0	0	0	0	0	0	1	0	0	0	0
1	155986519	AG	+	0.4	0.5	0	1	0	0	0	0	0	0	0	0	0	0	0
1	155986536	AG	+	0.75	1	1	1	0	0	0	0	0	0	0	1	0	0	0
1	156079802	TC	-	0	0	0.142857	0	0	0.222222	0	0	0	0.272727	0.333333	0.0833333	0.0714286	0	0
1	156079803	TC	-	0.5	0	0.428571	1	0	0.444444	0	0	0	0.454545	0.666667	0.416667	0.142857	0.125	0
1	156079825	TC	-	0.125	0	0.1	0	0	0	0	0	0	0.153846	0	0	0	0.0909091	0
1	156079829	TC	-	0	0	0.1	0	0	0	0	0	0	0.153846	0.4	0	0	0	0
1	156079840	TC	-	0.142857	0	0.125	1	0	0	0	0	0	0.0769231	0.333333	0.416667	0	0.181818	0
1	156079847	TC	-	0.25	0	0.222222	0	0	0.25	0.125	0	0	0.0769231	0.6	0.25	0	0.181818	0.166667
1	156079853	TC	-	0.285714	0	0.222222	0	0	0	0.2	0	0	0.0769231	0	0.416667	0.142857	0.0833333	0
1	156079856	TC	-	0	0	0.111111	0	0	0	0.25	0	0	0	0.4	0.0909091	0	0	0.2
1	156079861	TC	-	0.142857	0	0.111111	0.666667	0	0.0769231	0.25	0	0	0.0833333	0.4	0.0833333	0.166667	0.0833333	0
1	156079867	TC	-	0.285714	0	0.333333	0.5	0	0.363636	0.333333	0	0	0.0833333	0.6	0.636364	0.333333	0.0909091	0.25
1	156079868	TC	-	0.285714	0	0.222222	0.5	0	0.0909091	0.333333	0	0	0.0833333	0.6	0.454545	0.166667	0.181818	0
1	156079885	TC	-	0.272727	0	0.25	0.25	0	0	0	0	0	0	0	0.166667	0.0769231	0.166667	0
1	156079886	TC	-	0.3	0	0.125	0.25	0	0	0	0	0	0	0	0	0	0	0
1	156079905	TC	-	0	0	0	0	0	0	0	0	0	0	0.25	0	0.0714286	0.0909091	0
1	156079906	TC	-	0.3	0	0.125	0	0	0	0	0	0	0	0.25	0.111111	0.142857	0.0909091	0
1	156079910	TC	-	0	0	0.125	0	0	0	0	0	0	0	0.166667	0	0.0714286	0	0.25
1	156079924	TC	-	0	0	0.285714	0.333333	0	0	0	0	0	0	0	0	0.222222	0	0
1	156079926	TC	-	0.5	0	0.571429	0.333333	0	0	0	0	0	0	0.142857	0	0.333333	0.125	0
1	156079933	TC	-	0.5	0	0.571429	0.333333	0	0	0.25	0	0	0	0.571429	0.4	0.222222	0	0.285714
1	156079934	TC	-	0.375	0	0.428571	0.666667	0	0	0.25	0	0	0	0	0.4	0.222222	0	0.285714
1	156079983	TC	-	0	0	0.666667	0	0	0.4	0	0	0	0	0.625	0	0.625	0	0.4
1	156080982	TC	-	0.5	0	1	0	0	0	0	0	0	0	0	0	0	0.4	0
1	156081003	TC	-	0.5	0	0.666667	0	0	0	0	0	0	0	0	0	0.5	0.2	0
1	156081023	TC	-	0.5	0	0.75	0	0	0	0	0	0	0	0	0	0.5	0.2	0
1	156081030	TC	-	0.333333	0	0.5	0	0	0	0	0	0	0	0	0	0.5	0	0
1	156081080	TC	-	0	0	0.5	0	0	0	0	0	0	0	0	0	0.75	0.142857	0
1	156717714	TC	-	0	0.333333	0	1	0.5	0	0.2	0	0	0	0	1	0	0	0
1	156717723	TC	-	0	0	0	1	0	0	0.2	0	0	0	0	1	0	0	0
1	156717724	TC	-	0	0.666667	0	1	0	0	0.2	0	0	0	0	1	0.333333	0	0
1	156717726	TC	-	0	0	0	1	0.5	0	0.2	0	0	0	0	1	0	0	0
1	156717730	TC	-	0	1	0	1	0	0	0	0	0	0	0	0	0.333333	0	0
1	156717732	TC	-	0	0.5	0	0	0.75	0	0.2	0	0	0	0	1	0.333333	0	0
1	156717733	TC	-	0	0.5	0	0	0	0	0.2	0	0	0	0	1	0	0	0
1	156717747	TC	-	0	0	0	0	0	0	0.285714	0	0	0	0	1	0.333333	0	0
1	156717758	TC	-	0	0.5	0	0.5	0.5	0	0	0	0	0	0	0	0.333333	0	0
1	156732964	TC	-	0.5	0	0.25	0	0	0	0	0	0	0	0	0.5	0	0	0
1	156732965	TC	-	1	0	0.25	0	0	0	0	0	0	0	0	0.5	0	0	0
1	157691947	TC	-	0	1	0	0	0	0	0	0	0	1	0	0	0.333333	0	0
1	157691960	TC	-	0	1	0	0	0	0	0	0	0	1	0	0	0.5	0	0
1	158660000	TC	-	0	0	0	1	0	0	0	0	1	0	1	0	0	0	0
1	158660032	TC	-	0	0	0	1	0	0	0	0	1	0	1	0	0	0	0
1	158660037	TC	-	0	0	0	1	0	0	0	0	1	0	1	0	0	0	0
1	158660050	TC	-	0	0	0	1	0	0	0	0	1	0	1	0	0	0	0
1	158660066	TC	-	0	0	0	1	0	0	0	0	1	0	1	0	0	0	0
1	159543524	TC	-	0.142857	0.2	0	0.166667	0	0	0	0	0	0	0	0	0	0	0.5
1	159543535	TC	-	0.222222	0.5	0.571429	0.461538	0	0	0.333333	0	0.111111	1	0.4	0	0	0	0.5
1	159543536	TC	-	0.0555556	0	0.142857	0	0	0	0	0	0	0	0.4	0	0	0	0
1	159543543	TC	-	0.0526316	0.666667	0.571429	0.5	0	0	0.666667	0	0.222222	0.5	0.4	0	0	0	0.5
1	159543544	TC	-	0.0526316	0.166667	0.142857	0.3	0	0	0	0	0.111111	0.5	0	0	0	0	0.5
1	159543547	TC	-	0	0	0.285714	0	0	0.5	0	0	0	0.5	0	0	0	0	0
1	159543550	TC	-	0.315789	0.333333	0.444444	0.222222	0	0.5	1	0.666667	0.444444	0.5	0.4	0	0	0	0.5
1	159543553	TC	-	0	0	0	0.111111	0	0	0.333333	0	0	0	0	0	0	0	0.5
1	159543554	TC	-	0	0.166667	0	0	0	0	0.333333	0	0	0	0.4	0	0	0	0
1	159543558	TC	-	0	0.25	0.125	0	0	0	0	0	0	1	0.4	0	0	0	0
1	159543574	TC	-	0	0.142857	0.142857	0	0	0.25	0	0	0.25	0.5	0.5	0	0	0	0.5
1	159543575	TC	-	0	0	0	0	0	0.25	0	0	0	0.5	0	0	0	0	0.5
1	159543576	TC	-	0	0	0.142857	0	0	0	0	0	0	1	0.5	0	0	0	0.5
1	159543577	TC	-	0	0.285714	0	0	0	0	0	0	0.25	0.5	0	0	0	0	0.5
1	159543581	TC	-	0.0714286	0.428571	0.428571	0	0	0	0	0	0	0	0	0	0	0	0.5
1	159543583	TC	-	0	0.285714	0.142857	0.2	0	0	0.5	0.333333	0.5	0.5	0.5	0	0	0	0
1	159543586	TC	-	0.153846	0.142857	0.571429	0.2	0	0	0	0	0.25	0.5	0.5	0	0	0	0.5
1	159543587	TC	-	0	0	0	0.2	0	0	0.5	0	0.125	1	0.5	0	0	0	0
1	159543596	TC	-	0.0769231	0	0.571429	0	0	0	0	0	0.375	0.5	0	0	0	0	0
1	159543597	TC	-	0	0	0.428571	0.4	0	0	0	0	0.125	0	0.5	0	0	0	0
1	159543601	TC	-	0.0769231	0.285714	0.428571	0	0	0	0	0.333333	0	0.5	0	0	0	0	0
1	159543602	TC	-	0.0769231	0.142857	0	0	0	0	0	0.333333	0	0.5	0	0	0	0	0
1	159543605	TC	-	0.0769231	0.25	0	0	0	0	0	0.333333	0	0.5	0	0	0	0	0
1	159543606	TC	-	0.230769	0	0	0	0	0	0	0.333333	0.222222	0.5	0.5	0	0	0	0
1	159543607	TC	-	0.0714286	0	0	0	0	0	0	0	0	0	0.5	0	0	0	0.5
1	159543608	TC	-	0	0.125	0	0	0	0.25	0	0	0	0	0.5	0	0	0	0
1	159543611	TC	-	0.0714286	0	0	0	0	0.25	0	0	0	1	0.5	0	0	0	0.5
1	159543612	TC	-	0.0714286	0.25	0	0	0	0	0	0	0	1	0.5	0	0	0	0.5
1	159543613	TC	-	0.0714286	0.25	0.142857	0	0	0.25	0	0	0.3	1	0.5	0	0	0	0.5
1	159543614	TC	-	0.285714	0.625	0.714286	0	0	0.25	0	0.25	0.5	1	0.75	0	0	0	0.5
1	159543616	TC	-	0.0714286	0.25	0.142857	0	0	0	0	0	0.222222	0	0	0	0	0	0.5
1	159543617	TC	-	0.0714286	0.25	0.142857	0	0	0	0	0	0	0	0.666667	0	0	0	0.5
1	159543623	TC	-	0.0714286	0	0	0	0	0	0	0	0.25	0.666667	0.666667	0	0	0	0
1	159543625	TC	-	0.0769231	0.333333	0.666667	0	0	0	0	0.5	0.333333	0.666667	0.666667	0	0	0	0
1	159543751	TC	-	0.142857	0	0.166667	0	0	0	0	0.5	0	0	0	0	0	0	0
1	159544243	TC	-	0	0.2	0	0.2	0	0	0.125	0	0	0	0	0	0	0	0
1	159544246	TC	-	0	0.2	0	0	0	0.333333	0.125	0	0	0	0	0	0	0	0
1	159544306	TC	-	0	0.333333	0	0	0	0.666667	0.2	0	0	0	0	0	0	0	0
1	159544314	TC	-	0.2	0.333333	0	0	0	0.666667	0.25	0	0	0	0	0	0	0	0
1	159544405	TC	-	0	0.444444	0	0.5	0	0	0	0	0	0.666667	0	0	0	0	0
1	159544450	TC	-	0	0.5	0	1	0	0	0	0	0	0.6	0	0	0	0	0
1	159544459	TC	-	0.166667	0.4	0	0.666667	0	0	0	0	0	0.8	0	0	0	0	0
1	159544460	TC	-	0.333333	0.5	0	0	0	0	1	0	0	0.6	0	0	0	0	0
1	159544466	TC	-	0.333333	0.0909091	0	0	0	0	0	0	0	0.6	0	0	0	0	0
1	159544467	TC	-	0.166667	0.272727	0	0	0	0	1	0	0	0.6	0	0	0	0	0
1	159544468	TC	-	0.166667	0.181818	0	1	0	0	1	0	0	0.6	0	0	0	0	0
1	159544469	TC	-	0.333333	0.5	0	1	0	0	1	0	0	0.6	0	0	0	0	0
1	159717867	TC	-	0	0	0	0	0	0	1	0	0	0	0.75	0	0	0	1
1	159717880	TC	-	0	0	0	0	0	0	1	0	0	0	0.5	0	0	0	1
1	159717884	TC	-	0	0	0	0	0	0	1	0	0	0	0.25	0	0	0	1
1	159717891	TC	-	0	0	0	0	0	0	1	0	0	0	1	0	0	0	1
1	160490952	TC	-	0.5	0	0	0	0	0	0	0	0	0	0	0	1	1	0
1	160490953	TC	-	0.5	0	0	0	0	0	0	0	0	0	0.5	0	1	1	1
1	160490957	TC	-	0.5	0	0	0	0	0	0	0	0	0	0	0	1	1	0
1	160490958	TC	-	0.5	0	0	0	0	0	0	0	0	0	0	0	1	1	0
1	160490969	TC	-	1	0	0	0	0	0	0	0	0	0	0	0	1	1	1
1	160490970	TC	-	1	0	0	0	0	0	0	0	0	0	0.666667	0	1	1	1
1	160490985	TC	-	0	0	0	0	0	0	0	0	0	0	0.666667	0	0	1	1
1	161925370	TC	-	0	0	0	0	0.5	0	0	0	0	0.2	0	0.333333	0	0	0
1	161925373	TC	-	0	0	0	0	1	0	0	0	0.5	1	0	0.666667	0	0	0
1	161925419	TC	-	0	0	0	0	1	0	0	0	0.5	1	0	0.666667	0	0	0
1	161925433	TC	-	0	0	0	0	1	0	0	0	0.5	1	0	0.666667	0	0	0
1	161925449	TC	-	0	0	0	0	1	0	0	0	0.5	1	0	0.666667	0	0	0
1	161925457	TC	-	0	0	0	0	0	0	0	0	0.5	0.4	0	0.333333	0	0	0
1	161926545	TC	-	0	0	0	0	0	0.5	0	0	0	0.25	0	1	0	0	0
1	161926548	TC	-	0	0	0	0	0	1	0	0	0	1	0	1	0	0	0
1	161926594	TC	-	0	0	0	0	0	1	0	0	0	1	0	1	0	0	0.5
1	161926604	TC	-	0	0	0	0	0	0	0	0	0	0.5	0	1	0	0	0.5
1	161926608	TC	-	0	0	0	0	0	1	0	0	0	1	0	1	0	0	0
1	161926624	TC	-	0	0	0	0	0	1	0	0	0	1	0	1	0	0	0
1	161956311	TC	-	0.6	0.363636	0.1	0.454545	0.5	0.25	0.538462	0.5	0.294118	0.615385	0.538462	0.296296	0.444444	0	0.333333
1	161956326	TC	-	0.5	0.181818	0.166667	0.583333	0.266667	0.166667	0.571429	0.176471	0.315789	0.37931	0.0769231	0.28	0.555556	0.153846	0.272727
1	161956329	TC	-	0.4	0.0909091	0.416667	0.5	0.5	0.166667	0.285714	0.411765	0.421053	0.357143	0.384615	0.12	0.444444	0.230769	0.363636
1	161956331	TC	-	0.7	0.4	0.75	0.666667	0.551724	0.416667	0.615385	0.352941	0.473684	0.607143	0.230769	0.2	0.5	0.384615	0.727273
1	161956342	TC	-	0.5	0.5	0.666667	0.181818	0.307692	0.222222	0.769231	0.214286	0.388889	0.44	0.25	0.5	0.142857	0.416667	0.3
1	161956343	TC	-	0	0.25	0.166667	0.272727	0.192308	0.333333	0.0769231	0	0.277778	0.16	0.0833333	0.333333	0	0.0833333	0.1
1	161956344	TC	-	0.625	0.75	0.583333	0.727273	0.423077	0.333333	0.615385	0.285714	0.444444	0.48	0.416667	0.5	0.285714	0.25	0.5
1	161956357	TC	-	0.5	0.375	0.5	0.363636	0.28	0.222222	0.5	0.428571	0.4	0.5	0.6	0.411765	0.285714	0.333333	0.3
1	161956360	TC	-	0	0	0	0.272727	0.0869565	0	0.166667	0.0833333	0	0	0.111111	0.0588235	0.285714	0.0909091	0.111111
1	161956365	TC	-	0.5	0.625	0.666667	0.636364	0.714286	0.555556	0.5	0.583333	0.733333	0.789474	1	0.733333	0.428571	0.5	0.666667
1	161956370	TC	-	0.5	0.571429	0.333333	0.363636	0.428571	0.555556	0.545455	0.333333	0.666667	0.473684	0.666667	0.333333	0.428571	0.2	0.555556
1	161956375	TC	-	0.25	0.142857	0.375	0.4	0.421053	0.555556	0.818182	0.166667	0.642857	0.294118	0.142857	0.6	0.285714	0.3	0.555556
1	161956376	TC	-	0	0	0.375	0.1	0.0526316	0.111111	0.272727	0.25	0.142857	0.0588235	0	0.266667	0	0	0
1	161956393	TC	-	0	0	0	0	0.0666667	0	0.142857	0	0	0.125	0	0.230769	0	0	0
1	161956395	TC	-	0	0	0.125	0.4	0.4	0.285714	0.428571	0.0909091	0	0.25	0.2	0.384615	0.666667	0.25	0.25
1	161956403	TC	-	0	0	0.5	0.2	0.0909091	0.333333	0	0.0909091	0	0	0.25	0.333333	0	0	0.25
1	161957544	TC	-	0	0	0	0	0.0833333	0.117647	0	0	0	0.0333333	0	0	0	0	0
1	161957560	TC	-	0	0.285714	0.4375	0.375	0.538462	0.411765	0.4	0.222222	0.458333	0.407407	0.666667	0.304348	0.416667	0.3	0.357143
1	161957575	TC	-	0	0.4	0.333333	0.428571	0.481481	0.1875	0.333333	0.1	0.48	0.357143	0.2	0.190476	0.454545	0.181818	0.133333
1	161957578	TC	-	0	0.266667	0.333333	0.285714	0.576923	0.25	0.388889	0.454545	0.4	0.321429	0.6	0.142857	0.166667	0.363636	0.333333
1	161957580	TC	-	0	0.333333	0.625	1	0.464286	0.5	0.555556	0.545455	0.4	0.571429	0.5	0.380952	0.636364	0.363636	0.4375
1	161957591	TC	-	0.333333	0.230769	0.333333	0.444444	0.241379	0.272727	0.625	0.307692	0.37037	0.535714	0.375	0.578947	0	0.6	0.25
1	161957592	TC	-	0	0.2	0.105263	0.222222	0.129032	0.272727	0.117647	0.214286	0.206897	0.103448	0.142857	0.25	0	0.3	0.0625
1	161957593	TC	-	0.428571	0.6	0.473684	0.666667	0.387097	0.545455	0.705882	0.333333	0.517241	0.413793	0.428571	0.5	0.222222	0.6	0.3125
1	161957606	TC	-	0	0.4375	0.590909	0.416667	0.352941	0.428571	0.411765	0.5	0.354839	0.482759	0.625	0.333333	0.2	0.428571	0.421053
1	161957609	TC	-	0	0	0	0.0833333	0.0909091	0.0833333	0.166667	0.142857	0.0333333	0.04	0	0.0952381	0.181818	0.0769231	0.105263
1	161957614	TC	-	0.714286	0.5	0.7	0.785714	0.878788	0.636364	0.555556	0.75	0.7	0.571429	0.666667	0.571429	0.75	0.692308	0.631579
1	161957619	TC	-	0.555556	0.5	0.333333	0.357143	0.529412	0.363636	0.611111	0.375	0.6	0.392857	0.6	0.428571	0.333333	0.333333	0.4
1	161957624	TC	-	0.222222	0.428571	0.45	0.5625	0.411765	0.583333	0.526316	0.388889	0.441176	0.424242	0.461538	0.434783	0.230769	0.235294	0.285714
1	161957625	TC	-	0.222222	0	0.05	0.125	0	0.333333	0.105263	0.105263	0.0882353	0.0606061	0.230769	0.173913	0.153846	0	0
1	161957642	TC	-	0	0.0625	0	0	0.0882353	0	0.05	0.0952381	0.0645161	0	0	0.304348	0	0	0
1	161957644	TC	-	0	0.4375	0.318182	0.444444	0.342857	0	0.3	0.285714	0.16129	0	0.357143	0.217391	0.2	0.222222	0.166667
1	161957645	TC	-	0	0	0.0909091	0	0.114286	0	0	0	0.03125	0	0	0.130435	0	0	0
1	161957652	TC	-	0	0	0.428571	0.315789	0.28125	0	0.2	0	0.125	0	0.285714	0.136364	0.333333	0.125	0.0434783
1	161958600	TC	-	0	0	0	0	0	0.0833333	0.0454545	0	0	0	0	0.0344828	0	0	0
1	161958611	TC	-	0.1	0	0.2	0.105263	0.0689655	0	0.136364	0	0.133333	0.5	0.0909091	0.0666667	0.142857	0	0
1	161958646	TC	-	0	0	0	0	0	0	0.047619	0	0	0.153846	0.0357143	0.1	0	0	0
1	161958651	TC	-	0.0833333	0	0.2	0.133333	0.321429	0.333333	0	0.0769231	0.0833333	0.0833333	0.148148	0.294118	0.235294	0	0.26087
1	161958663	TC	-	0.5	0	0.333333	0.533333	0.73913	0.714286	0.352941	0.454545	0.333333	0.5	0.173913	0.642857	0.615385	0	0.368421
1	161958679	TC	-	0.857143	0	0.6	0.75	0.818182	0.571429	0.733333	0.9	0.75	0.555556	0.545455	0.5	0.625	0	0.8125
1	161958681	TC	-	0	0	0.333333	0.0833333	0.454545	0	0	0	0	0.555556	0.0952381	0.2	0.285714	0	0.357143
1	161958684	TC	-	1	0	0.666667	0.833333	0.772727	0.714286	0.692308	1	0.75	0.625	0.7	0.666667	1	0	0.857143
1	161958685	TC	-	0	0	0.222222	0.230769	0.227273	0.285714	0.0769231	0.125	0.25	0.125	0	0.333333	0	0	0
1	161958689	TC	-	0.166667	0	0.111111	0.230769	0.181818	0	0	0	0	0.125	0.05	0	0.285714	0	0.142857
1	161958715	TC	-	0.666667	0	0.5	0.615385	0.578947	0.666667	0.333333	0.5	0.333333	0.285714	0.583333	1	0.666667	0	0.222222
1	161958718	TC	-	0	0	0.5	0.307692	0.333333	0.5	0.222222	0	0.5	0.428571	0.166667	0.166667	0.6	0	0.444444
1	161958728	TC	-	0	0	0	0.0833333	0.0714286	0.2	0	0.333333	0	0.333333	0	0	0	0	0
1	161959807	TC	-	0	0	0	0	0.1	0	0	0	0.166667	0.142857	0	0	0	0	0
1	161959847	TC	-	0	0.166667	0.166667	0.157895	0.285714	0.3	0	0.125	0.285714	0.142857	0	0.2	0.111111	0	0.428571
1	161959859	TC	-	0	0.428571	0.5	0.684211	0.8	0.416667	0.111111	0.444444	0.142857	0.428571	0	0.333333	0.333333	0	0.5
1	161959870	TC	-	0	0	0	0.105263	0.1875	0	0	0	0	0	0	0.333333	0	0	0
1	161959875	TC	-	0	0.428571	0.666667	0.947368	0.875	0.333333	0.636364	0.777778	0.571429	0.714286	0	0.5	0.222222	0	0.6875
1	161959877	TC	-	0	0.285714	0.166667	0.2	0.4375	0	0.166667	0.333333	0	0.285714	0	0.333333	0.222222	0	0.125
1	161959880	TC	-	0	1	1	0.8	0.705882	0.666667	0.769231	1	0.625	0.428571	0	1	1	0	0.75
1	161959881	TC	-	0	0	0.333333	0.2	0.294118	0.0833333	0	0.333333	0.125	0.142857	0	0	0	0	0.0625
1	161959885	TC	-	0	0	0.166667	0.35	0.444444	0.166667	0.0769231	0.1	0	0.142857	0	0.166667	0.222222	0	0
1	161959911	TC	-	0	0.833333	0.285714	0.5	0.6	0.444444	0.444444	0.625	0.6	0.166667	0	0.75	0.5	0	0.461538
1	161959914	TC	-	0	0.2	0.166667	0.222222	0.0714286	0.444444	0.375	0.142857	0.4	0.166667	0	0.25	0.5	0	0.153846
1	161959924	TC	-	0	0	0	0.0625	0.142857	0.333333	0.25	0	0	0	0	0.25	0	0	0
1	162075801	AG	+	0	0	0.2	0.0769231	0	0	0	0	0	0.115385	0	0	0	0	0
1	162075819	AG	+	0	0	0.2	0.16	0	0	0	0	0	0.192308	0	0	0	0	0
1	162075835	AG	+	0	0	0.4	0.111111	0	0	0	0	0	0.291667	0	0	0	0	0
1	162075890	AG	+	0	0	0.166667	0.137931	0	0	0	0	0	0.1	0	0	0	0	0
1	162076067	AG	+	0	0.125	0.2	0.15625	0	0.2	0.166667	0	0	0	0.5	0	0	0	0
1	162076070	AG	+	0	0.375	0	0.322581	0.25	0.333333	0.307692	0	0	0.117647	0.5	0	0	0	0
1	162076101	AG	+	0	0.333333	0	0.263158	0	0.1	0.142857	0	0	0	0	0	0	0	0
1	162076117	AG	+	0	0.333333	0	0.257143	0.25	0.166667	0.2	0	0	0.133333	0.555556	0	0	0	0
1	162076120	AG	+	0	0.333333	0.272727	0.416667	0.25	0.769231	0.2	0	0	0.333333	0.333333	0	0	0	0
1	162076121	AG	+	0	0.666667	0	0.571429	0.25	0.785714	0.6	0	0	0.2	0.777778	0	0	0	0
1	162076144	AG	+	0	0	0	0.0645161	0	0.0555556	0.125	0	0	0	0.3	0	0	0	0
1	162076149	AG	+	0	0.538462	0	0.40625	0.25	0.176471	0.133333	0	0	0	0.272727	0	0	0	0
1	162076179	AG	+	0	0	0.0909091	0.103448	0.2	0.208333	0	0	0	0	0	0	0	0	0
1	162320940	AG	+	0.333333	0	0	0	0	0	1	0	0	1	0	0	0	0	0
1	162320976	AG	+	0	0	0	0	0	0	1	0	0	1	1	0	0	0	0
1	162321008	AG	+	0.75	0	0	0	0	0	0	0	0	1	1	0	0	0	0
1	162321884	AG	+	0	1	0	0	1	0	0	0	0	0	0	0.5	0	0	0
1	162321909	AG	+	0	1	0	0	1	0	0	0	0	0	0	0.5	0	0	0
1	162321913	AG	+	0	1	0	0	1	0	0	0	0	0	0	0.5	0	0	0
1	162321914	AG	+	0	1	0	0	1	0	0	0	0	0	0	0.5	0	0	0
1	162321924	AG	+	0	1	0	0	1	0	0	0	0	0	0	0.666667	0	0	0
1	162321937	AG	+	0	1	0	0	1	0	0	0	0	0	0	0.5	0	0	0
1	162321975	AG	+	0	1	0	0	1	0	0	0	0	0	0	0.5	0	0	0
1	162322004	AG	+	0	1	0	0	1	0	0	0	0	0	0	0.5	0	0	0
1	162322030	AG	+	0	1	0	0	1	0	0	0	0	0	0	1	0	0	0
1	162557588	TC	-	1	0	1	0	0	0	0	0	0	0	0	0	0	1	0
1	162557605	TC	-	1	0	1	0	0	0	0	0	0	0	0	0	0	1	0
1	162557611	TC	-	1	0	1	0	0	0	0	0	0	0	0	0	0	1	0
1	162557674	TC	-	1	0	1	0	0	0	0	0	0	0	0	0	1	1	0
1	162557730	TC	-	0	0	1	0	0	0	0	0	0	0	0	0	1	1	0
1	162557733	TC	-	0	0	1	0	0	0	0	0	0	0	0	0	1	1	0
1	162561403	TC	-	0.3	0.230769	0	1	0	0	0	0	0	0	0	0	0	0	0
1	162561431	TC	-	0.875	0.916667	0.692308	1	1	0	0	0	0	1	0	0	1	0	0
1	162561436	TC	-	0.571429	0.416667	0.615385	1	1	0	0	0	0	1	0	0	1	0	0
1	162561437	TC	-	0.285714	0.25	0	0	1	0	0	0	0	0.25	0	0	0.5	0	0
1	162561453	TC	-	0	0.272727	0.333333	0	0	0	0	0	0	0.25	0	0	0	0	0
1	162561466	TC	-	0.142857	0.2	0.166667	0	1	0	0	0	0	0.25	0	0	0.5	0	0
1	162561467	TC	-	0	0.2	0.416667	0	0	0	0	0	0	0.375	0	0	0	0	0
1	162561475	TC	-	0.285714	0.4	0.166667	0	0	0	0	0	0	0.428571	0	0	0	0	0
1	162561493	TC	-	0.333333	0	0	1	1	0	0	0	0	0.285714	0	0	0.5	0	0
1	162561500	TC	-	1	1	0.777778	1	1	0	0	0	0	0.571429	0	0	1	0	0
1	162561510	TC	-	0.5	0	0	1	1	0	0	0	0	0.166667	0	0	0.5	0	0
1	163066280	TC	-	0	0	0	0	0	0	0.25	0	0	1	0.5	0	0	0	0
1	163066287	TC	-	0	0	0	1	0	0	0.25	0	0	0	0.75	0	0	0	0
1	163066296	TC	-	0	0	0	1	0	0	0.25	0	0	1	0.25	0	0	0	0
1	163066301	TC	-	0	0	0	1	0	0	0.25	0	0	1	0.5	0	0	0	0
1	163066539	TC	-	0	0	0	0	0	0	0.75	0	0	0	0	0.5	0	0	0.666667
1	163066568	TC	-	0	0	0	1	0	0	1	0	0	0	0	0.666667	0	0	1
1	163066578	TC	-	0	0	0	0.75	0	0	0.333333	0	0	0	0	0	0	0	0.4
1	163066596	TC	-	0	0	0	0.75	0	0	0.777778	0	0	0	0	0.666667	0	0	0.5
1	163066601	TC	-	0	0	0	0.75	0	0	0.777778	0	0	0	0	0.666667	0	0	0.5
1	163066619	TC	-	0	0	0	0.666667	0	0	1	0	0	0	0	0	0	0	1
1	163066677	TC	-	0	0	0	0.5	0	0	1	0	0	0	0	1	0	0	0
1	163066680	TC	-	0	0	0	0.5	0	0	0.666667	0	0	0	0	0	0	0	0.4
1	163225968	AG	+	0	0	0	0.777778	0	1	0	0	0	0	0	0.25	0	0.5	0
1	163225972	AG	+	0	0	0	0.555556	0	0.666667	0	0	0	0	0	0.125	0	0.5	0
1	163225986	AG	+	0	0	0	0.222222	0	0.5	0	0	0	0	0	0.142857	0	0.166667	0
1	163225991	AG	+	0	0	0	0.444444	0	0	0	0	0	0	0	0.125	0	0.166667	0
1	163225997	AG	+	0	0	0	0.375	0	0.5	0	0	0	0	0	0.125	0	0.5	0
1	163226022	AG	+	0	0	0	0.375	0	0	0	0	0	0	0	0.5	0	0.166667	0
1	163326226	AG	+	0	0	0	1	0.928571	1	1	0	0	0	0	1	0	1	0
1	163326245	AG	+	0	0	0	1	0.473684	0.4	0.5625	0	0	0	0	0.473684	0	0.380952	0
1	163326290	AG	+	0	0	0	1	0.947368	1	1	0	0	1	0	1	0	1	0
1	163326298	AG	+	0	0	0	1	0.947368	1	1	0	0	1	0	1	0	1	0
1	163326302	AG	+	0	0	0	1	0.947368	1	1	0	0	1	0	1	0	1	0
1	163560906	AG	+	0	0	0	1	0	0	0	0	1	0.875	0	0	0	0	0
1	163560983	AG	+	0	0	0	0	0	0	0	0	1	0.3	1	0	0	0	0
1	163561004	AG	+	0	0	0	0	0	0	0	0	1	0.285714	1	0	0	0	0
1	164023148	TC	-	0.25	0	0	0	0	1	0	0	0	0	0	0.25	0	0	0
1	164023151	TC	-	1	0	0	0	0	1	0	0	0	0	0	1	0	0	0
1	164023171	TC	-	1	0	0	0	0	1	0	0	0	0	0	1	0	0	0
1	164023227	TC	-	1	0	0	0	0	1	0	0	0	0	0	1	0	0	0
1	164132113	AG	+	0	1	0	0	0	0	0	0	0	0.2	0	0	0	0	1
1	164132114	AG	+	0	1	0	0	0.666667	0	0	0	0.5	0.8	0	1	1	0	1
1	164132119	AG	+	0	1	0	0	1	0	0	1	1	1	0	1	1	0	1
1	164132121	AG	+	0	1	0	0	1	0	0	1	1	1	0	1	1	0	1
1	164132125	AG	+	0	1	0	0	0.666667	0	0	1	0.5	0.8	0	1	1	0	1
1	164132127	AG	+	0	0.5	0	0	0.666667	0	0	1	1	0.4	0	0	0	0	1
1	164132130	AG	+	0	1	0	0	1	0	0	0	1	0.8	0	1	1	0	0
1	164132143	AG	+	0	1	0	0	1	0	0	1	1	1	0	1	1	0	1
1	164132145	AG	+	0	0.5	0	0	0.5	0	0	1	0	0.8	0	0	0	0	0
1	164132158	AG	+	0	1	0	0	0	0	0	1	1	1	0	1	1	0	0
1	164468188	TC	-	0.666667	0	0	0	0.666667	0	0	0	0	0	0	1	0	0	0
1	164468198	TC	-	1	0	0	0	0.666667	0	0	0	0	0	0	1	0	0	0
1	164468221	TC	-	1	0	0	0	1	0	0	0	0	0	0	1	0	0	0
1	165413555	AG	+	0	0	0	1	0	1	0.75	0	0	0	0	0	0	0	0
1	165413563	AG	+	0	0	1	1	0	1	0.5	0	0	0	0	0	0	0	0
1	165413576	AG	+	0	0	1	1	0	1	1	0	0	0	0	0	0	0	0
1	165413577	AG	+	0	0	1	0	0	1	1	0	0	0	0	0	0	0	0
1	165413582	AG	+	0	0	1	1	0	1	1	0	0	0	0	0	0	0	0
1	165413590	AG	+	0	0	1	1	0	1	1	0	0	0	0	0	0	0	0
1	165413600	AG	+	0	0	1	1	0	1	0.8	0	0.5	0	0	0	0	0	0
1	165413601	AG	+	0	0	1	1	0	1	0.8	0	0.5	0	0	0	0	0	0
1	165413602	AG	+	0	0	1	1	0	1	0.8	0	0.5	0	0	0	0	0	0
1	165413609	AG	+	0	0	1	0	0	0	0.2	0	0.5	0	0	0	0	0	0
1	165413610	AG	+	0	0	1	1	0	1	0.8	0	0.5	0	0	0	0	0	0
1	165499151	TC	-	0	0	0.5	0	0	0	0	0.6	0	0	0	0	0.5	0	0
1	165499154	TC	-	0	0	0.5	0	0	0	0	0.6	0	0	0	0	0.5	0	0
1	165499155	TC	-	0	0	0.5	0	0	0	0	0.6	0	0	0	0	0.5	0	0
1	165545377	AG	+	0	0	0.5	0	0	1	0	0	0	0	0	0	0.666667	1	0
1	165545378	AG	+	0	0	0	0	0	1	0	0	0	0	1	0	0.333333	1	0
1	165545382	AG	+	0	0	1	0	0	1	0	0	0	0	1	0	1	1	0
1	165545390	AG	+	0	0	1	0	0	1	0	0	0	0	1	0	1	1	0
1	165545392	AG	+	0	0	1	0	0	1	0	0	0	0	1	0	1	0	0
1	165545394	AG	+	0	0	1	0	0	1	0	0	0	0	1	0	1	1	0
1	165545397	AG	+	0	0	1	0	0	0	0	0	0	0	1	0	1	0	0
1	165545398	AG	+	0	0	1	0	0	1	0	0	0	0	1	0	1	1	0
1	165545407	AG	+	0	0	0.5	0	0	1	0	0	0	0	1	0	0	0	0
1	165545415	AG	+	0	0	0	0	0	1	0	0	0	0	1	0	0.333333	0	0
1	165639393	AG	+	0.6	0	1	0	0	0	0	0	0	0	0.666667	1	0	0	0
1	165639394	AG	+	0.6	0	0	0	0	0	0	0	0	0	0.666667	1	0.4	0	0
1	165639408	AG	+	0	0	1	0	0	0	0	0	0	0	0	1	0.4	1	0
1	165639421	AG	+	0	0	1	0	0	0	0	0	0	0	0	0.25	0.5	0	0
1	165639422	AG	+	0.666667	0	1	0	1	1	0	0	0	0	1	0.75	1	0	0
1	165639427	AG	+	0.4	0	0	0	1	0.333333	0	0	0	0	0	0	0	0.666667	0
1	165639432	AG	+	0	0	0	0	1	0.333333	0	0	0	0	1	0	0.5	0	0
1	165639433	AG	+	0.4	0	0	0	1	1	0	0	0	0	0	0.777778	0.5	1	0
1	165639437	AG	+	0.4	0	1	0	1	1	0	0	0	0	1	0.777778	0.75	1	0
1	165639442	AG	+	0	0	1	0	0	0.666667	0	0	0	0	0	0.222222	0.25	0	0
1	165639445	AG	+	1	0	1	0	1	1	0	0	0	0	1	0.777778	1	1	0
1	165639487	AG	+	0.25	0	0	0	1	0.6	0	0	0	0	0	0.75	0.25	0	0
1	165639589	AG	+	0.333333	0	0	0	0	1	0	0	0	0	1	0.666667	1	0	0
1	165732414	TC	-	0	0	0.6	0.142857	0	0.5	0.142857	0	0	0	0	0	0	0	0
1	165732418	TC	-	0	0	1	0.428571	1	1	1	1	0	0	0	0	0	0	0
1	165732427	TC	-	0	0	0.333333	0.166667	0.6	0	0.285714	1	0	0	0	0	0	0	0
1	165732448	TC	-	0	0	0.6	0.166667	0.8	1	1	1	0	0	0	0	0	0	0
1	165732451	TC	-	0	0	1	0.333333	0.8	0	1	0	0	0	0	0	0	0	0
1	165732456	TC	-	0	0	0.6	0.166667	1	0	0.857143	0	0	0	0	0	0	0	0
1	165732457	TC	-	0	0	0.6	0.166667	0	0	0.428571	0	0	0	0	0	0	0	0
1	165732494	TC	-	0	0	0.833333	0	0.4	1	0.2	1	0	0	0	0	0	0	0
1	165732557	TC	-	0	0	0.4	0	1	1	0.5	0.5	0	0	0	0	0	0	0
1	165732566	TC	-	0	0	0.5	0	1	1	0.5	1	0	0	0	0	0	0	0
1	165732570	TC	-	0	0	0.4	0	1	1	0.5	0.333333	0	0	0	0	0	0	0
1	165732583	TC	-	0	0	0.2	0	1	0	0	0.333333	0	0	0	0	0	0	0
1	165732597	TC	-	0	0	0.2	0	0	1	0	1	0	0	0	0	0	0	0
1	165733656	TC	-	0	0	0.75	0	0	1	1	1	0	0	0	0	0	0	0
1	165733686	TC	-	0	0	0.5	0	0	0	1	1	0	0	0	0	0	0	0
1	165733689	TC	-	0	0	0.75	0	0	0	1	1	0	0	0	0	0	0	0
1	166630935	TC	-	1	0	0	0	0	1	1	0	0	0	0	0	0	0	0
1	166630940	TC	-	1	0	0	0	0	1	1	0	0	0	0	0	0	0	0
1	166630948	TC	-	1	0	0	0	0	1	1	0	0	0	0	0	0	0	0
1	166848400	TC	-	0	1	0	0	0	0	0	0	1	1	0	0	0	0	0
1	166848405	TC	-	0	1	0	0	0	0	0	0	1	1	0	0	0	0	0
1	167366271	AG	+	0	0	0	0.142857	0	0.4	0.125	0.25	0	0	0.333333	0	0.333333	0	0
1	167366281	AG	+	0	0	0	0	0	0.142857	0	0	0	0	0.25	0	0.0909091	0	0
1	167366289	AG	+	0	0	0	0.0833333	0	0	0	0	0.333333	0	0.25	0	0	0	0
1	167366294	AG	+	0	0	0	0.25	0	0.571429	0.1	0.4	0	0	0.25	0	0.181818	0	0
1	167366295	AG	+	0	0	0	0.25	0	0.571429	0.2	0.4	0.666667	0	0.25	0	0.181818	0	0
1	167366296	AG	+	0	0	0	0.0833333	0	0.285714	0.1	0.4	0.666667	0	0.25	0	0	0	0
1	167366300	AG	+	0	0	0	0	0	0.125	0.2	0	0.666667	0	0.5	0	0.0909091	0	0
1	167366301	AG	+	0	0	0	0.0833333	0	0.125	0.1	0.4	0	0	0.25	0	0.181818	0	0
1	167366314	AG	+	0	0	0	0.0833333	0	0.25	0.1	0.4	0.666667	0	0.5	0	0.181818	0	0
1	167366324	AG	+	0	0	0	0.166667	0	0.25	0.1	0.4	0.333333	0	0.5	0	0	0	0
1	167366367	AG	+	0	0	0	0.0833333	0	0.25	0	0.4	0.333333	0	0.25	0	0	0	0
1	167366373	AG	+	0	0	0	0.166667	0	0.375	0	0	0.666667	0	0.25	0	0	0	0
1	167366376	AG	+	0	0	0	0.916667	0	1	0	1	1	0	1	0	0	0	0
1	167366390	AG	+	0	0	0	0.0909091	0	0.5	0	0.5	0.666667	0	0.5	0	0	0	0
1	167366391	AG	+	0	0	0	0.0909091	0	0.5	0	0	0.333333	0	0	0	0	0	0
1	167366392	AG	+	0	0	0	0.0909091	0	0.6	0	0.666667	0.666667	0	0.5	0	0	0	0
1	167482867	AG	+	0	1	1	0.818182	0	0	0	0	0	0.571429	0	0	1	0	0
1	167482868	AG	+	0	0	1	0.545455	0	0	0	0	0	0.285714	0	0	0.666667	0	0
1	167482869	AG	+	0	1	1	0.727273	0	0	0	0	0	0.285714	0	0	0.666667	0	0
1	167482902	AG	+	0	1	1	1	0	0	0	0	0	0.666667	0	0	1	0	0
1	167482903	AG	+	0	1	0	0.909091	0	0	0	0	0	0.666667	0	0	0	0	0
1	167482918	AG	+	0	1	1	1	0	0	0	0	0	0.666667	0	0	0.666667	0	0
1	167482932	AG	+	0	1	1	0.555556	0	0	0	0	0	0.666667	0	0	0.333333	0	0
1	167482937	AG	+	0	1	1	0.666667	0	0	0	0	0	0.4	0	0	0.666667	0	0
1	167482938	AG	+	0	1	0	0.777778	0	0	0	0	0	0.4	0	0	0.666667	0	0
1	167482943	AG	+	0	1	0	0.222222	0	0	0	0	0	0.4	0	0	0.333333	0	0
1	167482952	AG	+	0	0	0	0.333333	0	0	0	0	0	0.4	0	0	0.666667	0	0
1	167482955	AG	+	0	0	0	0.333333	0	0	0	0	0	0.5	0	0	1	0	0
1	167482970	AG	+	0	0	0	0.1	0	0	0	0	0	0.5	0	0	1	0	0
1	167482999	AG	+	0	0	1	0.5	0	0	0	0	0	0	0	0	1	0	0
1	167486434	AG	+	0	0	0	0.238095	0.222222	0	0	0	0	0	0	0	1	1	0
1	167486495	AG	+	0	0	0	0.2	0.5	0	0	0	0	0	0	0	0	1	0
1	167486518	AG	+	0	0	0	0.52381	1	0	1	0	0	0	0	0	0.75	1	0
1	167486520	AG	+	0	0	0	0.157895	0.5	0	1	0	0	1	0	0	0.75	1	0
1	167486531	AG	+	0	0	0	0.0869565	0	0	1	0	0	0	0	0	0	1	0
1	167486532	AG	+	0	0	0	0.347826	0	0	1	0	0	0	0	0	0.75	1	0
1	167486547	AG	+	0	0	0	0.8	0.5	0	1	0	0	1	0	0	0.666667	1	0
1	167486549	AG	+	0	0	0	0.8	0.5	0	1	0	0	0	0	0	0.666667	1	0
1	167486561	AG	+	0	0	0	0.388889	0	0	1	0	0	1	0	0	0.666667	1	0
1	167486591	AG	+	0	0	0	0.636364	0	0	1	0	0	0	0	0	0.666667	0	0
1	167486597	AG	+	0	0	0	0.391304	0.333333	0	1	0	0	0	0	0	0	0	0
1	167486604	AG	+	0	0	0	0.304348	0	0	1	0	0	1	0	0	0.666667	0	0
1	167486608	AG	+	0	0	0	0.333333	0	0	1	0	0	1	0	0	0.666667	0	0
1	167486628	AG	+	0	0.5	0	0.75	0.2	0	1	0	0	1	0	0	0.666667	0	0
1	167486637	AG	+	0	0.5	0	0.333333	0.2	0	0.5	0	0	0	0	0	0	0	0
1	167486652	AG	+	0	1	0	0.375	0	0	1	0	0	0.5	0	0	0	0	0
1	167486657	AG	+	0	1	0	0.357143	0	0	1	0	0	0	0	0	0	0	0
1	167486674	AG	+	0	1	0	0	0	0	1	0	0	0	0	0	0	1	0
1	167486714	AG	+	0	1	0	0.272727	0	0	0	0	0	0.428571	0	0	0	1	0
1	167486723	AG	+	0	0.4	0	0.5	0	0	0	0	0	0.428571	0	0	0	0	0
1	167486756	AG	+	0	0.5	0	0.137931	0	0	0	0	0	0.25	0	0	0	0	0
1	167489751	AG	+	0.4	0	0	0	0.333333	0	0.4	0	0	0	0	0	0	0	0
1	167489752	AG	+	0.6	0	0	0	0.666667	0	0.4	0	0	0	0	0	0	0	0
1	167489753	AG	+	1	0	0	0	0.666667	0	0.6	0	0	0	0	0	0	0	0
1	167489804	AG	+	0.25	0	0	0	0.25	0.333333	0.333333	0	0	0.6	0	0	0	0	0
1	167489809	AG	+	0.2	0	0	0	0.25	0.75	0	0	0	0.2	0	0	0	0	0
1	167489821	AG	+	0.666667	0	0	0	0.666667	0.25	0	0	0	0.4	0	0	0	0	0
1	167489824	AG	+	1	0	0	0	0	0.333333	0	0	0	0.8	0	0	0	0	0
1	167489868	AG	+	0	0	0	0	1	0.333333	0	0	0	0.25	0	0	0	0	0
1	167493340	AG	+	0	0	0	0.8	0	0.5	0	0	0	1	0	1	0	0	0
1	167493341	AG	+	0	0	0	0.2	0	0.5	0	0	0	0.8	0	0	0	0	0
1	167493347	AG	+	0	0	0	0.6	0	0.5	0	0	0	1	0	1	0	0	0
1	167493364	AG	+	0	0	0	1	0	0.5	0	0	0	0.75	0	1	0	0	0
1	167493369	AG	+	0	0	0	1	0	1	0	0	0	1	0	1	0	0	0
1	167494550	AG	+	0	0	0	0.8	0	1	0	0	0	0	0	0	1	0	0
1	167494583	AG	+	0	0	0	0.8	0	0.6	0	0	0	0.666667	0	0	1	0	0
1	167494597	AG	+	0	0	0	1	0	0.5	0	0	0	1	0	0	1	0.5	0
1	167494604	AG	+	0	0	0	0.5	0	0	0	0	0	0.5	0	0	0	1	0
1	167494609	AG	+	0	0	0	0.5	0	1	0	0	0	0.75	0	0	1	0.5	0
1	167494626	AG	+	0	0	0	1	0	1	0	0	0	0.75	0	0	1	1	0
1	167495740	AG	+	0	0	0	0.333333	0	0.125	0	0	0	0.5	0	0	1	0	0
1	167495748	AG	+	0	0	0	0.333333	0	0.571429	0	0	0	0.5	0	0	1	0	0
1	167495781	AG	+	0	0	0	0.8	0	0.5	0	0	0	1	0	0	1	0	0
1	167495795	AG	+	0	0	0	1	0	0.75	0	0	0	1	0	0	1	0	0
1	167495807	AG	+	0	0	0	0.75	0	0.714286	0	0	0	1	0	0	1	0	0
1	167495824	AG	+	0	0	0	1	0	0.8	0	0	0	1	0	0	1	0	0
1	167495840	AG	+	0	0	0	0.5	0	0.4	0	0	0	0.25	0	0	0	0	0
1	167495853	AG	+	0	0	0	0.5	0	0.166667	0	0	0	0.5	0	0	0	0	0
1	167495854	AG	+	0	0	0	1	0	0.166667	0	0	0	1	0	0	0	0	0
1	167495871	AG	+	0	0	0	0.5	0	0.333333	0	0	0	0.333333	0	0	0	0	0
1	167495900	AG	+	0	0	0	0	0.5	0.25	0	0	0	1	0	0	0	0	0
1	167495943	AG	+	0	0	0	0.421053	0.25	0.538462	0.4	0	0	0.666667	0	0	0	0	0
1	167496010	AG	+	0	0	0	1	0.142857	1	0.333333	0	0	0	0	0	0	0	1
1	167496039	AG	+	0	0	0	0.25	0.214286	0.181818	0	0	0	0	0	0	0	0	0.5
1	167496098	AG	+	0	0	0	0	0.4	0.333333	0	0	0	1	1	0	0	0	0
1	167496156	AG	+	0	0	0	0.857143	0.5	1	1	0	0	1	1	0	1	0	1
1	167496157	AG	+	0	0	0	0.5	0.5	0.25	0.375	0	0	1	1	0	0	0	1
1	167496158	AG	+	0	0	0	0.5	1	1	1	0	0	1	1	0	0	0	1
1	167496161	AG	+	0	0	0	0.142857	0	0	0.125	0	0	0.5	0	0	0	0	0
1	167496172	AG	+	0	0	0	0.142857	0	0.166667	0.75	0	0	0.5	0	0	0	0	0
1	167496192	AG	+	0	0	0	0.166667	0	0	0.125	0	0	0.5	0	0	0	0	0
1	167496207	AG	+	0	0	0	0.571429	0.666667	0.714286	0.428571	0	0	1	1	0	0	0	0.5
1	167496221	AG	+	0	0	0	0.25	0.666667	0.5	0.75	0	0	0.666667	0	0	0	0	0
1	167496226	AG	+	0	0	0	0.428571	0	0.5	1	0	0	1	1	0	1	0	1
1	167496227	AG	+	0	0	0	0.375	0	0.75	0.857143	0	0	1	1	0	1	0	0
1	167496232	AG	+	0	0	0	0.818182	0.833333	0.8	1	0	0	1	1	0	1	0	0.5
1	167496259	AG	+	0	0	0	0.25	0.666667	0.166667	0.444444	0	0	1	0	0	0.333333	0	0
1	167496273	AG	+	0	0	0	0.416667	0.222222	0.666667	0.625	0	0	0.25	0	0	0.333333	0	0.5
1	167496275	AG	+	0	0	0	0.333333	0	0	0.375	0	0	0.25	0	0	0	0	0.5
1	167496291	AG	+	0	0	0	0.214286	0	0	0	0	0	0.75	0	0	0.25	0	0
1	167496292	AG	+	0	0	0	0.571429	0	0.75	1	0	0	0.5	0	0	0.5	0	0.5
1	167496302	AG	+	0	0	0	0.357143	0	0.1	0	0	0	0.166667	0	0	0	0	0
1	167524819	AG	+	0.571429	0	0	0.647059	0.692308	0.894737	0.714286	0	0.428571	0.909091	0	0.5	1	0.875	0.75
1	167524824	AG	+	0	0	0	0	0	0	0.0952381	0	0	0	0	0	0.153846	0.125	0
1	167524831	AG	+	0.428571	0	0	0.575758	0.357143	0.65	0.894737	0	0.285714	0.5	0	0.25	0.538462	0.625	0.111111
1	167524832	AG	+	0.285714	0	0	0.25	0.142857	0.3	0.473684	0	0.285714	0.1	0	0.333333	0.230769	0.75	0.111111
1	167524833	AG	+	0.428571	0	0	0.34375	0.2	0.45	0.315789	0	0.428571	0.4	0	0.666667	0.846154	0.75	0.222222
1	167524836	AG	+	0.666667	0	0	0.5625	0.4	0.7	0.578947	0	0.857143	0.5	0	0.333333	0.538462	0.375	0.6
1	167524846	AG	+	0	0	0	0.0857143	0.133333	0.142857	0.333333	0	0	0.25	0	0	0.0666667	0.222222	0
1	167524851	AG	+	0.833333	0	0	0.971429	0.785714	0.95	1	0	0	0.8	0	0	1	0.909091	0.833333
1	167524877	AG	+	0	0	0	0.173913	0.142857	0.217391	0.12	0	0	0	0	0	0.0666667	0.0769231	0.0909091
1	167524892	AG	+	0.285714	0	0	0.122807	0	0.181818	0	0	0	0	0	0	0	0.0714286	0
1	167524902	AG	+	0	0	0	0.229508	0	0.117647	0.0952381	0	0	0	0	0	0	0	0
1	167524903	AG	+	0	0	0	0.0819672	0.133333	0.117647	0.1	0	0	0	0	0	0	0.133333	0
1	167524907	AG	+	0.142857	0	0	0.483333	0.1875	0.235294	0.25	0	0	0.111111	0	0	0.125	0.333333	0
1	167524915	AG	+	0	0	0	0.175439	0.142857	0	0	0	0	0	0	0	0.125	0.142857	0
1	167524941	AG	+	0	0	0	0.047619	0.0909091	0	0.105263	0	0	0	0	0	0.125	0.153846	0
1	167524954	AG	+	0.25	0	0	0.107692	0.0769231	0	0	0	0	0.142857	0	0	0.125	0.153846	0.181818
1	167525222	AG	+	0	0	0	0	0	0.0740741	0	0	0	0.111111	0.0555556	0	0	0	0.111111
1	167525305	AG	+	0	0	0	0.0238095	0	0.0344828	0	0	0	0	0.111111	0	0.0833333	0	0
1	167525310	AG	+	0	0	0	0.0487805	0	0	0.105263	0	0	0.153846	0.0555556	0	0.153846	0	0
1	167525317	AG	+	0	0.222222	0	0.105263	0.136364	0.233333	0.45	0	0	0.214286	0.333333	0	0.230769	0.461538	0.333333
1	167525360	AG	+	0	0	0	0.106383	0.1	0	0.277778	0	0	0.0833333	0	0	0	0	0
1	167525364	AG	+	0	0.222222	0	0.108696	0.206897	0	0.105263	0	0	0	0.0769231	0	0.153846	0	0
1	167525380	AG	+	0	0.363636	0	0.296296	0.212121	0.341463	0.35	0	0	0.411765	0.214286	0	0.5	0.333333	0.272727
1	167525393	AG	+	0	0.454545	0	0.236364	0.266667	0.380952	0.35	0	0	0.222222	0.466667	0	0.117647	0.294118	0.333333
1	167525396	AG	+	0	0	0	0.109091	0.103448	0.047619	0	0	0	0.111111	0.0666667	0	0	0.0588235	0
1	167525405	AG	+	0	0	0	0.102041	0.0357143	0.0526316	0.0526316	0	0	0.0625	0.0769231	0	0.307692	0	0
1	167525432	AG	+	0	0.0909091	0	0.37931	0.0645161	0.162162	0.416667	0	0	0.210526	0.15	0	0.217391	0.222222	0.0909091
1	167525436	AG	+	0	0	0	0.0882353	0	0.0263158	0	0	0	0.0869565	0.0526316	0	0	0	0
1	167525441	AG	+	0	0	0	0.0588235	0	0	0	0	0	0.0416667	0.047619	0	0	0	0
1	167525512	AG	+	0	0	0	0.0322581	0	0.192308	0	0	0	0	0.0384615	0	0.115385	0	0.181818
1	167525515	AG	+	0	0	0	0.0806452	0	0.08	0.103448	0	0	0	0.0384615	0	0.0384615	0.0666667	0
1	167525519	AG	+	0	0.111111	0	0.245902	0	0.115385	0.166667	0	0	0.166667	0.115385	0	0.115385	0.0666667	0.272727
1	167528477	AG	+	0	0	0	0	0.0149254	0	0.0118343	0	0	0	0	0.0285714	0	0	0
1	167528489	AG	+	0	0	0	0	0.0307692	0.0425532	0.0177515	0	0	0.0113636	0.0493827	0.0833333	0	0	0
1	167528502	AG	+	0	0	0	0	0.0322581	0.0280899	0.0382166	0	0	0.0243902	0.025	0.0606061	0	0	0
1	167528503	AG	+	0	0	0	0	0.016129	0.00552486	0.0126582	0	0	0.0243902	0.0253165	0.030303	0	0	0
1	167528504	AG	+	0	0	0	0	0.0322581	0	0.00636943	0	0	0	0	0.030303	0	0	0
1	167528515	AG	+	0	0	0	0	0.047619	0.0543478	0.0384615	0	0	0.037037	0.0519481	0.0909091	0	0	0
1	167528528	AG	+	0	0	0	0	0.016	0.0511364	0.0402685	0	0	0.0246914	0.0405405	0.09375	0	0	0
1	167528540	AG	+	0	0	0	0	0	0.0584795	0.0275862	0	0	0.0125	0.028169	0.030303	0	0	0
1	167630566	AG	+	0	0	0	0	0	1	0.25	0	0	0.666667	0	0	1	0	0
1	167630761	AG	+	0	0	0.111111	0.333333	0	0.2	0.142857	0	0	0	0	0	0	0	0
1	167630771	AG	+	0.153846	0	0.222222	0.333333	0	0	0	0	0	0.0909091	0	0	0	0	0
1	167630791	AG	+	0.153846	0	0.142857	0.333333	0	0	0	0	0	0	0	0	0	0	0
1	167631710	AG	+	0	0	0	0	0	0	0.125	0.333333	0	0	0	0	0.105263	0	0
1	167631714	AG	+	0	0	0	0.2	0	0	0	0	0	0	0	0	0.0555556	0.0714286	0
1	167631720	AG	+	0	0	0	0	0	0	0.0588235	0.333333	0	0	0	0	0.111111	0.0666667	0
1	167631746	AG	+	0	0	0	0.25	0	0	0.0666667	0	0	0	0	0	0.1	0	0
1	167631817	AG	+	0	0	0	1	0	0	1	1	0	0	0	0	1	1	0
1	167632043	AG	+	0	0	0	0	0	0.166667	0	0	0	0	0	0.105263	0	0	0.111111
1	167632059	AG	+	0	0	0	0	0	0.142857	0	0	0	0	0	0.0588235	0	0	0.0714286
1	168458932	TC	-	1	1	0	1	0	1	0	1	0.5	0	1	0	0	0	1
1	168458933	TC	-	1	1	0	1	0	1	0	1	1	0	0	0	0	0	1
1	168458937	TC	-	1	1	0	0.5	0	0	0	1	1	0	1	0	1	0	1
1	168458951	TC	-	0	1	0	1	0	1	0	1	1	0	1	0	1	0	1
1	168458952	TC	-	0	1	0	0.5	0	0	0	0	0.5	0	1	0	0	0	1
1	168458966	TC	-	1	1	0	0.5	0	1	0	0	0	0	0	0	0	0	0
1	168458967	TC	-	1	1	0	1	0	1	0	1	1	0	1	0	0	0	1
1	168458982	TC	-	1	1	0	1	0	1	0	0	0.25	0	0	0	0	0	0
1	168458986	TC	-	1	1	0	0	0	0	0	0	0.25	0	0	0	0	0	0
1	168458989	TC	-	1	1	0	1	0	1	0	0	0.75	0	0	0	0	0	0
1	168458997	TC	-	1	1	0	1	0	1	0	0	1	0	0	0	0	0	0
1	168459000	TC	-	0	1	0	1	0	1	0	0	0.75	0	0	0	0	0	0
1	168459013	TC	-	1	1	0	0	0	1	0	0	0	0	0	0	0	0	0
1	169154784	TC	-	0	1	0	0	0	1	0	0	0	1	0	0	0	0	0
1	169154786	TC	-	0	1	0	0	0	1	0	0	0	1	0	0	0	0	0
1	169154798	TC	-	0	1	0	0	0	1	0	0	0	1	0	0	0	0	0
1	169154800	TC	-	0	1	0	0	0	1	0	0	0	1	0	0	0	0	0
1	169154812	TC	-	0	1	0	0	0	1	0	0	0	1	0	0	0	0	0
1	170025573	TC	-	1	0	0	0	0	1	0	1	0	0	0	0	0	0	0
1	170025593	TC	-	1	0	0	0	0	1	0	0.5	0	0	0	0	0	0	0
1	170025607	TC	-	1	0	0	0	0	1	0	1	0	0	0	0	0	0	0
1	170547254	AG	+	1	0	0	0	0	0	0.5	0	0	0.5	0	0	0	0	0
1	170547255	AG	+	1	0	0	1	0	0	1	0	0	1	0	0	0	0	0
1	170547269	AG	+	1	0	0	1	0	0	1	0	0	0.5	0	0	0	0	0
1	170547275	AG	+	1	0	0	1	0	0	1	0	0	1	0	0	0	0	0
1	170547284	AG	+	1	0	0	1	0	0	0	0	0	0.5	0	0	0	0	0
1	170547292	AG	+	1	0	0	1	0	0	0	0	0	0.5	0	0	0	0	0
1	170547302	AG	+	1	0	0	1	0	0	0	0	0	1	0	0	0	0	0
1	17069378	AG	+	0	0.25	0	0	0.666667	0	0	0	0	0	0.285714	0	0	0	0
1	17069509	AG	+	0	0	0.181818	0	0	0	0	0	0	0	0.25	0.285714	0	0	0
1	17069517	AG	+	0	0	0.0909091	0	0	0.25	0.5	0	0	0	0	0.142857	0	0	0
1	17069535	AG	+	0.666667	0	0.555556	0.444444	0.375	0.6	0.7	0	0.6	0.222222	0.4	0.285714	1	0.4	0
1	17069544	AG	+	0	0	0.0833333	0.111111	0	0	0	0	0	0	0	0	0.25	0.285714	0
1	17069555	AG	+	0.5	0	0.454545	0.222222	0.444444	0.142857	0.777778	0	0.571429	0.555556	0.166667	0.6	1	0.5	0
1	17069560	AG	+	0	0	0.4	0	0.222222	0.111111	0.25	0	0	0.2	0.166667	0.4	0.25	0.111111	0
1	17069568	AG	+	0	0	0.6	0.777778	0.222222	0.5	1	0	0.666667	0.666667	0.666667	0.4	1	0.777778	0.5
1	17069569	AG	+	0	0	0.7	0.777778	0.444444	0.272727	0.857143	0	0.5	0.666667	0.833333	0.6	0.25	0.666667	0.5
1	17069573	AG	+	0	0	0.1	0	0.222222	0.0833333	0	0	0	0	0	0	0	0	0
1	17069578	AG	+	0	0.5	0.5	0.545455	0.222222	0.333333	0.571429	0	0	0.4	0.5	0.142857	0.25	0.4	0
1	17069581	AG	+	0	0	0.5	0	0.222222	0.272727	0.5	0	0.6	0.2	0.3	0.428571	0.25	0.5	0
1	17069593	AG	+	0	0	0.0769231	0.388889	0	0	0	0	0	0	0	0	0.4	0	0
1	17069604	AG	+	0.2	0	0.666667	0.388889	0.454545	0.538462	0.444444	0	0	0.8	0.571429	0.857143	0.6	0.818182	0.714286
1	17069605	AG	+	0.2	0.428571	0.272727	0.555556	0.181818	0.692308	0.444444	0	0.333333	0.4	0	0.571429	0.4	0.181818	0.571429
1	17069607	AG	+	0.166667	0	0.272727	0.611111	0.0909091	0.307692	0.25	0	0.2	0	0.142857	0	0.4	0.25	0.714286
1	17069609	AG	+	0	0	0.363636	0	0.272727	0.384615	0.75	0	0	0.3	0.214286	0.571429	0.6	0.5	0.428571
1	17069611	AG	+	0.333333	0	0	0.157895	0.181818	0	0	0	0.4	0.111111	0	0	0.6	0	0
1	17069612	AG	+	0.5	0.428571	0.636364	0.611111	0.636364	0.615385	0.888889	0	0.8	0.777778	0.428571	0.857143	0.6	0.692308	0.714286
1	17069620	AG	+	0	0.25	0.1	0	0	0	0.2	0	0.4	0.0909091	0.142857	0	0	0.2	0
1	17069625	AG	+	0.166667	0	0.111111	0.25	0.166667	0	0.1	0	0.2	0.363636	0.285714	0	0	0.0666667	0.142857
1	17069627	AG	+	0.333333	0	0.1	0.294118	0.230769	0.307692	0.4	0	0	0.363636	0.2	0	0	0.333333	0
1	17069632	AG	+	0.142857	0.428571	0.3	0.529412	0.384615	0.692308	0.636364	0	0.4	0.75	0.733333	0.5	1	0.6	0.375
1	17069640	AG	+	0	0.285714	0.545455	0.666667	0.571429	0.615385	0.636364	0	0.5	0.583333	0.6	0	1	0.642857	0.625
1	17069643	AG	+	0	0	0.0833333	0.0555556	0.125	0.142857	0	0	0	0.25	0	0	0	0.357143	0
1	17069644	AG	+	0	0	0.0833333	0.222222	0.1875	0.142857	0.363636	0	0	0.25	0	0.2	0	0.214286	0.5
1	17070355	AG	+	0	0	0.25	0	0.6	0.0909091	0	0.0952381	0	0	0	0	0	0.2	0
1	17070383	AG	+	0	0	0.666667	0.2	1	0.818182	0.375	0.315789	0.363636	0.5	0.666667	0.25	0.5	0.2	0.142857
1	17070384	AG	+	0.4	0	1	0.4	1	0.8	0.625	0.263158	0.636364	0	0.8	0	0.666667	0.2	0.5
1	17070389	AG	+	0	0	0	0	0.75	0.363636	0	0.157895	0.363636	0.5	0	0.25	0.333333	0.4	0
1	17070391	AG	+	1	1	1	0.8	1	1	1	0.882353	1	1	1	1	1	1	1
1	17070393	AG	+	0	0	0	0	0.25	0.181818	0.25	0	0	0	0	0	0	0	0
1	17070396	AG	+	1	1	1	0.8	1	1	1	0.875	1	1	1	1	1	0.6	0.4
1	17070398	AG	+	0.2	0	0.666667	0.8	0.8	0.5	0.875	0.625	0.454545	0.5	0.5	0.5	0.4	0.2	0.2
1	17070406	AG	+	0.4	0	0	0	0	0.363636	0	0	0.0909091	0.5	0	0	0	0	0
1	17070419	AG	+	0	0	0	0.2	0.333333	0.4	0.428571	0	0.2	0	0.166667	0	0	0.2	0
1	17070420	AG	+	0	0	0.666667	0	0.5	0.8	0.428571	0.272727	0.8	1	0.5	0	0.4	0.4	0.5
1	17070425	AG	+	0	0	0	0	0	0.2	0	0.0909091	0.1	0	0	0	0.2	0	0
1	17070432	AG	+	0	0.25	0.333333	0	0.666667	0.5	0.6	0.5	0.181818	0.333333	0	0	0.2	0	0.25
1	17070436	AG	+	0	0	0	0	0.166667	0.2	0	0.222222	0	1	0.142857	0	0	0.125	0
1	17070437	AG	+	0.5	0.333333	0.666667	0	0.833333	0.8	1	0.777778	0.909091	1	1	0	1	0.5	0.5
1	17070440	AG	+	0	0.333333	0.333333	0	0.5	0.7	0.6	0.2	0.363636	0	0.375	0	0.4	0.375	0.5
1	17070445	AG	+	0.166667	0.333333	0	0.25	0	0.6	0.4	0.555556	0.0909091	0	0.625	0	0.6	0.25	0
1	17070465	AG	+	0.666667	0	0	0	0	0	0	0	0.125	0	0.2	0	0	0.4	0
1	17070470	AG	+	0.666667	0	0	0	0.3	0.5	0.5	0.2	0	0	0.545455	0	0.6	0.75	0
1	17070526	AG	+	1	0	0.222222	0	0	1	0	0	0.615385	1	0.538462	0	0	0.6	0.333333
1	17071002	AG	+	0	0	0.0909091	0	0	0	0	0.2	0	0.1	0	0	0	0.111111	0
1	17071012	AG	+	0	0	0	1	0.666667	0	0.307692	0	0	0.181818	0	0	0	0.222222	0
1	17071018	AG	+	0.625	0	0.545455	1	0.666667	0.833333	0.538462	0.4	0	0.7	0	0	0	0.444444	0
1	17071019	AG	+	0.25	0	0.363636	1	0.666667	0.666667	0.538462	0.4	0	0.3	0	0	0	0.444444	0
1	17071020	AG	+	0.125	0	0.181818	0	0.333333	0.333333	0.538462	0.2	0	0.2	0	0	0	0.111111	0
1	17071064	AG	+	0	0	0	0	0.5	0.8	0.333333	0	0	0.25	0	0	0	0.285714	0
1	17071076	AG	+	0	0	0.25	0	0.666667	0	0.25	0.25	0	0.181818	0	0	0	0	0
1	17071079	AG	+	0	0	0	0	0.666667	0.4	0	0.25	0	0.2	1	0	0	0	0
1	17071103	AG	+	0.545455	0	0	0	0.5	0	0.666667	0	1	0.111111	0.5	0	0	0.25	0
1	17071127	AG	+	0	0	0.2	0	0.5	1	0.333333	0	0	0.2	0	0	0	0	0
1	17071128	AG	+	0.545455	0	0.2	0	1	1	0.333333	0	0	0.1	0.666667	0	0	0	0
1	17071162	AG	+	0.636364	0	0	1	0	0	0	0	1	0	1	0	0	0.5	0
1	17071169	AG	+	0.8	0	0	1	1	1	0	0	1	0.916667	0.75	0	0	1	0
1	17071175	AG	+	0.6	0	0	0	0	0	0	0	1	0.5	0	0	0	0	0
1	17071179	AG	+	0.6	0	0	0	0	0	0	0	1	0.166667	0.75	0	0	0	0
1	17072217	AG	+	0	0	0	0	0	0.5	0	0.428571	0	1	0	0	0	0	0
1	17072293	AG	+	0	0	0	0	0	0.222222	0	0.0909091	0	1	0	0	0	0	0
1	17072344	AG	+	0	0	0	0	0	0.3	0	0	0	0.75	0	0.333333	0	0	0
1	17072424	AG	+	0	0	0	0	0	0	0	0.5	0	0.285714	0	0.25	0	0	0
1	17074126	AG	+	0	0	0	0	0	0	0	0	0.153846	0	0	0.1875	0	0.1	0
1	17074161	AG	+	0	0	0	0	0	0.75	0	0	0.176471	0	0	0.125	0	0	0
1	17075348	AG	+	0	0.3125	0.375	0	0	0.428571	0.666667	0	0	0	0	0.5	0	0.571429	0
1	17075362	AG	+	0	0.125	0.285714	0	0	0.133333	0.555556	0	0	0	0	0.5	0	0.388889	0
1	17075363	AG	+	0	0.375	0	0	0	0.2	0.666667	0	0	0	0	0.333333	0	0.555556	0
1	17075382	AG	+	0	0.111111	0	0.111111	0.142857	0.214286	0	0.0526316	0.0909091	0.117647	0	0	0.111111	0.0526316	0
1	17075385	AG	+	0	0.111111	0	0.222222	0.0769231	0.0714286	0	0	0	0	0	0	0	0.0526316	0
1	17075387	AG	+	0	0	0	0	0.142857	0	0	0	0	0.0588235	0	0	0	0.05	0
1	17075399	AG	+	0	0.0526316	0	0	0.230769	0.0666667	0.0666667	0.15	0	0	0	0	0.0909091	0.0434783	0
1	17075403	AG	+	0	0.0434783	0	0.166667	0.0769231	0.266667	0.3125	0	0	0.0555556	0	0	0.166667	0.047619	0
1	17075404	AG	+	0	0.0434783	0	0.0833333	0	0.0666667	0.0625	0	0	0	0	0.333333	0	0.047619	0
1	17075411	AG	+	0	0.206897	0	0.642857	0.333333	0.2	0.294118	0.0909091	0.75	0.277778	0.571429	0	0.142857	0.384615	0
1	17075415	AG	+	0	0.178571	0.166667	0.428571	0.4	0.176471	0	0	0.25	0.176471	0.285714	0	0	0.296296	0
1	17075416	AG	+	0	0.321429	0.166667	0.785714	0.466667	0.411765	0.368421	0.0869565	0.625	0.235294	0.714286	0	0.266667	0.333333	0
1	17075418	AG	+	0	0.111111	0	0	0	0	0	0	0	0.0588235	0	0.4	0	0	0
1	17075421	AG	+	0	0.275862	0.272727	0.642857	0.466667	0.526316	0.411765	0.36	0.647059	0.277778	0.714286	0.4	0.294118	0.607143	0
1	17075424	AG	+	0	0.482759	0.454545	0.714286	0.666667	0.526316	0.705882	0.192308	0.611111	0.5	0.571429	0.4	0.470588	0.785714	0
1	17075437	AG	+	0	0.0689655	0	0.153846	0	0	0	0.04	0	0	0	0	0	0	0
1	17075449	AG	+	0	0.1	0.133333	0.294118	0.2	0.48	0.35	0.192308	0.294118	0.294118	0	0.4	0.117647	0.384615	0
1	17075454	AG	+	0	0	0	0	0.0588235	0	0.0909091	0.0689655	0	0	0	0	0	0	0
1	17075467	AG	+	0	0	0	0	0	0.206897	0	0.0740741	0	0.214286	0	0	0.0555556	0	0
1	17075490	AG	+	0	0.0625	0.125	0	0	0	0.115385	0.08	0	0	0	0	0.111111	0	0
1	17075505	AG	+	0	0.1	0	0.1	0	0	0.16	0.0952381	0.117647	0	0.0588235	0	0.0666667	0.08	0
1	17075518	AG	+	0	0.185185	0.125	0.5	0	0.269231	0.44	0.318182	0.722222	0	0.25	0.166667	0.529412	0.407407	0
1	17075521	AG	+	0	0	0	0	0	0.0384615	0.0434783	0.0869565	0.235294	0	0	0	0	0	0
1	17075524	AG	+	0	0.32	0.0666667	0.5	0	0.44	0.428571	0.181818	0.588235	0	0.411765	0	0	0.36	0
1	17079199	AG	+	0	0.2	0	0	1	1	0	0.714286	1	0.666667	0.75	0	0	0	0
1	17079244	AG	+	0	0	0	0	0	0.222222	0	0	0.5	0	0.2	0	0	0	0
1	17079293	AG	+	0	0	0	0	0	0.285714	0	0	0.333333	0.125	0.0909091	0	0	0	0
1	17079326	AG	+	0	0.5	0	0	0.166667	0.5	0	0	1	0	0.222222	0	0	0	0
1	17079421	AG	+	0	0	0	0.5	0.75	0.333333	0	0	0.5	0.666667	0.833333	0	0	0.111111	0
1	17079426	AG	+	0	0.75	0	0	1	0.333333	0	0.111111	0	0.2	0.166667	0	0	0.222222	0
1	17079429	AG	+	0	0.25	0	0.25	1	0.833333	0	0.444444	0	0	0.333333	0	0	0.333333	0
1	17079442	AG	+	0	0.25	0	0.25	0.166667	0	0	0	0	0	0	0	0	0	0
1	17079446	AG	+	0	0	0	0.25	0	0.166667	0	0	0	0.2	0	0	0	0	0
1	17079476	AG	+	0	0.25	0	0	1	0.5	0	0.666667	0	0.333333	0	0	0	0.25	0
1	17079546	AG	+	0	0.666667	0	0	0.666667	0.285714	0	0.545455	0	0.666667	0.285714	0	0	0	0
1	17079552	AG	+	0	0	0	0	0	0.285714	0	0.363636	0	0.5	0	0	0	0	0
1	172040606	AG	+	0	0	0	0	0	0	1	0	0.142857	0	0	0.2	0	0.25	0
1	172040629	AG	+	0	0	0	0	0	0	1	0	0.333333	0	0	0.6	0.545455	1	0
1	172040671	AG	+	0	0.666667	0	0	0	1	1	0	1	0	0	0.3	0.75	0.571429	0
1	172040674	AG	+	0	0.166667	0	0	0	0	0	0	0.125	0	0	0	0.142857	0	0
1	172040675	AG	+	0	0.166667	0	0	0	0	0	0	0.75	0	0	0.1	0.285714	0.142857	0
1	172040679	AG	+	0	0.285714	0	0	0	1	1	0	0.375	0	0	0.2	0	0.142857	0
1	172040687	AG	+	0	0	0	0	0	0	0.2	0	0	0	0	0	0.142857	0.125	0
1	172040699	AG	+	0	0.142857	0	0	0	1	0.2	0	0	0	0	0.142857	0	0	0
1	172040702	AG	+	0	0.333333	0	0	0	1	0.6	0	0.142857	0	0	0.214286	0	0.375	0
1	172040713	AG	+	0	0	0	0	0	1	0	0	0	0	0	0.142857	0	0.2	0
1	172387068	TC	-	0.6	0	0.5	0	0	0	0	0	0	0	1	0	0	0	1
1	172387074	TC	-	0.5	0	0.5	0	0	0	0	0	0	0	0	0	0	0	0.666667
1	172387075	TC	-	0.785714	0	0.666667	0	0	0	0	0	0	0	1	0	0	0	1
1	172387090	TC	-	0.833333	0	0.857143	0	0	0	0	0	0	0	1	0	0	0	1
1	172387091	TC	-	0.333333	0	0.142857	0	0	0	0	0	0	0	0.75	0	0	0	0.25
1	172387111	TC	-	0.115385	0.1	0.222222	0	0	0	0.166667	0	0	0	0	0	0.111111	0.0909091	0.142857
1	172387115	TC	-	0.0769231	0.2	0.111111	0	0	0	0	0	0	0	0	0	0.222222	0.0833333	0.142857
1	172387118	TC	-	0.0769231	0	0.111111	0	0	0	0	0	0	0	0	0	0	0	0.285714
1	172387122	TC	-	0.115385	0	0.111111	0.1	0	0.142857	0	0	0	0	0	0	0	0.166667	0.25
1	172387132	TC	-	0.5	0.4	0.666667	0.5	0	0.571429	0.166667	0	0	0	0.5	0.333333	0.222222	0.5	0.25
1	172387133	TC	-	0.269231	0.3	0.444444	0.3	0	0.571429	0.166667	0	0	0	0	0.222222	0.111111	0.0833333	0.25
1	172387134	TC	-	0.115385	0.2	0.111111	0.2	0	0.125	0	0	0	0	0.25	0.111111	0	0	0.25
1	172387137	TC	-	0.037037	0.1	0	0.1	0	0.25	0.333333	0	0	0	0.25	0	0.111111	0	0
1	172387141	TC	-	0	0	0	0	0	0	0.166667	0	0	0	0	0	0.111111	0	0.25
1	172387147	TC	-	0	0	0	0	0	0.125	0	0	0.125	0	0.25	0	0	0	0.25
1	172387149	TC	-	0	1	0.888889	0.8	0	0.75	0.5	0	0.875	0	1	0.666667	0.555556	0	0.875
1	172387155	TC	-	0	0.4	0.333333	0	0	0	0.166667	0	0	0	0.25	0.2	0	0	0
1	172387158	TC	-	0	0.1	0.222222	0.181818	0	0.4	0.166667	0	0.125	0	0.25	0.2	0.1	0	0.25
1	172387159	TC	-	0	0.1	0.333333	0.272727	0	0.6	0.166667	0	0.125	0	0.5	0.2	0	0	0.125
1	172387165	TC	-	0	0.2	0.222222	0.181818	0	0.2	0.166667	0	0.25	0	0.5	0.3	0.2	0	0.375
1	172387242	TC	-	0	1	0	0	0	1	0	0	1	0	0	0	0	0	0
1	172387243	TC	-	0	0.75	0	0	0	0.571429	0	0	1	0	0	0	0	0	0
1	172387385	TC	-	0	1	0	0	0	1	0	0	0	0	0	1	0	0	0
1	172387390	TC	-	0	1	0	0	0	1	0	0	0	0	0	1	0	0	0
1	17937169	AG	+	0	0	0	0	0	0	0	1	0	0	0	1	0	0	1
1	17937183	AG	+	0	0	0	0	1	0	0	1	0	0	0	1	0	0	0
1	17937198	AG	+	0	0	0	0	1	0	0	1	0	0	0	1	0	0	0
1	17937221	AG	+	0	0	0	0	1	0	0	1	0	0	0	1	0	0	0
1	17937237	AG	+	0	0	0	0	0	0	0	1	0	0	0	1	0	0	1
1	17937255	AG	+	0	0	0	0	0	0	0	1	0	0	0	1	0	0	1
1	18429281	AG	+	0	0	0	0	0.5	0	0.4	0	0	0	0.666667	0	0	0	0
1	18429290	AG	+	0	0	0	0	0.5	0	0.166667	0	0	0	0.666667	0	0	0	0.5
1	18429294	AG	+	0	0	0	0	0.5	0	0.333333	0.333333	0	0	1	0	0	0	0.5
1	18429296	AG	+	0	0	0	0	0.75	0	0.5	0.333333	0	0	1	0.25	0	0	0.5
1	18429297	AG	+	0	0	0	0	0.5	0	0	0.333333	0	0	0.666667	0	0	0	0
1	18429298	AG	+	0	0	0	0	1	0	0	0	0	0	0.666667	0	0	0	0.5
1	18429304	AG	+	0	1	0	0	0.2	0	0	0.333333	0	0	0.5	0	0	0	0.666667
1	18429305	AG	+	0	0	0	0	0.4	0	0.285714	0.333333	0	0	0	0.4	0	0	0.666667
1	18429319	AG	+	0	0	0	0	0.5	0	0.142857	0.333333	0	0	0	0	0	0	0
1	18429320	AG	+	0	0	0	0	1	0	0.428571	0	0	0	0	0	0	0	0.666667
1	18429321	AG	+	0	0	0	1	0.5	0	0.5	0	0	0	0	0.4	0	0	0.666667
1	18429334	AG	+	0	1	0	0	0	0	0	0.333333	0	0	0.5	0	0	0	0.666667
1	18429345	AG	+	0	1	0	1	0	0	0.4	0.333333	0	0	0.5	0.4	0	0	0.666667
1	18429353	AG	+	0	1	0	0	0.5	0	0	0.333333	0	0	0.5	0	0	0	0.666667
1	18429354	AG	+	0	0	0	0	0	0	0.2	0	0	0	0.5	0.666667	0	0	0.666667
1	18429358	AG	+	0	1	0	1	0.5	0	0.6	1	0	0	0.5	0.333333	0	0	0.5
1	18429361	AG	+	0	0	0	0	0.5	0	0	0.333333	0	0	0.5	0	0	0	0.5
1	18429377	AG	+	0	0	0	0	0.5	0	0.2	0.333333	0	0	0	0	0	0	0
1	18429384	AG	+	0	1	0	0	0	0	0	0.333333	0	0	0.5	0	0	0	0.25
1	20524458	TC	-	0	0	0	0	0	1	0	0	0	0	0	1	1	0	0
1	20524467	TC	-	0	0	0	0	0	1	0	0	0	0	0	1	1	0	0
1	20524488	TC	-	0	0	0	0	0	1	0	0	0	0	0	0.5	1	0	1
1	20524498	TC	-	0	0	0	0	0	0	0	0	0	0	0	1	0.5	0	1
1	20524499	TC	-	0	0	0	0	0	1	0	0	0	1	0	1	1	0	1
1	20524511	TC	-	0	0	0.5	0	0	0.5	0	0	0	0	0	0	0.5	0	1
1	20524515	TC	-	0	0	1	0	0	1	0	0	0	1	0	1	0.5	0	0
1	20524516	TC	-	0	0	0.5	0	0	0	0	0	0	1	0	0.5	0.5	0	1
1	20524522	TC	-	0	0	0.5	0	0	0	0	0	0	1	0	0	0	0	1
1	20524524	TC	-	0	0	1	0	0	1	0	0	0	1	0	1	1	0	1
1	20524533	TC	-	0	0	1	0	0	1	0	0	0	1	0	1	1	0	1
1	20524540	TC	-	0	0	0.5	0	0	0.5	0	0	0	1	0	0	1	0	1
1	20524541	TC	-	0	0	0.5	0	0	1	0	0	0	1	0	1	1	0	1
1	20524542	TC	-	0	0	0.5	0	0	1	0	0	0	1	0	1	1	0	1
1	20670293	AG	+	1	1	0	0	1	0	0	0	0	0	0	0	0	0	0
1	20670301	AG	+	1	1	0	0	1	0	0	0	0	0	0	0	0	0	0
1	20670310	AG	+	1	1	0	0	1	0	0	0	0	0	0	0	0	0	0
1	20670319	AG	+	1	1	0	0	1	0	0	0	0	0	0	0	0	0	0
1	20848556	TC	-	1	0	0	0	1	0	0	0	0	1	0	0	0	0	0
1	20848558	TC	-	1	0	0	0	1	0	0	0	0	1	0	0	0	0	0
1	20848565	TC	-	1	0	0	0	1	0	0	0	0	1	0	0	0	0	0
1	20848566	TC	-	1	0	0	0	1	0	0	0	0	1	0	0	0	0	0
1	20848584	TC	-	1	0	0	0	1	0	0	0	0	1	0	0	0	0	0
1	21159706	TC	-	0	0	0	0	0	1	0	0	0	1	0	0	0	0.5	0
1	21159711	TC	-	0	0	0	0	0	1	0	0	0	1	0	0	0	1	0
1	21159715	TC	-	0	0	0	0	0	1	0	0	0	1	0	0	0	0.5	0
1	24157766	TC	-	0	1	0	0	0	0	0	0	0	0	0	1	1	0	0
1	24157772	TC	-	0	1	0	0	0	0	0	0	0	0	0	1	1	0	0
1	24157830	TC	-	0	1	0	0	0	0	0	0	0	0	0	1	1	0	0
1	24158221	TC	-	0.4	0.545455	0.777778	0.666667	0	0.6	0	0	0	0	0	0	0.5	0	0.666667
1	24158227	TC	-	0.2	0.272727	0.444444	0.333333	0	0.2	0	0	0	0	0	0	0.5	0	0.833333
1	24158228	TC	-	0.6	0.636364	0.444444	0.666667	0	0.6	0	0	0	0	0	0	0.5	0	0.5
1	24158243	TC	-	1	1	0.888889	1	0	1	0	0	0	0	0	0	1	0	1
1	24158244	TC	-	0.2	0.272727	0.111111	0.333333	0	0.6	0	0	0	0	0	0	0.5	0	0.5
1	24158245	TC	-	0	0.0909091	0.222222	0	0	0.2	0	0	0	0	0	0	0.5	0	0
1	24158264	TC	-	0.1	0	0.111111	0	0	0	0	0	0	1	0	0	0.5	0	0
1	24158265	TC	-	0.1	0	0.111111	0	0	0	0	0	0	0.5	0	0	0.5	0	0
1	24158268	TC	-	0.1	0	0.222222	0	0	0	0	0	0	0.5	0	0	0.5	0	0
1	24158271	TC	-	0.1	0	0.222222	0	0	0	0	0	0	0	0	0	0	0	0.166667
1	24158275	TC	-	0.2	0	0.222222	0	0	0.2	0	0	0	0	0	0	0.5	0	0.333333
1	24158279	TC	-	0.1	0	0.111111	0	0	0	0	0	0	0.5	0	0	0	0	0
1	24158285	TC	-	0.4	0	0.666667	0	0	0.4	0	0	0	0	1	0	0.5	0	0.5
1	24158286	TC	-	0.2	0	0.333333	0	0	0.6	0	0	0	0.5	0	0	1	0	0.333333
1	24158287	TC	-	0.3	0	0.444444	0	0	0.6	0	0	0	0.5	0	0	0.5	0	0.333333
1	24158290	TC	-	0.2	0	0.222222	0	0	0.4	0	0	0	0.5	0	0	0	0	0.166667
1	24158294	TC	-	0.1	0	0.111111	0	0	0	0	0	0	0	0	0	0	0	0.166667
1	24158302	TC	-	1	1	1	0	0	0	0	0	0	0	1	0	1	0	1
1	24158308	TC	-	0	0.166667	0.285714	0	0	0	0	0	0	0	1	0	0.5	0	0
1	24158311	TC	-	0.375	0	0.285714	0	0	0	0	0	0	0	0	0	0	0	0.2
1	24158312	TC	-	0.25	0	0.142857	0	0	0	0	0	0	0	1	0	0.5	0	0.2
1	24158318	TC	-	0.125	0.166667	0.142857	0	0	0	0	0	0	0	1	0	0	0	0.4
1	24158319	TC	-	0	0.166667	0.142857	0	0	0	0	0	0	0	0	0	0	0	0.2
1	26582271	AG	+	0	0	0	0	0	0	1	0	1	1	0	0	0	0	0
1	26582292	AG	+	0	0	0	0	0	0	1	0	1	1	0	0	0	0	0
1	26582302	AG	+	0	0	0	0	0	0	1	0	1	1	0	0	0	0	0
1	27346719	TC	-	0.111111	0.428571	0.25	0.24	0	0.5	0.8	0	0	0	0.75	0	0	0.166667	0.5
1	27346746	TC	-	0.375	0.285714	0.333333	0.59375	0	0.666667	0.5	0	0	0	0.4	0	0	0.75	0.285714
1	27346752	TC	-	0	0.4	0.166667	0.172414	0	0.166667	0.571429	0	0	0	0	0	0	0.375	0.125
1	27346772	TC	-	0	0.25	0	0.516129	0	0.333333	0.333333	0	0	0	0.181818	0	0	0.111111	0.222222
1	27346775	TC	-	0.181818	0.125	0.142857	0.0967742	0	0.166667	0	0	0	0	0.0909091	0	0	0.444444	0
1	27346785	TC	-	0.818182	0.375	0.428571	0.65625	0	0.5	0.555556	0	0	0	0.636364	0	0	0.555556	0.444444
1	27346846	TC	-	0	0	0.333333	0.290323	0	0.230769	0.0909091	0	0	0	0.142857	0	0	0.3	0
1	27346866	TC	-	0	0	0	0.0357143	0	0.0769231	0.0909091	0	0	0	0	0	0	0	0
1	27346867	TC	-	0.0434783	0	0	0.0714286	0	0.153846	0	0	0	0	0.0714286	0	0	0	0
1	27346868	TC	-	0.304348	0.555556	0	0.538462	0	0.615385	0	0	0	0	0.5	0	0	0.333333	0
1	27485726	AG	+	0.2	1	0	0	0	0	0.333333	0	0	0	0	0	0	0	0
1	27485743	AG	+	0.5	1	0	0	1	0	1	0	0	0	0	0	0	0	1
1	27485758	AG	+	0.75	1	0.5	0	1	0	1	0	0	0	0	0	0	0	0
1	27485759	AG	+	0	1	0.5	0	0.5	0	1	0	0	0	0	0	0	0	1
1	27485774	AG	+	0.25	0	0	0	0.5	0	0.5	0	0	0	0	0	0	0	0
1	27485788	AG	+	0.75	1	0.5	0	1	0	1	0	0	0	0	0	0	0	1
1	27485799	AG	+	0	1	0	0	0	0	0.5	0	0	0	0	0	0	0	0.666667
1	27485803	AG	+	0.75	1	0.5	0	0.5	0	1	0	0	0	0	0	0	0	0.666667
1	27485811	AG	+	0.75	1	0.5	0	1	0	1	0	0	0	0	0	0	0	1
1	27485824	AG	+	0.25	0	0	0	1	0	1	0	0	0	0	0	0	0	1
1	27485825	AG	+	0.75	1	0.5	0	1	0	1	0	0	0	0	0	0	0	1
1	27485826	AG	+	0.75	1	1	0	1	0	1	0	0	0	0	0	0	0	1
1	27501760	AG	+	0	0	0	0.0625	0	0	0.0588235	0	0	0	0	0	0	0.2	0
1	27501761	AG	+	0.277778	0	0.166667	0.1875	0	0	0.333333	0	0	0	0	0	0	0.4	0
1	27501764	AG	+	0.764706	0	0.833333	0.692308	0	0	0.5	0	0	0	0	1	0	0.8	0
1	27501766	AG	+	0.25	0	0	0	0	0	0.111111	0	0	0	0	0	0	0.2	0
1	27501773	AG	+	0.0625	0	0.333333	0.375	0	0	0.375	0	0	0	0	0.666667	0	0	0
1	27501774	AG	+	0	0	0	0.25	0	0	0.125	0	0	0	0	0.666667	0	0	0
1	27501779	AG	+	0.133333	0	0.333333	0	0	0	0.117647	0	0	0	0	0	0	0.2	0
1	27501784	AG	+	0.0625	0	0	0	0	0	0	0	0	0	0	0.5	0	0.25	0
1	27501793	AG	+	0.133333	0	0.2	0	0	0	0.25	0	0	0	0	0	0	1	0
1	27501841	AG	+	0.5	0	0	0	0	0	0.307692	0	0	0	0	0	0	0.25	0
1	27501845	AG	+	0	0	0.5	0.75	0	0	0.538462	0	0	0	0	0	0	0.5	0
1	27518623	TC	-	0.5	0	0	0	0	0	0	0	0	1	0	0	0	0	0.8
1	27519349	TC	-	0	0	0	0	0	0	0	0	0.5	0	0.5	0	0	0	0.222222
1	27519382	TC	-	0	0	0	0	0	0	0	0	0.4	0	1	0	0	0	0.857143
1	27519383	TC	-	0	0	0	0	0	0	0	0	1	0	1	0	0	0	0.857143
1	27519384	TC	-	0	0	0	0	0	0	0	0	1	0	1	0	0	0	0.714286
1	27519395	TC	-	0	0	0	0	0	0	0	0	0.6	0	0.333333	0	0	0	0.285714
1	27528467	AG	+	0	0	0	0	0	0	0	1	0	1	0	0	0.75	0	0
1	27574119	AG	+	0	0.6	0	0.5	0	0.4	0	0	0	0	0	0	0	0	0
1	27574148	AG	+	0.2	0.166667	0	0.333333	0	0.181818	0	0	0	0	0	0	0	0.5	0
1	27574149	AG	+	0.2	0	0	0.333333	0	0.0909091	0	0	0	0	0	0	0	1	0
1	27574158	AG	+	0.8	0.6	0	1	0	0.666667	0	0	0	0	0	0	0	1	0
1	27574167	AG	+	0.25	0.2	0	0.333333	0	0.333333	0	0	0	0	0	0	0	0.5	0
1	27574168	AG	+	0.25	0.2	0	0	0	0.416667	0	0	0	0	0	0	0	0.5	0
1	27574173	AG	+	0	0.25	0	0	0	0.583333	0	0	0	0	0	0	0	0.5	0
1	27574186	AG	+	0.2	0.25	0	0	0	0.5	0	0	0	0	0	0	0	1	0
1	27983246	TC	-	0	0	0	1	0	1	0	0	1	0	1	0	0	0	0
1	27983271	TC	-	0	0	0	1	0	1	0	0	1	0	1	0	0	0	0
1	27983272	TC	-	0	0	0	1	0	1	0	0	1	0	1	0	0	0	0
1	27983279	TC	-	0	0	0	1	0	1	0	0	1	0	1	0	0	0	0
1	27983282	TC	-	0	0	0	1	0	1	0	0	1	0	1	0	0	0	0
1	28324968	TC	-	0	0	0	0	0	0	0	0	0	1	0	1	0	0	1
1	28324969	TC	-	0	0	0	0	0	0	0	0	0	1	0	1	0	0	1
1	28324985	TC	-	0	0	0	0	0	0	0	0	0	1	0	1	0	0	1
1	28324997	TC	-	0	0	0	0	0	0	0	0	0	1	0	1	0	0	1
1	28324999	TC	-	0	0	0	0	0	0	0	0	0	1	0	1	0	0	1
1	28327033	TC	-	0	0	0	0	0	0	0	0	0	0	1	1	1	0	0
1	28327034	TC	-	0	0	0	0	0	0	0	0	0	0	1	1	0.5	0	0
1	28327068	TC	-	0	0	0	0	0	0	0	0	0	0	1	1	0.5	0	0
1	28327086	TC	-	0	0	0	0	0	0	0	0	0	0	1	1	1	0	0
1	28329500	TC	-	1	0	0	1	0	0	1	0	0	0	0	0	0	0	1
1	28329533	TC	-	1	0	0	1	0	0	1	0	0	0	0	0	0	0	1
1	28329571	TC	-	0	0	0	1	0	0	1	0	0	0	0	0	0	0	0.333333
1	28329576	TC	-	1	0	0	1	0	0	0.333333	0	0	0	0	0	0	0	0
1	28329582	TC	-	1	0	0	0	0	0	0.333333	0	0	0	0	0	0	0	0.666667
1	28340930	TC	-	0.333333	0	0	0	0	0	0	0	0	0	0	0.25	0	0.666667	0
1	28340935	TC	-	0.833333	0.666667	0	0	0	0	0	0	0	0	0	0.6	0	0.666667	0
1	28340948	TC	-	0.666667	0	0	0	0	0	0	0	0	0	0	0.428571	0	0.333333	0
1	28340973	TC	-	0.666667	0.666667	0	0	0	0	0	0	0	0	0	0.428571	0	0.666667	0
1	28341007	TC	-	0.333333	0.75	0	0	0	0	0	0	0	0	0	0.5	0	0	0
1	28341020	TC	-	0.166667	0.333333	0	0	0	0	0	0	0	0	0	0.142857	0	0.5	0
1	28341054	TC	-	0.4	1	0	0	0	0	0	0	0	0	0	0.428571	0	0.666667	0
1	28341067	TC	-	0.75	1	0	0	0	0	0	0	0	0	0	0.714286	0	1	0
1	28341083	TC	-	0.5	1	0	0	0	0	0	0	0	0	0	0.6	0	1	0
1	28341095	TC	-	0.333333	0.333333	0	0	0	0	0	0	0	0	0	0.333333	0	0.5	0
1	28341097	TC	-	0.333333	0.666667	0	0	0	0	0	0	0	0	0	0.333333	0	1	0
1	28421645	TC	-	0	0.333333	1	0	0	0	0	0	0	0	0	0	0	0	1
1	28421646	TC	-	0	1	1	0	0	0	0	0	0	0	0	0	0	0	1
1	28425186	TC	-	0	0.4	0.5	0	0	0	0	0.333333	0	0	0	0	0	0	0
1	28425201	TC	-	0	0.4	0.5	0	0	0	0	0	0	1	0	0	0	0	0
1	28425202	TC	-	0	0.4	0.5	0	0	0	0	0.333333	0	1	0	0	0	0	0
1	28425233	TC	-	0	0.4	0	0	0	0	0	0.5	0	1	0	0	0	0	0
1	28425234	TC	-	0	0.4	0	0	0	0	0	0.5	0	1	0	0	0	0	0
1	28425252	TC	-	0	0.5	1	0	0	0	0	0	0	1	0	0	0	0	0
1	28425256	TC	-	0	0.5	1	0	0	0	0	0	0	1	0	0	0	0	0
1	31404005	TC	-	0.125	0	0.0909091	0.4	0	0	0.142857	0.25	0.777778	0.0769231	0	0	0.125	0	0.3125
1	31404031	TC	-	0.428571	0	0.25	0.0909091	0	0	0.2	0.153846	0	0	0	0	0.111111	0	0.411765
1	31404033	TC	-	0.285714	0	0.5	0.181818	0	0	0.533333	0.384615	0	0.555556	0	0	0.3	0	0.764706
1	31404044	TC	-	0	0	0	0	0	0	0.125	0	0.111111	0	0	0	0	0	0.117647
1	31404045	TC	-	0.0714286	0	0	0	0	0	0.1875	0	0.333333	0.181818	0	0	0	0	0
1	31404046	TC	-	0.285714	0	0.5	0	0	0	0.125	0.0769231	0.333333	0.0909091	0	0	0	0	0.352941
1	31404071	TC	-	0	0	0.142857	0	0	0	0.294118	0	0.125	0.1875	0	0	0.0833333	0	0
1	31404077	TC	-	0.333333	0	0.428571	0.2	0	0	0.142857	0	0	0.0588235	0	0	0.1	0	0.0625
1	31404078	TC	-	0.333333	0	0.428571	0.3	0	0	0.285714	0.133333	0	0.176471	0	0	0.1	0	0.0625
1	31404079	TC	-	0.375	0	0.571429	0.2	0	0	0.384615	0.133333	0	0.117647	0	0	0.2	0	0
1	31782427	AG	+	0.666667	0.571429	0	0	0	0	0.5	0	1	0	0	0	0	0	0
1	31782429	AG	+	0.666667	0.571429	0	0	0	0	0.5	0	1	0	0	0	0	0	0
1	31782439	AG	+	1	0.571429	0	0	0	0	1	0	1	0	0	0	0	0	0
1	31782440	AG	+	0.666667	0.571429	0	0	0	0	0.5	0	1	0	0	0	0	0	0
1	31782441	AG	+	0.666667	0.571429	0	0	0	0	0.5	0	1	0	0	0	0	0	0
1	31782451	AG	+	0.666667	0.666667	0	0	0	0	0	0	1	0	0	0	0	0	0
1	31782452	AG	+	1	0.333333	0	0	0	0	0.5	0	1	0	0	0	0	0	0
1	31782464	AG	+	1	0.666667	0	0	0	0	0.5	0	1	0	0	0	0	0	0
1	31823526	AG	+	0.833333	0	1	1	0	0	0.2	0	0	0	0	0	0	0	0
1	31823536	AG	+	0.4	0	0	0.133333	0	0	0.5	0	0	0	0	0	0	0	0
1	31823541	AG	+	0.4	0	0.5	0.6	0	0	0.666667	0	0	0	0	0	0	0	0
1	31823546	AG	+	0.8	0	1	0.8	0	0	1	0	0	0	0	0	0	0	0
1	31823554	AG	+	1	0	1	1	0	0	1	0	0	0	0	0	0	0	0
1	31823562	AG	+	0.2	0	0	0.333333	0	0	0.5	0	0	0	0	0	0	0	0
1	31826497	AG	+	0	0	0	0	0	0	0	0	0	0	0.142857	0.5	0.285714	0.4	0.5
1	31826498	AG	+	0	0	0	0	0	0	0	0	0	0	0.285714	0.5	0.285714	0.5	0.5
1	31826503	AG	+	0	0	0	0	0	0	0	0	0	0	0.285714	0.25	0.428571	0.333333	0.5
1	31826508	AG	+	0	0	0	0	0	0	0	0	0	0	0.333333	0	0	0.375	1
1	31826516	AG	+	0	0	0	0	0	0	0	0	0	0	0	0.666667	0.285714	0.125	0
1	31826529	AG	+	0	0	0	0	0	0	0	0	0	0	0.2	0.666667	0.333333	0.222222	0
1	32466440	TC	-	0	0	0	1	0	0	0	0	0	0	0	1	1	0	0
1	32466441	TC	-	0	0	0	1	0	0	0	0	0	0	0	1	1	0	0
1	32466442	TC	-	0	0	0	1	0	0	0	0	0	0	0	1	1	0	0
1	32466445	TC	-	0	0	0	1	0	0	0	0	0	0	0	1	1	0	0
1	32466446	TC	-	0	0	0	1	0	0	0	0	0	0	0	1	1	0	0
1	32466497	TC	-	0	0	0	1	0	0	0	0	0	0	0	1	1	0	0
1	32466500	TC	-	0	0	0	1	0	0	0	0	0	0	0	1	1	0	0
1	32466501	TC	-	0	0	0	1	0	0	0	0	0	0	0	1	1	0	0
1	32466505	TC	-	0	0	0	1	0	0	0	0	0	0	0	1	1	0	0
1	32466521	TC	-	0	0	0	1	0	0	0	0	0	0	0	1	1	0	0
1	33327882	TC	-	0	0.2	0.5	0	0	0	0	0	0	0	0	0	0	0	0.25
1	33327887	TC	-	0	0.2	0.4	0	0	0	0	0	0	0	0	0	0	0	0.25
1	33327919	TC	-	0	0.5	0.333333	0	0	0	0	0	0	0	0	0	0	0	0.428571
1	33327925	TC	-	0	0.333333	0.333333	0	0	0	0	0	0	0	0	0	0	0	0.428571
1	33327946	TC	-	0	0.5	0.833333	0	0	0	0	0	0	0	0	0	0	0	0.333333
1	33327947	TC	-	0	0.833333	0.833333	0	0	0	0	0	0	0	0	0	0	0	1
1	34000840	TC	-	0	0	0	0	0	0	0	0	0	0	0.5	1	0	0.5	0.428571
1	34000842	TC	-	0	0	0	0	0	0	0	0	0	0	0.5	0.333333	0	0.6	0.125
1	34000866	TC	-	0	0	0	0	0	0	0	0	0	0	1	1	0	1	1
1	34000876	TC	-	0	0	0	0	0	0	0	0	0	0	1	0.666667	0	0.5	0.666667
1	34000879	TC	-	0	0	0	0	0	0	0	0	0	0	1	0	0	0.5	0.166667
1	34000915	TC	-	0	0	0	0	0	0	0	0	0	0	0	1	0	1	0.5
1	34000919	TC	-	0	0	0	0	0	0	0	0	0	0	0	0.5	0	0.5	0.2
1	34977883	AG	+	1	0	1	0	0	0	0	0	0	0	0	1	0	0	0
1	34977885	AG	+	1	0	1	0	0	0	0	0	0	0	0	1	0	0	0
1	34977927	AG	+	0.5	0	0	0	0	0	0	0	0	0	0	1	0	0	0.333333
1	34977937	AG	+	1	1	1	0	0	0	0	0	0	0	0	1	0	0	0.666667
1	34977939	AG	+	0.5	1	1	0	0	0	0	0	0	0	0	0	0	0	0.666667
1	34977941	AG	+	0.5	0	0	0	0	0	0	0	0	0	0	1	0	0	0.666667
1	34977945	AG	+	1	1	1	0	0	0	0	0	0	0	0	1	0	0	0.666667
1	34977953	AG	+	0.5	1	1	0	0	0	0	0	0	0	0	1	0	0	0
1	34977955	AG	+	1	0	1	0	0	0	0	0	0	0	0	1	0	0	0
1	34978117	AG	+	0	1	1	0	1	0	1	0	0	0	0	0	0	0	0
1	34978121	AG	+	0	1	1	0	1	0	1	0	0	0	0	0	0	0	0
1	34978123	AG	+	0	1	0	0	1	0	1	0	0	0	0	0	0	0	0
1	34978147	AG	+	0	1	1	0	0	0	1	0	0	0	0	0	0	0	0
1	34978155	AG	+	0	1	1	0	0	0	1	0	0	0	0	0	0	0	0
1	34978157	AG	+	0	1	1	0	0	0	1	0	0	0	0	0	0	0	0
1	34978179	AG	+	0	1	1	0	0	0	1	0	0	0	0	0	0	0	0
1	35091572	AG	+	0	0	0	0	0	0	0.666667	0	0	1	0	0	0.333333	0	0
1	35091585	AG	+	0	0	0	0	0	0	0.333333	0	0	1	0	0	0.666667	0	0
1	35091592	AG	+	1	0	0	0	0	0	1	0	0	1	0	0	0.666667	0	0
1	35091594	AG	+	1	0	0	0	0	0	0.571429	0	0	0	0	0	0.333333	0	0
1	35091607	AG	+	1	0	0	0	0	0	0.857143	0	0	1	0	0	0.666667	0	0
1	35091619	AG	+	1	0	0	0	0	0	0.428571	0	0	1	0	0	0	0	0
1	35844851	TC	-	0	0	0.5	0	0	1	0	0	0	0.5	0	0	0	0	0
1	35844853	TC	-	0	0	0	0	0	1	0	0	0	1	0	0	0	0	1
1	35844858	TC	-	0	0	1	0	0	1	1	0	0	1	0	0	0	0	1
1	35844884	TC	-	0	0	0	0	0	1	0	0	0	0.666667	0	0	0	0	1
1	35844900	TC	-	0	1	0.333333	0	0	1	1	0	0	0	0	0	0	0	0
1	35844905	TC	-	0	1	0.333333	0	0	0.333333	0	0	0	0	0	0	0	0	0
1	35844913	TC	-	0	1	0	0	0	1	1	0	0	0	0	0	0	0	0
1	35844915	TC	-	0	1	0	0	0	1	1	0	0	0	0	0	0	0	0
1	35845896	TC	-	1	0	0.6	0	0	1	0	0	0	0	0	0	0	0	0
1	35845909	TC	-	1	0	1	0	0	1	0	0	0	0	0	0	0	0	0
1	35845951	TC	-	0.75	0	0.6	0	0	1	0	0	0	0	0	0	0	0	0
1	35845956	TC	-	1	0	1	0	0	0.666667	0	0	0	0	0	0	0	0	0
1	36052155	AG	+	0	0	0	0	0	0	0	0	0.25	0	0	0.25	0	0	0.5
1	36052156	AG	+	0	0	0	0	0	0	0	0	0.75	0	0	0.25	0	0	0.5
1	36052159	AG	+	0	0	0	0	0	0	0	0	0.25	0	0	0.25	0	0	0.5
1	36055980	AG	+	1	0	0	0	0	0	0	0	0	0	0.75	0	0.833333	0	0
1	36055981	AG	+	1	0	0	0	0	0	0	0	0	0	0.75	0	0.833333	0	0
1	36055986	AG	+	1	0	0	0	0	0	0	0	0	0	0.75	0	1	0	0
1	36062030	TC	-	0	0	0	1	0	1	1	0	0	1	0.5	0	0	0	0
1	36062041	TC	-	0	0	0	1	0	1	0.5	0	0	1	0.5	0	0	0	0
1	36062043	TC	-	0	0	0	1	0	1	0.5	0	0	1	0.5	0	0	0	0
1	36062044	TC	-	0	0	0	1	0	1	0.5	0	0	1	0.5	0	0	0	0
1	36062048	TC	-	0	0	0	1	0	1	0.5	0	0	1	1	0	0	0	0
1	36175171	TC	-	0.666667	0	0	0	0	0	0	0	0	0	1	0	0	0	0.5
1	36190731	TC	-	0	0.166667	0	0	0	0.333333	0	0	0	0	0.333333	0	0	0	0.2
1	36190753	TC	-	0	0	0	0	0	0.5	0	1	0	0	0.333333	0	0	0.666667	0
1	36190757	TC	-	0	0	0	0.4	0	0.5	0	1	0	0	0.666667	0	0	0	0
1	36190771	TC	-	0.428571	0.571429	1	1	0	0.5	0	1	0	0	0.333333	0	0	0.5	0.2
1	36190776	TC	-	0	0.25	0	0	0	0.5	0	0	0	0	0.333333	0	0	0	0
1	36190796	TC	-	0.888889	1	1	1	0	0.714286	0	1	0	0	1	1	0	1	1
1	36190799	TC	-	0.555556	0.555556	0.666667	1	0	0.571429	0	1	0	0	1	1	0	1	0.857143
1	36190801	TC	-	0.555556	0.555556	0.666667	0.333333	0	0.571429	0	1	0	0	0.5	0.5	0	1	0.571429
1	36190804	TC	-	0.111111	0.111111	0	0	0	0.571429	0	0	0	0	0	0	0	0	0
1	36190816	TC	-	0.375	0.75	0	0.75	0	0.571429	0	1	0	0	0	0.5	0	0.5	0
1	36190835	TC	-	0	0.555556	0	0.25	0	0	0	0.5	0	0	0	0.666667	0	0	0.285714
1	36191003	TC	-	0	0.25	0	1	0	0	0	0	0	0	0.5	0	0	0.333333	0
1	36191004	TC	-	0	0.5	0	1	0	0	0	0	0	0	0.5	0	1	0.333333	0
1	36191005	TC	-	0	1	0	1	0	0	0	0	0.5	0	1	0	1	0.666667	0
1	36191020	TC	-	0	0.75	0	0.5	0	0	0	0	1	0	1	0	1	0	0
1	36191036	TC	-	0	0	0	0	0	0	0	0	0	0	0.75	0	0.25	0.5	0
1	36191037	TC	-	0	0	0	0.4	0	0	0	0	0	0	0	0	0.25	0.25	0
1	36191040	TC	-	0	0.25	0	0.4	0	0	0	0	1	0	0.75	0	0.5	0	0
1	36191045	TC	-	0	1	0	1	0	0	0	0	1	0	1	0	1	0.6	0
1	36191057	TC	-	0	0	0	0.4	0	0	0	0	1	0	0.4	0	0	0	0
1	36191062	TC	-	0	0.6	0	1	0	0	0	0	0	0	0.75	0	0.5	0	0
1	36191093	TC	-	0	0.4	0	0	0	0	0	0	0	0	0.333333	0	0	0.333333	0
1	36191114	TC	-	0	0.6	0	0.4	0	0	0	0	1	0	0	0	0.5	0	0
1	36191117	TC	-	0	0	0	0	0	0	0	0	1	0	0.2	0	0.25	0.5	0
1	36253002	TC	-	0	0	0	1	0	0	0.5	0	0	0	0	0	0	0.2	0
1	36813921	AG	+	1	0.666667	0	0	0.333333	0	0	0	0	0	0	0	0	0	0
1	36813956	AG	+	1	0.666667	0	0	1	0	0	0	0	0	0	0	0	0	0
1	36814003	AG	+	0.333333	0.666667	0	0	1	0	0	0	0	0	0	0	0	0	0
1	36840659	AG	+	0	0	0	0	0	0.333333	0	0	1	0	1	0	0	0	0
1	36840730	AG	+	0	0	0	0	0	0.666667	0	0	0.333333	0	0.6	0	0	0	0
1	36840759	AG	+	0	0.5	0	0.666667	0	0.666667	0	0	0	0	0.333333	0	0	0	0.5
1	36840760	AG	+	0	0.5	0	0.666667	0	1	0	0	0.5	0	0.666667	0	0	0	0.333333
1	36840766	AG	+	0	0.25	0	0.666667	0	1	0	0	0.5	0	0.333333	0	0	0	0.166667
1	36840771	AG	+	0	0.5	0	1	0	1	0	0	1	0	0.666667	0	0	0	0.833333
1	36840772	AG	+	0	0.25	0	0	0	0	0	0	0.5	0	0.333333	0	0	0	0.166667
1	36840773	AG	+	0	0.5	0	0	0	0.5	0	0	0.5	0	0.333333	0	0	0	0
1	36840777	AG	+	0	0	0	0	0	0.333333	0	0	0	0	0.25	0	0	0	0.166667
1	36967953	AG	+	0.0789474	0.0909091	0	0.0416667	0.142857	0.0888889	0.109375	0	0.0588235	0.0172414	0.0454545	0	0	0	0.05
1	36967968	AG	+	0.121951	0.0769231	0.258065	0.1875	0	0.181818	0.173913	0.0425532	0.111111	0.0571429	0.0869565	0.0882353	0.047619	0.0714286	0.0238095
1	36967969	AG	+	0.097561	0.075	0.193548	0.183673	0.037037	0.27907	0.202899	0.104167	0.166667	0.0857143	0.106383	0.0857143	0.0232558	0.222222	0.0952381
1	36967978	AG	+	0	0.0238095	0.03125	0.0377358	0.0689655	0.0869565	0.0410959	0.0612245	0.117647	0.0649351	0.0555556	0.0263158	0	0.0333333	0.0238095
1	36967981	AG	+	0.372093	0.452381	0.387097	0.545455	0.266667	0.456522	0.561644	0.285714	0.294118	0.428571	0.301887	0.236842	0.309524	0.333333	0.317073
1	36967985	AG	+	0.0465116	0	0	0.0384615	0	0	0	0	0	0.0128205	0	0	0.0243902	0	0
1	36967993	AG	+	0.05	0	0	0.0784314	0	0.0212766	0.0571429	0	0.111111	0.0506329	0.0188679	0.0526316	0	0	0
1	36967994	AG	+	0.325	0.404762	0.46875	0.588235	0.428571	0.574468	0.542857	0.333333	0.315789	0.371795	0.418182	0.394737	0.394737	0.25	0.414634
1	36967995	AG	+	0.195122	0.348837	0.421053	0.490909	0.321429	0.5	0.310811	0.313725	0.35	0.240964	0.327586	0.282051	0.282051	0.25	0.341463
1	36967996	AG	+	0.275	0.377778	0.538462	0.5	0.428571	0.52	0.418919	0.372549	0.238095	0.329268	0.3	0.282051	0.282051	0.290323	0.317073
1	36968001	AG	+	0.025	0	0	0	0	0	0.025641	0	0	0.0243902	0	0	0	0	0
1	36968003	AG	+	0.4	0.469388	0.525	0.654545	0.53125	0.566038	0.576923	0.45283	0.391304	0.506024	0.416667	0.394737	0.425	0.392857	0.463415
1	36968009	AG	+	0	0.0625	0.125	0.113208	0.09375	0.0925926	0.0769231	0.08	0	0.047619	0.12069	0.0588235	0.105263	0.0714286	0.075
1	36968012	AG	+	0	0	0	0	0	0	0.025641	0.0392157	0	0	0	0	0.0263158	0	0
1	36968025	AG	+	0.571429	0.52381	0.595238	0.673077	0.388889	0.530612	0	0.408163	0.304348	0.568182	0.483333	0.324324	0.405405	0.464286	0.365854
1	36968027	AG	+	0	0	0	0.0185185	0.027027	0	0	0.0408163	0	0	0	0	0	0	0
1	36968035	AG	+	0.0294118	0.0666667	0.0697674	0.111111	0.0512821	0.08	0	0	0	0.011236	0	0.0540541	0	0	0.0540541
1	36968040	AG	+	0.03125	0.0888889	0.142857	0.226415	0.0526316	0.142857	0	0.102041	0	0.0348837	0.0344828	0.027027	0	0.0384615	0.0294118
1	36969812	AG	+	0.37037	0.1	0.5	0.333333	0.218182	0.205479	0.352113	0.225	0.242424	0.269841	0.32967	0.264151	0.2	0.241379	0.22
1	36969817	AG	+	0.153846	0.0526316	0.190476	0.269231	0.166667	0.140845	0.309859	0.1	0.28125	0.16129	0.288889	0.207547	0.203704	0.345455	0.14
1	36969819	AG	+	0.538462	0.368421	0.666667	0.705882	0.537037	0.5	0.661972	0.525	0.375	0.645161	0.647727	0.576923	0.622642	0.611111	0.56
1	36969826	AG	+	0	0	0	0.2	0.0588235	0	0.0422535	0.025	0	0.0535714	0.0588235	0.0377358	0	0.0784314	0.0416667
1	36969831	AG	+	0.269231	0.0526316	0.333333	0.254902	0.207547	0.1875	0.352113	0.275	0.172414	0.218182	0.144578	0.254902	0.313725	0.269231	0.166667
1	36969834	AG	+	0.0384615	0.0555556	0.0588235	0.04	0.137255	0.03125	0.0571429	0.05	0	0.0363636	0.0595238	0.02	0	0.0384615	0.0416667
1	36969844	AG	+	0	0	0	0	0	0	0.015625	0	0	0	0.025641	0.0416667	0	0	0
1	36969864	AG	+	0	0	0	0.0408163	0	0	0	0	0	0	0.0138889	0.0444444	0	0	0
1	36969865	AG	+	0.0769231	0.0952381	0.117647	0.26	0.106383	0.135593	0.181818	0.0322581	0.125	0.122807	0.180556	0.133333	0.244444	0.162791	0
1	36969870	AG	+	0.130435	0.157895	0.25	0.282609	0.222222	0.2	0.22	0.153846	0.310345	0.226415	0.298507	0.166667	0.282051	0.3	0.136364
1	36969944	AG	+	0.195652	0.258065	0.378378	0.244444	0.215686	0.145455	0.234043	0.255814	0.166667	0.192771	0.1	0.205128	0.166667	0.225806	0.194444
1	36969945	AG	+	0.0638298	0.0322581	0	0	0.0196078	0.0545455	0.0425532	0.0232558	0.0238095	0.0240964	0.02	0.025641	0.0238095	0.0322581	0.0555556
1	36969951	AG	+	0	0.0967742	0.027027	0	0.0181818	0.0384615	0	0	0.0217391	0	0	0.0277778	0.0444444	0	0
1	36969960	AG	+	0.26087	0.3125	0.388889	0.26087	0.241379	0.236364	0.313725	0.234043	0.297872	0.178082	0.122449	0.305556	0.183673	0.28125	0.142857
1	36969969	AG	+	0.244444	0.28125	0.525	0.416667	0.131148	0.280702	0.22807	0.212766	0.320755	0.205479	0.176471	0.222222	0.192308	0.257143	0.162162
1	36969974	AG	+	0.333333	0.323529	0.511628	0.479167	0.266667	0.25	0.305085	0.408163	0.339286	0.253333	0.196078	0.297297	0.384615	0.194444	0.189189
1	36969977	AG	+	0.177778	0.171429	0.209302	0.1875	0.116667	0.0862069	0.0847458	0.14	0.160714	0.133333	0.12	0.108108	0.115385	0	0.0810811
1	36969991	AG	+	0.0204082	0.102564	0.150943	0	0.0447761	0	0	0.109091	0.0163934	0.0857143	0	0.0465116	0.0185185	0.0232558	0
1	36970003	AG	+	0.0208333	0.0512821	0	0.0555556	0	0	0	0	0.015873	0	0.0185185	0.0222222	0.0363636	0.0652174	0
1	36970007	AG	+	0.0212766	0	0	0	0	0	0	0	0	0.012987	0	0	0	0	0.0731707
1	37062220	AG	+	0	0	0	0.666667	0.25	0	0	0	0	0	0.7	0	1	0	0
1	37062245	AG	+	0	0	0	0.142857	0	0	0	0	0	0	0.111111	0	0.2	0	0
1	37062259	AG	+	0	0	0	0.375	0.428571	0	0	0	0	0	0.0909091	0	0.25	0	0
1	37062281	AG	+	0	0	0	0.625	0.625	0	0	0	0	0	0.307692	0	0.5	0	0
1	37062297	AG	+	0	0	0	0.3	0.125	0	0	0	0	0	0	0	0.2	0	0
1	37062298	AG	+	0	0	0	0.3	0.5	0	0	0	0	0	0	0	0.2	0	0
1	37062303	AG	+	0	0	0	0.7	0.75	0	0	0	0	0	0.583333	0	0.6	0	0
1	37063822	AG	+	0.333333	0	0	0	0	0	0	0	0	0	0.75	0	0	0	0.666667
1	37063845	AG	+	0.25	0	0	0	0	0	0	0	0	0	0.333333	0	0	0	0.4
1	37063848	AG	+	0.4	0	0	0	0	0	0	0	0	0	0.333333	0	0	0	0.166667
1	37063861	AG	+	0.5	0	0	0	0	0	0	0	0	0	0.666667	0	0	0	0.571429
1	37064618	AG	+	0	0	0	0	0	0	0.444444	0	0	0	0	0.5	0	0	0.555556
1	37064635	AG	+	0	0	0	0	0	0	0.4	0	0	0	0	0.375	0	0	0.555556
1	37064638	AG	+	0	0	0	0	0	0	0.363636	0	0	0	0	0.25	0	0	0.444444
1	37064640	AG	+	0	0	0	0	0	0	0.454545	0	0	0	0	0.125	0	0	0.444444
1	37064668	AG	+	0	0	0	0	0	0	0.0833333	0	0	0	0	0.285714	0	0	0.166667
1	37067746	AG	+	0	0.0909091	0	0.0263158	0	0.030303	0	0.0526316	0	0	0	0	0	0	0
1	37067749	AG	+	0	0.0909091	0	0.15	0.171429	0.333333	0.44	0.142857	0	0	0.037037	0	0.153846	0.105263	0.208333
1	37067750	AG	+	0.222222	0.272727	0	0.175	0	0.272727	0.28	0.0952381	0	0.16	0	0.176471	0	0.0526316	0.32
1	37067751	AG	+	0.555556	0.307692	0	0.744186	0.555556	0.757576	0.846154	0.208333	0	0.44	0.230769	0.352941	0.357143	0.3	0.592593
1	37067754	AG	+	0.222222	0.0769231	0	0.170213	0.146341	0.25	0.148148	0.0833333	0	0	0	0	0.142857	0.15	0.0740741
1	37067769	AG	+	0.25	0.3125	0	0.321429	0.104167	0.371429	0.28125	0	0	0.192308	0	0.0666667	0.214286	0.25	0.25
1	37067786	AG	+	0	0.294118	0	0	0	0.15	0.0540541	0.0416667	0	0	0.0740741	0	0.0666667	0.0625	0.0540541
1	37067801	AG	+	0	0.1875	0	0.1875	0.178571	0.512821	0.128205	0	0.0714286	0.151515	0.0344828	0.111111	0.210526	0.15	0.216216
1	37067812	AG	+	0	0.0625	0	0.0634921	0.0363636	0	0.0526316	0	0	0.0645161	0	0.0588235	0	0	0.0571429
1	37067815	AG	+	0.384615	0.5	0	0.714286	0.490566	0.789474	0.605263	0.0769231	0.625	0.34375	0.407407	0.333333	0.238095	0.315789	0.542857
1	37067825	AG	+	0	0.125	0	0.21875	0.102041	0.108108	0.25641	0	0.0952381	0.0555556	0.111111	0.105263	0.136364	0	0.0882353
1	37067826	AG	+	0	0.125	0	0.171875	0.0204082	0.0810811	0.205128	0.111111	0	0.166667	0.111111	0.105263	0.181818	0	0.0588235
1	37067830	AG	+	0	0.125	0	0.015625	0	0.171429	0.102564	0	0.0952381	0.0606061	0.0740741	0	0	0	0.0882353
1	37067835	AG	+	0.333333	0.375	0	0.539683	0.369565	0.6	0.25	0.0416667	0.227273	0.205882	0.12	0.222222	0.0909091	0	0.411765
1	37067895	AG	+	0	0	0	0	0	0.0909091	0.0344828	0	0	0.0416667	0	0	0	0	0.136364
1	37067899	AG	+	0.222222	0	0	0	0.4375	0.409091	0.275862	0.2	0	0.24	0	0.15	0	0	0.272727
1	37067905	AG	+	0	0	0	0	0.25	0.208333	0	0	0	0.0666667	0	0.04	0.08	0	0
1	37067973	AG	+	0.333333	0	0	0.0208333	0	0.142857	0.03125	0	0	0.1	0	0.0909091	0	0	0
1	37067982	AG	+	1	0	0	0.729167	0.75	0.818182	0.787879	0.388889	0	0.466667	0	0.347826	0	0	0
1	37068021	AG	+	0	0	0	0.12069	0.0701754	0.04	0.0740741	0	0	0.0882353	0	0.148148	0	0	0
1	37068022	AG	+	0	0	0	0.118644	0.0862069	0.291667	0.127273	0	0	0	0	0.185185	0	0	0
1	37068029	AG	+	0	0	0	0.0377358	0.0701754	0	0.0188679	0	0	0	0	0.0740741	0	0	0
1	37068034	AG	+	0	0	0	0.0384615	0.140351	0.173913	0.0392157	0	0	0	0	0	0	0	0
1	37068037	AG	+	0	0	0	0.0384615	0.0357143	0.0434783	0.156863	0.0909091	0	0.09375	0	0	0	0	0
1	37068051	AG	+	0.428571	0	0	0.660714	0.672414	0.772727	0.744681	0.666667	0	0.642857	0	0.615385	0	0	0
1	37068067	AG	+	0	0	0	0	0.0181818	0	0.0196078	0	0	0.153846	0	0	0	0	0
1	37068080	AG	+	0.125	0	0	0	0.0892857	0	0.12963	0.0833333	0	0	0	0.0714286	0	0	0
1	37068085	AG	+	0	0	0	0	0.0526316	0.0689655	0.0535714	0	0	0.12	0	0	0	0	0
1	37068094	AG	+	0	0	0	0	0.181818	0.285714	0.0727273	0.08	0	0.3	0	0.0869565	0	0	0
1	37068121	AG	+	1	0	0	0	1	0.586207	0	0.761905	0	1	0	0.714286	0	0	0
1	37073089	AG	+	0	0	0	0	0	0.166667	0.333333	0	0	0	0	0	0	0	0.5
1	37076104	AG	+	0	0	0	0.222222	0	0	0	0	0	0	0.5	0	0	0.5	0
1	37076106	AG	+	0	0	0	0.222222	0	0	0	0	0	0	0.5	0	0	0.5	0
1	37076117	AG	+	0	0	0	0.25	0	0	0	0	0	0	1	0	0	0.333333	0
1	37102325	TC	-	0.272727	0.3	0	0.7	0	0	0.333333	0	0.428571	0	0	0	0.5	0	0.4
1	37102328	TC	-	0.272727	0.4	0	0.7	0	0	0.333333	0	0.5	0	0	0	0.5	0	0.125
1	37102330	TC	-	0.2	0.111111	0	0.2	0	0	0.333333	0	0.333333	0	0	0	0.5	0	0
1	37102333	TC	-	0.2	0.333333	0	0.333333	0	0	0.333333	0	0.333333	0	0	0	0	0	0
1	37102338	TC	-	0.222222	0.142857	0	0.166667	0	0	0	0	0	0	0	0	0	0	0.166667
1	37102351	TC	-	0.222222	0	0	0.181818	0	0	0	0	0.333333	0	0.142857	0	0	0	0
1	37102365	TC	-	0.333333	0	0	0.272727	0	0	0.666667	0	0	0	0.142857	0	0.4	0	0.2
1	37102368	TC	-	0.333333	0	0	0.545455	0	0	0.666667	0	0.5	0	0.142857	0	0.6	0	0.2
1	37102373	TC	-	0.777778	0	0	0.363636	0	0	1	0	0.4	0	0.142857	0	0.5	0	0.25
1	37102387	TC	-	0.4	0	0	0.333333	0	0	0.5	0	0	0	0.5	0	0	0	0.25
1	37102388	TC	-	0.1	0	0	0	0	0	0.5	0	0.6	0	0.166667	0	0.333333	0	0.333333
1	37112870	AG	+	0	0	0	1	0	0	0	0	0	0.5	0.5	0	0	0.5	0
1	37112877	AG	+	0	0	0	1	0	0	0	0	0	0.5	0.5	0	0	0.5	0
1	37112880	AG	+	0	0	0	1	0	0	0	0	0	0.5	0.5	0	0	0.5	0
1	37112919	AG	+	0	0	0	1	0	0	0	0	0	0.666667	0.666667	0	0	0.5	0
1	37112921	AG	+	0	0	0	1	0	0	0	0	0	0.666667	0.666667	0	0	0	0
1	37112932	AG	+	0	0	0	1	0	0	0	0	0	0.666667	0.666667	0	0	0	0
1	37113514	TC	-	0	0	1	0.25	0	0	1	0	0	0	0	0	0	0	0
1	37113517	TC	-	0	0	1	0.25	0	0	1	0	0	0	0	0	0	0	0
1	37182360	TC	-	0	0.333333	0	0	0	0	0	0	0	0	0.666667	0	0.333333	0	0
1	37248661	TC	-	0	0	0.272727	0	0	0	0.214286	0	0	0	0	0.2	0	0	0.0909091
1	37248761	TC	-	0	0	0.111111	0	0	0.285714	0.142857	0.142857	0	0	0.0833333	0.333333	0	0.08	0
1	37248784	TC	-	0	0	0.111111	0.04	0	0.117647	0.117647	0	0	0	0.133333	0.142857	0	0.2	0.0909091
1	37248785	TC	-	0	0	0.166667	0.12	0	0.176471	0.0588235	0	0	0	0.0666667	0	0	0.08	0
1	37248798	TC	-	0.3	0	0	0.185185	0	0.333333	0.09375	0	0.125	0.333333	0.333333	0	0.111111	0.115385	0.0952381
1	37248813	TC	-	0	0	0	0.0689655	0	0.35	0.147059	0	0.222222	0.222222	0	0.230769	0.0909091	0.0952381	0
1	37248814	TC	-	0	0	0.0666667	0.103448	0	0.2	0.264706	0.25	0	0	0.0526316	0.230769	0	0	0
1	37248844	TC	-	0.4	0	0.416667	0.4	0	0.590909	0.371429	0.875	0.5	0.636364	0.346154	0.272727	0.2	0.411765	0.333333
1	37248847	TC	-	1	0	0.545455	0.7	0	0.956522	0.857143	0.888889	0.625	0.826087	0.884615	1	0.538462	0.764706	0.52381
1	37248848	TC	-	1	0	0.333333	0.633333	0	0.956522	0.472222	0.444444	0.25	0.75	0.346154	0.909091	0.461538	0.529412	0.380952
1	37248849	TC	-	0.8	0	0.272727	0.633333	0	0.695652	0.527778	0.888889	0.25	0.75	0.653846	0.727273	0.28	0.235294	0.238095
1	37248872	TC	-	0.454545	0	1	1	0	1	1	1	1	0.416667	1	0.916667	0	1	1
1	37248937	TC	-	0	0	0	0	0	0.0833333	0	0.333333	0	0.0625	0	0	0	0	0
1	37352996	TC	-	0	0	1	0	0	0	1	0	0	0	0	0	0	1	0
1	37353030	TC	-	0	0	1	0	0	0	1	0	0	0	0	0	0	1	0
1	37353032	TC	-	0	0	1	0	0	0	1	0	0	0	0	0	0	1	0
1	3745918	AG	+	0	0	0	0	0	1	0	0	1	0	0	1	0	0	0
1	3745925	AG	+	0	0	0	0	0	1	0	0	1	0	0	1	0	0	0
1	3745953	AG	+	0	0	0	0	0	1	0	0	1	0	0	1	0	0	0
1	3745964	AG	+	0	0	0	0	0	1	0	0	1	0	0	1	0	0	0
1	3745965	AG	+	0	0	0	0	0	1	0	0	1	0	0	1	0	0	0
1	3745969	AG	+	0	0	0	0	0	1	0	0	1	0	0	1	0	0	0
1	38265672	AG	+	1	1	0	0	0	0	0	0	0	0.5	1	0	0.5	0	1
1	38265676	AG	+	1	1	0	0	0	0	0	0	0	0.5	1	0	0.5	0	1
1	38265679	AG	+	1	1	0	0	0	0	0	0	0	0.5	1	0	0.5	0	1
1	38265683	AG	+	1	1	0	0	0	0	0	0	0	0.5	1	0	0.5	0	1
1	38265693	AG	+	1	1	0	0	0	0	0	0	0	0.5	1	0	0.333333	0	1
1	38865643	AG	+	1	1	0	0	0	0	0	0	0	1	0	0	0	0	0
1	38865676	AG	+	1	1	0	0	0	0	0	0	0	1	0	0	0	0	0
1	38867323	AG	+	0	0	1	0	0	0	0	0	0.666667	0	0	0	0	0.2	0
1	38867429	AG	+	1	0	1	0	1	1	0	1	1	0	0	1	0	1	0
1	38867442	AG	+	1	1	1	0	1	1	0	1	1	0	0	0	0	1	0
1	38867443	AG	+	0	1	1	0	1	1	0	1	1	0	0	0.5	0	1	0
1	38867446	AG	+	1	0	0	0	1	1	0	1	0	0	0	0.5	0	0	0
1	38867476	AG	+	1	1	0	0	1	1	0	1	1	0	0	0.5	0	1	0
1	38867477	AG	+	1	1	1	0	1	1	0	1	1	0	0	1	0	1	0
1	38867492	AG	+	1	1	1	0	1	1	0	1	1	0	0	0.5	0	1	0
1	38867506	AG	+	0	0	1	0	0	0.5	0	0.5	0	0	0	0.2	0	0	0
1	41192050	AG	+	0.666667	0	0	1	0	0	0	0	0.333333	0	0	0	0	0	0
1	41192058	AG	+	0.666667	0	0	1	0	0	0	0	0.333333	0	0	0	0	0	0
1	41245163	TC	-	0	0	0.6	1	0	0	0.111111	0	0	0.4	0	0	0	0	0
1	41245168	TC	-	0	0	0.6	1	0	0	0.222222	0	0	0.4	0	0	0	0	0
1	41245198	TC	-	0	0	0.6	1	0	0	0.181818	0	0	0.4	0	0	0	0	0
1	41245201	TC	-	0	0	0.6	1	0	0	0.272727	0	0	0.4	0	0	0	0	0
1	41245241	TC	-	0	0	1	1	0	0	0.222222	0	0	0.333333	0	0	0	0	0
1	43606237	AG	+	0.333333	0	0	0	0	0.5	0	0	0	0	0	0	0	0	0.666667
1	43606238	AG	+	1	0	0	0	0	1	0	0	0	0	0	0	0	0	1
1	43606253	AG	+	0.5	0	0	0	0	0.5	0	0	0	0	0	0	0	0	0.666667
1	43606260	AG	+	0.666667	0	0	0	0	0.5	0	0	0	0	0	0	0	0	0.666667
1	45360318	AG	+	0.233333	0	0.1875	0	0	0	0.833333	0	0	0	0	0	0	0	0
1	45360350	AG	+	0.121212	0.3	0.272727	0	0	0	0.636364	0	0	0	0	0	0	0	0.166667
1	45360354	AG	+	0	0.1	0.0909091	0	0	0	0.181818	0	0	0	0	0	0	0	0.333333
1	45360359	AG	+	0.40625	0.333333	0.458333	0	0	0	0.272727	0	0	0	0	0	0	0	0.4
1	45360365	AG	+	0.382353	0.9	0.555556	0	0	0	1	0	0	0	0	0	0	0	0.833333
1	45360383	AG	+	0	0.0833333	0.178571	0	0	0	0.181818	0	0	0	0	0	0	0	0
1	45361965	AG	+	0	0.08	0	0	0	0	0	0	0	0	0	0.181818	0	0	0.0625
1	45361979	AG	+	0	0.137931	0.1	0.2	0	0	0	0	0	0	0	0.363636	0	0	0.0625
1	45361980	AG	+	0.047619	0	0.05	0	0	0	0	0	0	0	0	0.181818	0	0	0
1	45361995	AG	+	0.0952381	0.241379	0.470588	0.214286	0	0	0.714286	0	0	0	0	0	0	0	0.111111
1	45362008	AG	+	0.0454545	0	0.105263	0.214286	0	0	0	0	0	0	0	0.2	0	0	0
1	45362009	AG	+	0.238095	0.08	0.157895	0.285714	0	0	0.266667	0	0	0	0	0.1	0	0	0.0588235
1	45362013	AG	+	0.047619	0	0	0.0625	0	0	0	0	0	0	0	0.1	0	0	0
1	45362022	AG	+	0.105263	0.130435	0.0526316	0.0714286	0	0	0.0769231	0	0	0	0	0.384615	0	0	0
1	45362026	AG	+	0.157895	0.208333	0.2	0.357143	0	0	0.307692	0	0	0	0	0.285714	0	0	0.111111
1	45362150	AG	+	1	0.9375	1	0.7	0	0	1	0	0	0	0	0.6875	0	0	0.923077
1	46059282	TC	-	0	0	0	0	1	0	0	0	0.333333	1	0	0	0	0	0
1	46059287	TC	-	0	0	0	0	1	0	0	0	0.5	0	0	0	0	0	1
1	46059292	TC	-	0	0	0	0	1	0	0	0	0.4	1	0	0	0	0	1
1	46059293	TC	-	0	0	0	0	1	0	0	0	0	1	0	0	0	0	1
1	46059297	TC	-	0	0	0	0	0	0	0	0	0.25	1	0	0	0	0	1
1	46059304	TC	-	0	0	0	0	1	0	0	0	1	1	0	0	0	0	1
1	46059676	TC	-	0.333333	0	0	0	0	1	0	1	1	0	0	0	1	0	1
1	46059702	TC	-	0.5	0	0	0	0	1	0	1	1	0	0	0	1	0	0
1	46059713	TC	-	0.5	0	0	0	0	0.5	0	0	0	0	0	0	0	0	0.5
1	46059718	TC	-	1	0	0	0	0	1	0	1	1	0	0	0	1	0	1
1	46059728	TC	-	0.5	0	0	0	0	0.333333	0	1	1	0	0	0	1	0	1
1	46059747	TC	-	0.5	0	0	0	0	0.5	0	0.75	0	0	0	0	1	0.666667	1
1	49600294	AG	+	1	0	0	0.285714	0	0.875	0.25	0	0	0	0.111111	0	0	0	0.75
1	49600297	AG	+	1	0	0	0.25	0	0.875	0	0	1	0	0.111111	0	0	0	0.25
1	49600308	AG	+	1	0	0	0	0	0.5	1	0	1	0	0.142857	0.333333	0	0	0.6
1	49600315	AG	+	0	0	0	0.1	0	0.25	1	0	0	0	0.142857	0.333333	0	0	0
1	49600316	AG	+	1	0	0	0.1	0	0.875	1	0	0	0	0.142857	0	0	0	0.666667
1	49600317	AG	+	1	0	0	0.5	0	0.375	1	0	0.5	0	0	0.333333	0	0	0.666667
1	49600318	AG	+	1	0	0	0.3	0	0.375	0	0	0.5	0	0.142857	0	0	0	0.666667
1	49600431	AG	+	1	0	0.333333	0.769231	0	0.727273	0	0	0	0	0	0.2	0	0	0.5
1	49600439	AG	+	1	0	0	0.75	0	0.545455	0	0	0	0	0	0	0	0	0.142857
1	49600450	AG	+	1	0	0.333333	0.166667	0	0.166667	0	0	0	0	0	0	0	0	0
1	49600451	AG	+	1	0	0.333333	0.5	0	0.5	0	0	0	0	0	0.4	0	0	0.285714
1	49606659	AG	+	0	0	0	1	0	0	0	0.5	0	0	0	0	0.666667	0	0
1	49606662	AG	+	0	0	0	1	0	0	0	0.5	0	0	0	0	1	0	0
1	49606663	AG	+	0	0	0	1	0	0	0	0.333333	0	0	0	0	0.333333	0	0
1	49606682	AG	+	0	0	0	1	0	0	0	0.666667	0	0	0	0	0.666667	0	0
1	49606744	AG	+	0	0	0	0	0.666667	0	0	0.333333	0	0	0	0	0.333333	0	0
1	49606750	AG	+	0	0	0	0.5	1	0	0	0.666667	0	0	0	0	0.333333	0	0
1	50170254	TC	-	1	0	0	0	0	0	0	0	0	0	1	0	0	0	1
1	50170264	TC	-	1	0	0	0	0	0	0	0	0	0	1	0	0	0	1
1	50170276	TC	-	1	0	0	0	0	0	0	0	0	0	1	0	0	0	1
1	50170293	TC	-	1	0	0	0	0	0	0	0	0	0	1	0	0	0	1
1	50170297	TC	-	1	0	0	0	0	0	0	0	0	0	1	0	0	0	1
1	51467546	TC	-	0	0	0	0.666667	0	1	0	0	0	0	0	0	0	1	0
1	51467549	TC	-	0	0	0	1	0	1	0	0	0	0	0	0	0	1	0
1	51467550	TC	-	0	0	0	1	0	1	0	0	0	0	0	0	0	1	0
1	51467559	TC	-	0	0	0	1	0	1	0	0	0	0	0	0	0	1	0
1	51467592	TC	-	0	0	0	0.333333	0	1	0	0	0	0	0	0	0	1	0
1	51854114	AG	+	0	0	1	0	1	0	0	0	1	0	0	0	0	1	0
1	51854119	AG	+	0	0	1	0	1	0	0	0	1	0	0	0	0	1	0
1	51854136	AG	+	0	0	1	0	1	0	0	0	1	0	0	0	0	1	0
1	51854153	AG	+	0	0	1	0	1	0	0	0	1	0	0	0	0	1	0
1	51854191	AG	+	0	0	1	0	1	0	0	0	1	0	0	0	0	1	0
1	53628041	TC	-	0	1	0	1	0	0	0	0	0	0	0	0	0	0.5	0
1	53628042	TC	-	0	1	0	0	0	0	0	1	0	0	0	0	0	0.5	0
1	53628078	TC	-	0	0	0	1	0	0	0	1	0	0	0	0	0	1	0
1	53628079	TC	-	0	1	0	1	0	0	0	0	0	0	0	0	0	1	0
1	55854834	AG	+	0	0	1	1	1	0	0	0	0	0	0	1	0	0	0
1	55854844	AG	+	0	0	1	1	1	0	0	0	0	0	0	1	0	0	0
1	55854852	AG	+	0	0	1	1	1	0	0	0	0	0	0	1	0	0	0
1	55854854	AG	+	0	0	1	1	1	0	0	0	0	0	0	1	0	0	0
1	55854860	AG	+	0	0	1	1	1	0	0	0	0	0	0	1	0	0	0
1	56082284	AG	+	0	0	0	0	0	1	0	0	0	0	0	1	0	1	0
1	56082294	AG	+	0	0	0	0	0	1	0	0	0	0	0	1	0	1	0
1	56124786	AG	+	0	0.25	0	0	0	0	0	0	0	0	0.333333	0	1	0	0
1	56124787	AG	+	0	0.25	0	0	0	0	0	0	0	0	0.333333	0	1	0	0
1	56124793	AG	+	0	0.25	0	0	0	0	0	0.333333	0	0	0	0	1	0	0
1	56124822	AG	+	0	0.25	0	0	0	0	0	0.333333	0	0	0.333333	0	1	0	0
1	56124839	AG	+	0	0	0	0	0	0	0	0.333333	0	0	0.333333	0	1	0	0
1	56124841	AG	+	0	0	0	0	0	0	0	0.333333	0	0	0.333333	0	1	0	0
1	60718079	AG	+	0	1	0	0	0	0	0	0	0	1	1	0	0	0	0
1	60718109	AG	+	0	1	0	0	0	0	0	0	0	1	1	0	0	0	0
1	60718115	AG	+	0	1	0	0	0	0	0	0	0	1	1	0	0	0	0
1	60718119	AG	+	0	1	0	0	0	0	0	0	0	1	1	0	0	0	0
1	60718135	AG	+	0	1	0	0	0	0	0	0	0	1	1	0	0	0	0
1	61041478	AG	+	0	0.666667	0.5	1	0	0	0	0	0	0	0	0	0	0	0
1	61041508	AG	+	0	0.25	0.25	1	0	0	0	0	0	0	0	0	0	0	0
1	61041525	AG	+	0	0.25	0.333333	1	0	0	0	0	0	0	0	0	0	0	0
1	61045339	AG	+	0.030303	0.0377358	0	0	0	0	0.0625	0	0.0555556	0.0555556	0.0638298	0.0277778	0	0	0
1	61045350	AG	+	0	0	0.125	0.1	0	0	0	0.105263	0.0588235	0	0.0212766	0	0.05	0	0
1	61045354	AG	+	0.0666667	0.0566038	0.0588235	0.1	0.222222	0	0.272727	0.157895	0.125	0	0.0222222	0	0	0	0.0740741
1	61045355	AG	+	0.533333	0.596154	0.735294	0.6	0.5	0.666667	0.818182	0.526316	0.875	0.490196	0.555556	0.454545	0.375	0.6	0.444444
1	61045360	AG	+	0.612903	0.645833	0.741935	0.5	0.8	0.75	0.909091	0.444444	0.866667	0.48	0.627907	0.5	0.317073	0.73913	0.413793
1	61045363	AG	+	0.0625	0	0	0.1875	0	0	0.25	0	0	0.0612245	0.05	0	0.0243902	0.130435	0
1	61045371	AG	+	0.90625	0.9	0.878788	1	0.785714	0.555556	0.923077	0.888889	0.9375	0.803922	0.780488	0.777778	0.756098	0.913043	0.78125
1	61045373	AG	+	0.03125	0.025	0	0	0	0	0.166667	0	0.133333	0	0	0	0	0	0
1	61045385	AG	+	0.0344828	0.0714286	0	0.142857	0	0	0	0	0.142857	0	0.05	0.0344828	0.0243902	0.142857	0
1	61045398	AG	+	0.030303	0	0.027027	0	0	0	0	0	0	0	0	0	0.025	0	0.04
1	61045399	AG	+	0.030303	0	0.0263158	0.111111	0	0	0	0	0	0	0	0	0.025641	0	0
1	61045405	AG	+	0.636364	0.4	0.47619	0.684211	0.588235	0.375	0.733333	0.705882	0.6	0.5	0.470588	0.62069	0.277778	0.217391	0.28
1	61045406	AG	+	0.818182	0.844444	0.813953	0.894737	0.823529	0.75	0.933333	0.875	0.875	0.763158	0.882353	0.75	0.769231	0.73913	0.8
1	61045408	AG	+	0.0909091	0.0444444	0	0	0	0	0	0.125	0	0	0	0.0357143	0	0	0
1	61045409	AG	+	0.0606061	0.0425532	0.0465116	0	0	0.25	0.133333	0	0.0625	0	0.0882353	0.0714286	0	0.0869565	0.0384615
1	61045416	AG	+	0	0.0208333	0	0.1	0	0	0	0.133333	0	0	0	0.037037	0	0	0
1	61045430	AG	+	0.0833333	0.125	0.0769231	0.285714	0.0625	0.333333	0.0625	0.2	0.142857	0.0857143	0.225806	0.0384615	0	0.047619	0.130435
1	61045448	AG	+	0	0.0204082	0	0	0	0	0	0.166667	0	0.0294118	0.0344828	0	0	0	0
1	61045449	AG	+	0	0.0408163	0.125	0.166667	0.0625	0	0.173913	0	0.1875	0	0	0	0	0	0
1	61046338	AG	+	0	0	0.0333333	0	0	0	0.0434783	0	0	0.0222222	0.114286	0.0208333	0	0.0212766	0.138889
1	61046346	AG	+	0.55	0.548387	0.766667	0.578947	0.5625	0.8125	0.7	0.611111	0.684211	0.702128	0.861111	0.714286	0.666667	0.520833	0.527778
1	61046347	AG	+	0.8	0.677419	0.866667	0.684211	0.6875	1	1	0.944444	0.684211	0.787234	0.972222	0.690476	0.784314	0.520833	0.638889
1	61046348	AG	+	0.428571	0.290323	0.517241	0.368421	0.5	0.466667	0.35	0.555556	0.473684	0.347826	0.472222	0.380952	0.44	0.319149	0.388889
1	61046351	AG	+	0	0.03125	0.0689655	0	0	0.133333	0.4	0.111111	0.166667	0.0681818	0.0833333	0.0952381	0.0416667	0.0652174	0.121212
1	61046353	AG	+	0	0	0.0357143	0	0.125	0	0.2	0.166667	0.0555556	0.0217391	0	0.0681818	0.0612245	0	0
1	61046358	AG	+	0	0	0.0322581	0	0	0	0.157895	0.0555556	0	0	0	0.0227273	0.0196078	0	0.0882353
1	61046361	AG	+	0.0555556	0.108108	0.0909091	0.238095	0.176471	0.125	0.4	0.166667	0	0.177778	0.0285714	0.0909091	0.132075	0.183673	0.0294118
1	61046372	AG	+	0	0	0	0	0	0.125	0	0.05	0.047619	0.0638298	0	0	0	0.0943396	0
1	61046375	AG	+	0	0	0	0	0	0	0	0	0	0	0.03125	0.0238095	0	0.0384615	0
1	61046386	AG	+	0.470588	0.3125	0.451613	0.5625	0.444444	0.5	0.625	0.6875	0.375	0.612245	0.424242	0.307692	0.407407	0.352941	0.354839
1	61046387	AG	+	0.352941	0.0625	0.0967742	0	0.111111	0.0555556	0.125	0.2	0.166667	0.183673	0.121212	0.102564	0.0909091	0.153846	0.0967742
1	61046389	AG	+	0.263158	0.1875	0.25	0.375	0.111111	0.222222	0.333333	0.25	0.173913	0.22	0.363636	0.263158	0.125	0.132075	0.16129
1	61046390	AG	+	0.315789	0.15625	0.25	0.1875	0.166667	0.277778	0.222222	0.4375	0.130435	0.24	0.151515	0.205128	0.196429	0.283019	0.225806
1	61046393	AG	+	0.55	0.666667	0.8125	0.705882	0.555556	0.555556	1	0.764706	0.666667	0.627451	0.866667	0.74359	0.75	0.641509	0.7
1	61046399	AG	+	0.227273	0.277778	0.34375	0.210526	0.0555556	0	0.444444	0.352941	0.208333	0.150943	0.181818	0.2	0.178571	0.150943	0.28125
1	61046400	AG	+	0.347826	0.405405	0.5	0.526316	0.368421	0.388889	0.555556	0.647059	0.375	0.320755	0.529412	0.487179	0.431034	0.433962	0.46875
1	61046412	AG	+	0.521739	0.219512	0.282051	0.434783	0.0833333	0.2	0.583333	0.4	0.272727	0.0862069	0.153846	0.272727	0.186441	0.145455	0.258065
1	61046414	AG	+	0.173913	0.0731707	0.111111	0.130435	0.0833333	0	0	0.157895	0	0	0.0789474	0.0697674	0.101695	0	0.133333
1	61046421	AG	+	0	0.0512821	0.027027	0.130435	0	0.0714286	0	0	0.136364	0.05	0.0555556	0.0222222	0.0338983	0	0.0689655
1	61046432	AG	+	0	0	0.0277778	0	0	0	0	0	0	0.0322581	0	0	0.0357143	0	0.0645161
1	61046433	AG	+	0.2	0.05	0.135135	0.185185	0.0952381	0.266667	0.25	0.105263	0.0434783	0.1	0.236842	0.152174	0.160714	0.0769231	0.166667
1	61921910	TC	-	0.5	0	0	0.5	0	0	0.333333	0	0	0	0	0	0	0	0
1	61921911	TC	-	0.166667	0	0	0.5	0	0	0	0	0	0	0	0.333333	0	0	0
1	61921941	TC	-	0.166667	0	0	0.5	0	0	1	0	0	0	0	0	0	0	0
1	61921944	TC	-	0	0	0	0.5	0	0	0	0	0	0.333333	0	0.5	0	0	0
1	61921949	TC	-	0	0	0	0.5	0	0	0.8	0	0	0.5	0	0.5	0	0	0
1	61921951	TC	-	1	0	0	1	0	0	1	0	0	1	0	1	0	0	0
1	61921974	TC	-	0.833333	0	0	0	0	0	0.666667	0	0	1	0	0.333333	0	0	0
1	61921988	TC	-	0.833333	0	0	1	0	0	0.75	0	0	0.5	0	0.333333	0	0	0
1	61986587	AG	+	0.0322581	0	0	0	0	0.0598291	0.0254237	0	0	0	0	0	0	0	0.0153846
1	61986591	AG	+	0.0222222	0.0430108	0	0	0	0.0521739	0	0.0277778	0	0	0	0	0	0	0.015625
1	61986592	AG	+	0.043956	0.0212766	0	0	0	0.0438596	0	0.0277778	0	0	0	0	0	0	0.0153846
1	61986597	AG	+	0	0.02	0	0	0	0.0420168	0.0232558	0.0266667	0	0	0	0	0	0	0.0307692
1	61986598	AG	+	0	0.019802	0	0	0	0.0336134	0.0155039	0	0	0	0	0	0	0	0
1	61986610	AG	+	0.0736842	0.0291262	0	0	0	0.0333333	0.0697674	0.0263158	0	0	0	0	0	0	0.047619
1	61986620	AG	+	0.0549451	0.020202	0	0	0	0.0720721	0.0866142	0.027027	0	0	0	0	0	0	0.047619
1	61986649	AG	+	0.025	0.0104167	0	0	0	0.0280374	0	0	0	0	0	0	0	0	0
1	61989605	AG	+	0	0.166667	0	0	0.2	0	0	0.5	0	0	0	0	0.25	0	0
1	61989653	AG	+	1	0.857143	0	0	0.857143	0	0	1	0	0.571429	0.4	0	0.666667	0	0
1	61989657	AG	+	1	0.333333	0	0	0.571429	0	0	0	0	0.571429	0.4	0	0.5	0	0
1	61989658	AG	+	0.666667	1	0	0	1	0	0	1	0	0.857143	1	0	1	0	0
1	61989661	AG	+	1	1	0	0	1	0	0	1	0	0.857143	1	0	1	0	0
1	61989663	AG	+	1	1	0	0	1	0	0	1	0	0.857143	0.8	0	1	0	0
1	61989711	AG	+	1	0.428571	0	0	0	0	0	0	0	1	0.5	0	0.8	0	0
1	61994402	TC	-	0	0	1	0.333333	0	0	1	0	1	0	0.666667	1	0	0	0
1	61994410	TC	-	0	0	1	1	0	0	1	0	0.333333	0	0.666667	1	0	0	0
1	61994412	TC	-	0	0	1	0.666667	0	0	1	0	0	0	0	0	0	0	0
1	61994415	TC	-	0	0	1	1	0	0	0	0	1	0	0.666667	1	0	0	0
1	61994430	TC	-	0	0	1	1	0	0	1	0	1	0	1	1	0	0	0
1	61994432	TC	-	0	0	1	0.5	0	0	0	0	0	0	0	1	0	0	0
1	61994444	TC	-	0	0	1	1	0	0	0	0	0.5	0	0	0	0	0	0
1	61994445	TC	-	0	0	1	0.75	0	0	1	0	0.5	0	1	1	0	0	0
1	61994478	TC	-	0	0	1	1	0	0	1	0	1	0	1	1	0	0	0
1	61994479	TC	-	0	0	1	1	0	0	1	0	1	0	1	1	0	0	0
[truncated: 52,707 more rows]
