# Supplementary material for: Genome-wide detection of RNA editing events during the hair follicles cycle of Tianzhu white yak
Source: BMC Genomics. 2022 Oct 31;23:737. doi: 10.1186/s12864-022-08951-5 (PMC9624038; doi:10.1186/s12864-022-08951-5)
Supplement: Supplementary file 2 — Additional file 2: The information of protein-coding genes with missense RNA editing sites [file 12864_2022_8951_MOESM2_ESM.xlsx]

## Sheet: Sheet1
Chromosome	Position	Type	Strand		Gene ID	Gene symbol	Transcript ID	CDNA	Protein
1	149704377	AG	+	missense_variant	ENSBGRG00000007468	ENSBGRG00000007468	ENSBGRT00000013652.1	c.1437A>G	p.Ile479Met
1	156717724	TC	-	missense_variant	ENSBGRG00000020817	HSF2BP	ENSBGRT00000038471.1	c.906A>G	p.Ile302Met
1	156717732	TC	-	missense_variant	ENSBGRG00000020817	HSF2BP	ENSBGRT00000038471.1	c.898A>G	p.Ile300Val
1	156717747	TC	-	missense_variant	ENSBGRG00000020817	HSF2BP	ENSBGRT00000038471.1	c.883A>G	p.Arg295Gly
16	54800469	AG	+	missense_variant	ENSBGRG00000010935	ENSBGRG00000010935	ENSBGRT00000019969.1	c.19A>G	p.Lys7Glu
16	54800470	AG	+	missense_variant	ENSBGRG00000010935	ENSBGRG00000010935	ENSBGRT00000019969.1	c.20A>G	p.Lys7Arg
16	54800473	AG	+	missense_variant	ENSBGRG00000010935	ENSBGRG00000010935	ENSBGRT00000019969.1	c.23A>G	p.Glu8Gly
16	54800476	AG	+	missense_variant	ENSBGRG00000010935	ENSBGRG00000010935	ENSBGRT00000019969.1	c.26A>G	p.Lys9Arg
18	21322957	TC	-	missense_variant	ENSBGRG00000013507	FBXL6	ENSBGRT00000024925.1	c.1349A>G	p.Gln450Arg
18	21322969	TC	-	missense_variant	ENSBGRG00000013507	FBXL6	ENSBGRT00000024925.1	c.1337A>G	p.Lys446Arg
18	21322972	TC	-	missense_variant	ENSBGRG00000013507	FBXL6	ENSBGRT00000024925.1	c.1334A>G	p.Glu445Gly
18	21322976	TC	-	missense_variant	ENSBGRG00000013507	FBXL6	ENSBGRT00000024925.1	c.1330A>G	p.Ser444Gly
18	21322984	TC	-	missense_variant	ENSBGRG00000013507	FBXL6	ENSBGRT00000024925.1	c.1322A>G	p.Gln441Arg
18	21322991	TC	-	missense_variant	ENSBGRG00000013507	FBXL6	ENSBGRT00000024925.1	c.1315A>G	p.Ser439Gly
18	21323012	TC	-	missense_variant	ENSBGRG00000013507	FBXL6	ENSBGRT00000024925.1	c.1294A>G	p.Ser432Gly
18	21323014	TC	-	missense_variant	ENSBGRG00000013507	FBXL6	ENSBGRT00000024925.1	c.1292A>G	p.His431Arg
18	21323023	TC	-	missense_variant	ENSBGRG00000013507	FBXL6	ENSBGRT00000024925.1	c.1283A>G	p.Lys428Arg
18	21323042	TC	-	missense_variant	ENSBGRG00000013507	FBXL6	ENSBGRT00000024925.1	c.1264A>G	p.Ser422Gly
18	21323050	TC	-	missense_variant	ENSBGRG00000013507	FBXL6	ENSBGRT00000024925.1	c.1256A>G	p.Lys419Arg
2	125702619	TC	-	missense_variant	ENSBGRG00000014674	ENSBGRG00000014674	ENSBGRT00000026969.1	c.1043A>G	p.Lys348Arg
2	125702620	TC	-	missense_variant	ENSBGRG00000014674	ENSBGRG00000014674	ENSBGRT00000026969.1	c.1042A>G	p.Lys348Glu
2	125702625	TC	-	missense_variant	ENSBGRG00000014674	ENSBGRG00000014674	ENSBGRT00000026969.1	c.1037A>G	p.Asn346Ser
2	125702626	TC	-	missense_variant	ENSBGRG00000014674	ENSBGRG00000014674	ENSBGRT00000026969.1	c.1036A>G	p.Asn346Asp
2	147789975	AG	+	missense_variant	ENSBGRG00000004163	ENSBGRG00000004163	ENSBGRT00000007685.1	c.190A>G	p.Lys64Glu
2	147789987	AG	+	missense_variant	ENSBGRG00000004163	ENSBGRG00000004163	ENSBGRT00000007685.1	c.202A>G	p.Lys68Glu
2	147789996	AG	+	missense_variant	ENSBGRG00000004163	ENSBGRG00000004163	ENSBGRT00000007685.1	c.211A>G	p.Lys71Glu
20	54381041	TC	-	missense_variant	ENSBGRG00000015005	ENSBGRG00000015005	ENSBGRT00000027680.1	c.32A>G	p.Lys11Arg
20	54381056	TC	-	missense_variant	ENSBGRG00000015005	ENSBGRG00000015005	ENSBGRT00000027680.1	c.17A>G	p.Glu6Gly
20	54381059	TC	-	missense_variant	ENSBGRG00000015005	ENSBGRG00000015005	ENSBGRT00000027680.1	c.14A>G	p.Gln5Arg
20	54381063	TC	-	missense_variant	ENSBGRG00000015005	ENSBGRG00000015005	ENSBGRT00000027680.1	c.10A>G	p.Ser4Gly
20	69084841	TC	-	missense_variant	ENSBGRG00000017817	ENSBGRG00000017817	ENSBGRT00000032637.1	c.539A>G	p.Tyr180Cys
20	69084859	TC	-	missense_variant	ENSBGRG00000017817	ENSBGRG00000017817	ENSBGRT00000032637.1	c.521A>G	p.Tyr174Cys
20	69084865	TC	-	missense_variant	ENSBGRG00000017817	ENSBGRG00000017817	ENSBGRT00000032637.1	c.515A>G	p.Tyr172Cys
20	69084867	TC	-	missense_variant	ENSBGRG00000017817	ENSBGRG00000017817	ENSBGRT00000032637.1	c.513A>G	p.Ile171Met
20	69084871	TC	-	missense_variant	ENSBGRG00000017817	ENSBGRG00000017817	ENSBGRT00000032637.1	c.509A>G	p.Tyr170Cys
20	69084873	TC	-	missense_variant	ENSBGRG00000017817	ENSBGRG00000017817	ENSBGRT00000032637.1	c.507A>G	p.Ile169Met
20	69084875	TC	-	missense_variant	ENSBGRG00000017817	ENSBGRG00000017817	ENSBGRT00000032637.1	c.505A>G	p.Ile169Val
20	69084877	TC	-	missense_variant	ENSBGRG00000017817	ENSBGRG00000017817	ENSBGRT00000032637.1	c.503A>G	p.Asn168Ser
20	69084879	TC	-	missense_variant	ENSBGRG00000017817	ENSBGRG00000017817	ENSBGRT00000032637.1	c.501A>G	p.Ile167Met
20	69084881	TC	-	missense_variant	ENSBGRG00000017817	ENSBGRG00000017817	ENSBGRT00000032637.1	c.499A>G	p.Ile167Val
20	69084883	TC	-	missense_variant	ENSBGRG00000017817	ENSBGRG00000017817	ENSBGRT00000032637.1	c.497A>G	p.Tyr166Cys
20	69084887	TC	-	missense_variant	ENSBGRG00000017817	ENSBGRG00000017817	ENSBGRT00000032637.1	c.493A>G	p.Met165Val
20	69084889	TC	-	missense_variant	ENSBGRG00000017817	ENSBGRG00000017817	ENSBGRT00000032637.1	c.491A>G	p.Tyr164Cys
20	69084897	TC	-	missense_variant	ENSBGRG00000017842	ENSBGRG00000017842	ENSBGRT00000032684.1	c.826T>C	p.Tyr276His
20	69084901	TC	-	missense_variant	ENSBGRG00000017817	ENSBGRG00000017817	ENSBGRT00000032637.1	c.479A>G	p.Tyr160Cys
20	69084905	TC	-	missense_variant	ENSBGRG00000017817	ENSBGRG00000017817	ENSBGRT00000032637.1	c.475A>G	p.Ile159Val
20	69084911	TC	-	missense_variant	ENSBGRG00000017817	ENSBGRG00000017817	ENSBGRT00000032637.1	c.469A>G	p.Met157Val
20	69084913	TC	-	missense_variant	ENSBGRG00000017817	ENSBGRG00000017817	ENSBGRT00000032637.1	c.467A>G	p.Tyr156Cys
20	69084917	TC	-	missense_variant	ENSBGRG00000017817	ENSBGRG00000017817	ENSBGRT00000032637.1	c.463A>G	p.Met155Val
20	69084921	TC	-	missense_variant	ENSBGRG00000017817	ENSBGRG00000017817	ENSBGRT00000032637.1	c.459A>G	p.Ile153Met
20	69084923	TC	-	missense_variant	ENSBGRG00000017817	ENSBGRG00000017817	ENSBGRT00000032637.1	c.457A>G	p.Ile153Val
20	69084925	TC	-	missense_variant	ENSBGRG00000017817	ENSBGRG00000017817	ENSBGRT00000032637.1	c.455A>G	p.Tyr152Cys
20	69084929	TC	-	missense_variant	ENSBGRG00000017817	ENSBGRG00000017817	ENSBGRT00000032637.1	c.451A>G	p.Ile151Val
20	69084931	TC	-	missense_variant	ENSBGRG00000017817	ENSBGRG00000017817	ENSBGRT00000032637.1	c.449A>G	p.Tyr150Cys
20	69084933	TC	-	missense_variant	ENSBGRG00000017842	ENSBGRG00000017842	ENSBGRT00000032684.1	c.862T>C	p.Tyr288His
20	69084937	TC	-	missense_variant	ENSBGRG00000017817	ENSBGRG00000017817	ENSBGRT00000032637.1	c.443A>G	p.Tyr148Cys
20	69084939	TC	-	missense_variant	ENSBGRG00000017817	ENSBGRG00000017817	ENSBGRT00000032637.1	c.441A>G	p.Ile147Met
20	69084943	TC	-	missense_variant	ENSBGRG00000017817	ENSBGRG00000017817	ENSBGRT00000032637.1	c.437A>G	p.Tyr146Cys
20	69084955	TC	-	missense_variant	ENSBGRG00000017817	ENSBGRG00000017817	ENSBGRT00000032637.1	c.425A>G	p.Tyr142Cys
24	233162	AG	+	missense_variant	ENSBGRG00000022575	ENSBGRG00000022575	ENSBGRT00000041685.1	c.158A>G	p.Gln53Arg
24	7612167	TC	-	missense_variant	ENSBGRG00000017307	HSPA1L	ENSBGRT00000031751.1	c.1133A>G	p.Gln378Arg
24	7612212	TC	-	missense_variant	ENSBGRG00000017307	HSPA1L	ENSBGRT00000031751.1	c.1088A>G	p.Lys363Arg
24	7612213	TC	-	missense_variant	ENSBGRG00000017307	HSPA1L	ENSBGRT00000031751.1	c.1087A>G	p.Lys363Glu
24	7612236	TC	-	missense_variant	ENSBGRG00000017307	HSPA1L	ENSBGRT00000031751.1	c.1064A>G	p.Tyr355Cys
24	7612588	TC	-	missense_variant	ENSBGRG00000017307	HSPA1L	ENSBGRT00000031751.1	c.712A>G	p.Arg238Gly
24	7612590	TC	-	missense_variant	ENSBGRG00000017307	HSPA1L	ENSBGRT00000031751.1	c.710A>G	p.Asn237Ser
24	7612591	TC	-	missense_variant	ENSBGRG00000017307	HSPA1L	ENSBGRT00000031751.1	c.709A>G	p.Asn237Asp
24	7612635	TC	-	missense_variant	ENSBGRG00000017307	HSPA1L	ENSBGRT00000031751.1	c.665A>G	p.Lys222Arg
24	53873038	AG	+	missense_variant	ENSBGRG00000007376	ENSBGRG00000007376	ENSBGRT00000013498.1	c.1012A>G	p.Arg338Gly
24	53873069	AG	+	missense_variant	ENSBGRG00000007376	ENSBGRG00000007376	ENSBGRT00000013498.1	c.1043A>G	p.Gln348Arg
24	53873077	AG	+	missense_variant	ENSBGRG00000007376	ENSBGRG00000007376	ENSBGRT00000013498.1	c.1051A>G	p.Met351Val
24	53873102	AG	+	missense_variant	ENSBGRG00000007376	ENSBGRG00000007376	ENSBGRT00000013498.1	c.1076A>G	p.Asp359Gly
3	9363194	TC	-	missense_variant	ENSBGRG00000001720	CFAP126	ENSBGRT00000003193.1	c.121A>G	p.Arg41Gly
3	9363200	TC	-	missense_variant	ENSBGRG00000001720	CFAP126	ENSBGRT00000003193.1	c.115A>G	p.Ile39Val
3	9363202	TC	-	missense_variant	ENSBGRG00000001720	CFAP126	ENSBGRT00000003193.1	c.113A>G	p.Lys38Arg
3	20370077	AG	+	missense_variant	ENSBGRG00000016331	H2AC20	ENSBGRT00000029956.1	c.221A>G	p.Asn74Ser
3	20370080	AG	+	missense_variant	ENSBGRG00000016331	H2AC20	ENSBGRT00000029956.1	c.224A>G	p.Lys75Arg
3	20370082	AG	+	missense_variant	ENSBGRG00000016331	H2AC20	ENSBGRT00000029956.1	c.226A>G	p.Lys76Glu
3	20370083	AG	+	missense_variant	ENSBGRG00000016331	H2AC20	ENSBGRT00000029956.1	c.227A>G	p.Lys76Arg
3	42714934	TC	-	missense_variant	ENSBGRG00000004572	ENSBGRG00000004572	ENSBGRT00000008433.1	c.143A>G	p.Lys48Arg
3	42714935	TC	-	missense_variant	ENSBGRG00000004572	ENSBGRG00000004572	ENSBGRT00000008433.1	c.142A>G	p.Lys48Glu
3	42715004	TC	-	missense_variant	ENSBGRG00000004572	ENSBGRG00000004572	ENSBGRT00000008433.1	c.73A>G	p.Thr25Ala
3	110284720	TC	-	missense_variant	ENSBGRG00000003896	RPS8	ENSBGRT00000007245.1	c.550A>G	p.Lys184Glu
3	110284722	TC	-	missense_variant&splice_region_variant	ENSBGRG00000003896	RPS8	ENSBGRT00000007245.1	c.548A>G	p.Glu183Gly
4	42488091	AG	+	missense_variant	ENSBGRG00000009155	ENSBGRG00000009155	ENSBGRT00000016823.1	c.532A>G	p.Lys178Glu
4	42488097	AG	+	missense_variant	ENSBGRG00000009155	ENSBGRG00000009155	ENSBGRT00000016823.1	c.538A>G	p.Lys180Glu
4	42488100	AG	+	missense_variant	ENSBGRG00000009155	ENSBGRG00000009155	ENSBGRT00000016823.1	c.541A>G	p.Lys181Glu
5	49298370	TC	-	missense_variant	ENSBGRG00000012196	SVIP	ENSBGRT00000022297.1	c.194A>G	p.Glu65Gly
5	49298430	TC	-	missense_variant	ENSBGRG00000012196	SVIP	ENSBGRT00000022297.1	c.134A>G	p.Gln45Arg
5	49298446	TC	-	missense_variant	ENSBGRG00000012196	SVIP	ENSBGRT00000022297.1	c.118A>G	p.Ser40Gly
5	109913642	AG	+	missense_variant	ENSBGRG00000017969	ENSBGRG00000017969	ENSBGRT00000034874.1	c.601A>G	p.Lys201Glu
5	109913657	AG	+	missense_variant	ENSBGRG00000017969	ENSBGRG00000017969	ENSBGRT00000034874.1	c.616A>G	p.Lys206Glu
5	110716787	TC	-	missense_variant	ENSBGRG00000000358	ENSBGRG00000000358	ENSBGRT00000000586.1	c.206A>G	p.Glu69Gly
5	110716793	TC	-	missense_variant	ENSBGRG00000000358	ENSBGRG00000000358	ENSBGRT00000000586.1	c.200A>G	p.Glu67Gly
5	110716796	TC	-	missense_variant&splice_region_variant	ENSBGRG00000000358	ENSBGRG00000000358	ENSBGRT00000000586.1	c.197A>G	p.Asp66Gly
6	615625	TC	-	missense_variant	ENSBGRG00000006688	ENSBGRG00000006688	ENSBGRT00000012320.1	c.696A>G	p.Ile232Met
6	615627	TC	-	missense_variant	ENSBGRG00000006688	ENSBGRG00000006688	ENSBGRT00000012320.1	c.694A>G	p.Ile232Val
6	615629	TC	-	missense_variant	ENSBGRG00000006688	ENSBGRG00000006688	ENSBGRT00000012320.1	c.692A>G	p.Tyr231Cys
6	615659	TC	-	missense_variant	ENSBGRG00000006688	ENSBGRG00000006688	ENSBGRT00000012320.1	c.662A>G	p.Tyr221Cys
6	615661	TC	-	missense_variant	ENSBGRG00000006688	ENSBGRG00000006688	ENSBGRT00000012320.1	c.660A>G	p.Ile220Met
6	615685	TC	-	missense_variant	ENSBGRG00000006688	ENSBGRG00000006688	ENSBGRT00000012320.1	c.636A>G	p.Ile212Met
6	615687	TC	-	missense_variant	ENSBGRG00000006688	ENSBGRG00000006688	ENSBGRT00000012320.1	c.634A>G	p.Ile212Val
6	615693	TC	-	missense_variant	ENSBGRG00000006688	ENSBGRG00000006688	ENSBGRT00000012320.1	c.628A>G	p.Ile210Val
6	615695	TC	-	missense_variant	ENSBGRG00000006688	ENSBGRG00000006688	ENSBGRT00000012320.1	c.626A>G	p.Tyr209Cys
6	615697	TC	-	missense_variant	ENSBGRG00000006688	ENSBGRG00000006688	ENSBGRT00000012320.1	c.624A>G	p.Ile208Met
6	615701	TC	-	missense_variant	ENSBGRG00000006688	ENSBGRG00000006688	ENSBGRT00000012320.1	c.620A>G	p.Tyr207Cys
6	615705	TC	-	missense_variant	ENSBGRG00000006688	ENSBGRG00000006688	ENSBGRT00000012320.1	c.616A>G	p.Ile206Val
6	615707	TC	-	missense_variant	ENSBGRG00000006688	ENSBGRG00000006688	ENSBGRT00000012320.1	c.614A>G	p.Tyr205Cys
6	615711	TC	-	missense_variant	ENSBGRG00000006688	ENSBGRG00000006688	ENSBGRT00000012320.1	c.610A>G	p.Ile204Val
6	615715	TC	-	missense_variant	ENSBGRG00000006688	ENSBGRG00000006688	ENSBGRT00000012320.1	c.606A>G	p.Ile202Met
6	615719	TC	-	missense_variant	ENSBGRG00000006688	ENSBGRG00000006688	ENSBGRT00000012320.1	c.602A>G	p.Tyr201Cys
8	3308333	TC	-	missense_variant	ENSBGRG00000013593	ENSBGRG00000013593	ENSBGRT00000024909.1	c.235A>G	p.Thr79Ala
1	156717714	TC	-	missense_variant	ENSBGRG00000020817	HSF2BP	ENSBGRT00000038471.1	c.916A>G	p.Met306Val
1	156717730	TC	-	missense_variant	ENSBGRG00000020817	HSF2BP	ENSBGRT00000038471.1	c.900A>G	p.Ile300Met
1	156717758	TC	-	missense_variant	ENSBGRG00000020817	HSF2BP	ENSBGRT00000038471.1	c.872A>G	p.Lys291Arg
18	21323080	TC	-	missense_variant	ENSBGRG00000013507	FBXL6	ENSBGRT00000024925.1	c.1226A>G	p.Tyr409Cys
18	21323098	TC	-	missense_variant	ENSBGRG00000013507	FBXL6	ENSBGRT00000024925.1	c.1208A>G	p.Gln403Arg
