# Supplementary material for: Genome-wide detection of RNA editing events during the hair follicles cycle of Tianzhu white yak
Source: BMC Genomics. 2022 Oct 31;23:737. doi: 10.1186/s12864-022-08951-5 (PMC9624038; doi:10.1186/s12864-022-08951-5)
Supplement: Supplementary file 3 — Additional file 3: The influence of RNA editing on the relationship between miRNA and mRNA [file 12864_2022_8951_MOESM3_ESM.xlsx]

## Sheet: UT-miRanda
UT-miRanda
bta-miR-10175-3p-vs-1_80437691_80437692_AG_+
bta-miR-10176-5p-vs-25_11571370_11571371_AG_+
bta-miR-10176-5p-vs-9_38891402_38891403_TC_-
bta-miR-10176-5p-vs-9_38891414_38891415_TC_-
bta-miR-10176-5p-vs-9_38891425_38891426_TC_-
bta-miR-10176-5p-vs-9_38891440_38891441_TC_-
bta-miR-10176-5p-vs-9_38891452_38891453_TC_-
bta-miR-10176-5p-vs-9_38891456_38891457_TC_-
bta-miR-10176-5p-vs-9_38891466_38891467_TC_-
bta-miR-10176-5p-vs-9_38891474_38891475_TC_-
bta-miR-10178-5p-vs-13_41870251_41870252_AG_+
bta-miR-10178-5p-vs-13_41870262_41870263_AG_+
bta-miR-10178-5p-vs-13_41870265_41870266_AG_+
bta-miR-10178-5p-vs-13_41870285_41870286_AG_+
bta-miR-10180-3p-vs-13_41870189_41870190_AG_+
bta-miR-10180-3p-vs-13_41870217_41870218_AG_+
bta-miR-10180-3p-vs-13_41870218_41870219_AG_+
bta-miR-10180-3p-vs-13_41870225_41870226_AG_+
bta-miR-106a-vs-27_24278680_24278681_TC_-
bta-miR-106a-vs-27_24278681_24278682_TC_-
bta-miR-106a-vs-27_24278686_24278687_TC_-
bta-miR-106a-vs-27_24278687_24278688_TC_-
bta-miR-106a-vs-27_24278689_24278690_TC_-
bta-miR-106a-vs-27_24278690_24278691_TC_-
bta-miR-106a-vs-27_24278691_24278692_TC_-
bta-miR-106a-vs-27_24278692_24278693_TC_-
bta-miR-106a-vs-27_24278694_24278695_TC_-
bta-miR-106a-vs-27_24278713_24278714_TC_-
bta-miR-106a-vs-27_24278719_24278720_TC_-
bta-miR-106b-vs-27_24278680_24278681_TC_-
bta-miR-106b-vs-27_24278681_24278682_TC_-
bta-miR-106b-vs-27_24278686_24278687_TC_-
bta-miR-106b-vs-27_24278687_24278688_TC_-
bta-miR-106b-vs-27_24278689_24278690_TC_-
bta-miR-106b-vs-27_24278690_24278691_TC_-
bta-miR-106b-vs-27_24278691_24278692_TC_-
bta-miR-106b-vs-27_24278692_24278693_TC_-
bta-miR-106b-vs-27_24278694_24278695_TC_-
bta-miR-106b-vs-27_24278713_24278714_TC_-
bta-miR-106b-vs-27_24278719_24278720_TC_-
bta-miR-11986c-vs-4_22830195_22830196_AG_+
bta-miR-11986c-vs-4_22830196_22830197_AG_+
bta-miR-11986c-vs-4_22830197_22830198_AG_+
bta-miR-11989-vs-1_80437691_80437692_AG_+
bta-miR-11989-vs-1_80437739_80437740_AG_+
bta-miR-11989-vs-21_10163_10164_AG_+
bta-miR-11989-vs-24_1644771_1644772_AG_+
bta-miR-11989-vs-25_11571250_11571251_AG_+
bta-miR-11989-vs-4_22830367_22830368_AG_+
bta-miR-11990-vs-4_22830195_22830196_AG_+
bta-miR-11990-vs-4_22830196_22830197_AG_+
bta-miR-11990-vs-4_22830197_22830198_AG_+
bta-miR-11993-vs-1_80437739_80437740_AG_+
bta-miR-11998-vs-2_81927833_81927834_TC_-
bta-miR-11998-vs-2_81927837_81927838_TC_-
bta-miR-11998-vs-2_81927838_81927839_TC_-
bta-miR-11998-vs-2_81927843_81927844_TC_-
bta-miR-11998-vs-2_81927848_81927849_TC_-
bta-miR-11998-vs-2_81927853_81927854_TC_-
bta-miR-12001-vs-27_24278907_24278908_TC_-
bta-miR-12001-vs-27_24278910_24278911_TC_-
bta-miR-12001-vs-27_24278914_24278915_TC_-
bta-miR-12001-vs-27_24278915_24278916_TC_-
bta-miR-12001-vs-27_24278925_24278926_TC_-
bta-miR-12001-vs-27_24278927_24278928_TC_-
bta-miR-12001-vs-27_24278931_24278932_TC_-
bta-miR-12001-vs-27_24278932_24278933_TC_-
bta-miR-12001-vs-27_24278936_24278937_TC_-
bta-miR-12001-vs-27_24278938_24278939_TC_-
bta-miR-12001-vs-27_24278940_24278941_TC_-
bta-miR-12001-vs-27_24278946_24278947_TC_-
bta-miR-12002b-vs-5_28607624_28607625_AG_+
bta-miR-12003-vs-1_80437691_80437692_AG_+
bta-miR-12006-vs-17_19997853_19997854_AG_+
bta-miR-12006-vs-17_19997859_19997860_AG_+
bta-miR-12006-vs-17_19997863_19997864_AG_+
bta-miR-12017-vs-13_41870189_41870190_AG_+
bta-miR-12017-vs-13_41870217_41870218_AG_+
bta-miR-12017-vs-13_41870218_41870219_AG_+
bta-miR-12017-vs-13_41870225_41870226_AG_+
bta-miR-12018-vs-6_110000248_110000249_AG_+
bta-miR-12018-vs-6_110000250_110000251_AG_+
bta-miR-12018-vs-6_110000253_110000254_AG_+
bta-miR-12018-vs-6_110000258_110000259_AG_+
bta-miR-12018-vs-6_110000261_110000262_AG_+
bta-miR-12018-vs-6_110000263_110000264_AG_+
bta-miR-12018-vs-6_110000264_110000265_AG_+
bta-miR-12022-vs-6_110000248_110000249_AG_+
bta-miR-12022-vs-6_110000250_110000251_AG_+
bta-miR-12022-vs-6_110000253_110000254_AG_+
bta-miR-12028-vs-17_19997863_19997864_AG_+
bta-miR-12032-vs-27_24278781_24278782_TC_-
bta-miR-12032-vs-27_24278786_24278787_TC_-
bta-miR-12032-vs-27_24278788_24278789_TC_-
bta-miR-12032-vs-27_24278793_24278794_TC_-
bta-miR-12032-vs-27_24278795_24278796_TC_-
bta-miR-12032-vs-27_24278802_24278803_TC_-
bta-miR-12032-vs-27_24278806_24278807_TC_-
bta-miR-12032-vs-27_24278811_24278812_TC_-
bta-miR-12032-vs-27_24278812_24278813_TC_-
bta-miR-12033-vs-2_81928445_81928446_TC_-
bta-miR-12033-vs-2_81928446_81928447_TC_-
bta-miR-12035-vs-1_80437691_80437692_AG_+
bta-miR-12035-vs-9_38893676_38893677_TC_-
bta-miR-12035-vs-9_38893677_38893678_TC_-
bta-miR-12043-vs-1_80437739_80437740_AG_+
bta-miR-12043-vs-1_80437756_80437757_AG_+
bta-miR-12043-vs-1_80437757_80437758_AG_+
bta-miR-12043-vs-1_80437761_80437762_AG_+
bta-miR-12043-vs-1_80437762_80437763_AG_+
bta-miR-12043-vs-19_11487476_11487477_TC_-
bta-miR-12043-vs-19_11487514_11487515_TC_-
bta-miR-12043-vs-19_11487518_11487519_TC_-
bta-miR-12043-vs-19_11487525_11487526_TC_-
bta-miR-12043-vs-21_10163_10164_AG_+
bta-miR-12043-vs-21_10188_10189_AG_+
bta-miR-12043-vs-21_10192_10193_AG_+
bta-miR-12043-vs-21_10201_10202_AG_+
bta-miR-12043-vs-5_28607624_28607625_AG_+
bta-miR-12043-vs-5_28607647_28607648_AG_+
bta-miR-12049-vs-25_11571370_11571371_AG_+
bta-miR-12051-vs-1_80437691_80437692_AG_+
bta-miR-12051-vs-2_33265170_33265171_TC_-
bta-miR-12051-vs-2_33265172_33265173_TC_-
bta-miR-12051-vs-2_33265180_33265181_TC_-
bta-miR-12051-vs-2_33265183_33265184_TC_-
bta-miR-12051-vs-2_33265193_33265194_TC_-
bta-miR-12051-vs-2_33265200_33265201_TC_-
bta-miR-12051-vs-2_33265201_33265202_TC_-
bta-miR-12051-vs-2_81927911_81927912_TC_-
bta-miR-12051-vs-2_81927912_81927913_TC_-
bta-miR-12051-vs-2_81927913_81927914_TC_-
bta-miR-12051-vs-4_22830195_22830196_AG_+
bta-miR-12051-vs-4_22830196_22830197_AG_+
bta-miR-12051-vs-4_22830197_22830198_AG_+
bta-miR-12055-vs-2_33265162_33265163_TC_-
bta-miR-12055-vs-2_33265170_33265171_TC_-
bta-miR-12055-vs-2_33265172_33265173_TC_-
bta-miR-12055-vs-2_33265180_33265181_TC_-
bta-miR-12055-vs-2_33265183_33265184_TC_-
bta-miR-12055-vs-2_33265193_33265194_TC_-
bta-miR-12055-vs-2_33265200_33265201_TC_-
bta-miR-12055-vs-2_33265201_33265202_TC_-
bta-miR-12059-vs-2_33265170_33265171_TC_-
bta-miR-12059-vs-2_33265172_33265173_TC_-
bta-miR-12059-vs-2_33265180_33265181_TC_-
bta-miR-12059-vs-2_33265183_33265184_TC_-
bta-miR-12059-vs-2_33265193_33265194_TC_-
bta-miR-12059-vs-2_33265200_33265201_TC_-
bta-miR-12059-vs-2_33265201_33265202_TC_-
bta-miR-12059-vs-9_38893676_38893677_TC_-
bta-miR-12059-vs-9_38893677_38893678_TC_-
bta-miR-12059-vs-9_38893678_38893679_TC_-
bta-miR-12059-vs-9_38893679_38893680_TC_-
bta-miR-12061-vs-13_41870180_41870181_AG_+
bta-miR-12061-vs-13_41870189_41870190_AG_+
bta-miR-124a-vs-3_24187572_24187573_TC_-
bta-miR-124b-vs-3_24187572_24187573_TC_-
bta-miR-125a-vs-17_19997744_19997745_AG_+
bta-miR-125a-vs-17_19997747_19997748_AG_+
bta-miR-125a-vs-17_19997749_19997750_AG_+
bta-miR-125b-vs-17_19997744_19997745_AG_+
bta-miR-125b-vs-17_19997747_19997748_AG_+
bta-miR-125b-vs-17_19997749_19997750_AG_+
bta-miR-1343-5p-vs-24_1644764_1644765_AG_+
bta-miR-1343-5p-vs-24_1644771_1644772_AG_+
bta-miR-138-vs-3_24187485_24187486_TC_-
bta-miR-138-vs-3_24187486_24187487_TC_-
bta-miR-138-vs-3_24187487_24187488_TC_-
bta-miR-138-vs-3_24187491_24187492_TC_-
bta-miR-138-vs-3_24187501_24187502_TC_-
bta-miR-138-vs-3_24187506_24187507_TC_-
bta-miR-138-vs-3_24187509_24187510_TC_-
bta-miR-1388-5p-vs-19_11487458_11487459_TC_-
bta-miR-1388-5p-vs-19_11487463_11487464_TC_-
bta-miR-1388-5p-vs-19_11487476_11487477_TC_-
bta-miR-1388-5p-vs-20_67670925_67670926_AG_+
bta-miR-1388-5p-vs-20_67670927_67670928_AG_+
bta-miR-1388-5p-vs-20_67670929_67670930_AG_+
bta-miR-1388-5p-vs-20_67670930_67670931_AG_+
bta-miR-1388-5p-vs-20_67670938_67670939_AG_+
bta-miR-1388-5p-vs-20_67670960_67670961_AG_+
bta-miR-1388-5p-vs-6_17238234_17238235_AG_+
bta-miR-1388-5p-vs-9_38892503_38892504_TC_-
bta-miR-1388-5p-vs-9_38892521_38892522_TC_-
bta-miR-139-vs-27_24278823_24278824_TC_-
bta-miR-139-vs-27_24278824_24278825_TC_-
bta-miR-139-vs-27_24278828_24278829_TC_-
bta-miR-139-vs-27_24278831_24278832_TC_-
bta-miR-139-vs-27_24278835_24278836_TC_-
bta-miR-139-vs-27_24278847_24278848_TC_-
bta-miR-139-vs-27_24278848_24278849_TC_-
bta-miR-139-vs-27_24278853_24278854_TC_-
bta-miR-139-vs-27_24278858_24278859_TC_-
bta-miR-141-vs-21_10188_10189_AG_+
bta-miR-141-vs-21_10192_10193_AG_+
bta-miR-141-vs-21_10201_10202_AG_+
bta-miR-141-vs-9_38893590_38893591_TC_-
bta-miR-141-vs-9_38893594_38893595_TC_-
bta-miR-1434-5p-vs-27_24278811_24278812_TC_-
bta-miR-1434-5p-vs-27_24278812_24278813_TC_-
bta-miR-1434-5p-vs-27_24278823_24278824_TC_-
bta-miR-1434-5p-vs-27_24278824_24278825_TC_-
bta-miR-1434-5p-vs-27_24278828_24278829_TC_-
bta-miR-1434-5p-vs-27_24278831_24278832_TC_-
bta-miR-1434-5p-vs-27_24278835_24278836_TC_-
bta-miR-1434-5p-vs-27_24278847_24278848_TC_-
bta-miR-1434-5p-vs-27_24278848_24278849_TC_-
bta-miR-1584-5p-vs-17_19997828_19997829_AG_+
bta-miR-1584-5p-vs-17_19997831_19997832_AG_+
bta-miR-1584-5p-vs-17_19997837_19997838_AG_+
bta-miR-1584-5p-vs-17_19997853_19997854_AG_+
bta-miR-1721-vs-27_24278946_24278947_TC_-
bta-miR-1721-vs-27_24278952_24278953_TC_-
bta-miR-1721-vs-27_24278955_24278956_TC_-
bta-miR-1721-vs-27_24278964_24278965_TC_-
bta-miR-1721-vs-27_24278968_24278969_TC_-
bta-miR-17-5p-vs-27_24278680_24278681_TC_-
bta-miR-17-5p-vs-27_24278681_24278682_TC_-
bta-miR-17-5p-vs-27_24278686_24278687_TC_-
bta-miR-17-5p-vs-27_24278687_24278688_TC_-
bta-miR-17-5p-vs-27_24278689_24278690_TC_-
bta-miR-17-5p-vs-27_24278690_24278691_TC_-
bta-miR-17-5p-vs-27_24278691_24278692_TC_-
bta-miR-17-5p-vs-27_24278692_24278693_TC_-
bta-miR-17-5p-vs-27_24278694_24278695_TC_-
bta-miR-17-5p-vs-27_24278713_24278714_TC_-
bta-miR-17-5p-vs-27_24278719_24278720_TC_-
bta-miR-187-vs-2_33265042_33265043_TC_-
bta-miR-187-vs-2_33265053_33265054_TC_-
bta-miR-188-vs-4_22830246_22830247_AG_+
bta-miR-193a-5p-vs-2_33265200_33265201_TC_-
bta-miR-193a-5p-vs-2_33265201_33265202_TC_-
bta-miR-193a-5p-vs-2_33265218_33265219_TC_-
bta-miR-193a-5p-vs-2_33265219_33265220_TC_-
bta-miR-193a-5p-vs-2_33265220_33265221_TC_-
bta-miR-194b-3p-vs-2_33265053_33265054_TC_-
bta-miR-194b-3p-vs-27_24278631_24278632_TC_-
bta-miR-194b-3p-vs-27_24278635_24278636_TC_-
bta-miR-194b-3p-vs-27_24278637_24278638_TC_-
bta-miR-194b-3p-vs-27_24278638_24278639_TC_-
bta-miR-194b-3p-vs-27_24278639_24278640_TC_-
bta-miR-194b-3p-vs-27_24278642_24278643_TC_-
bta-miR-194b-3p-vs-27_24278643_24278644_TC_-
bta-miR-194b-3p-vs-27_24278669_24278670_TC_-
bta-miR-194b-3p-vs-27_24278674_24278675_TC_-
bta-miR-199a-5p-vs-25_11571250_11571251_AG_+
bta-miR-199a-5p-vs-9_38891414_38891415_TC_-
bta-miR-199a-5p-vs-9_38891425_38891426_TC_-
bta-miR-199a-5p-vs-9_38891430_38891431_TC_-
bta-miR-199a-5p-vs-9_38891432_38891433_TC_-
bta-miR-199a-5p-vs-9_38891435_38891436_TC_-
bta-miR-199a-5p-vs-9_38891436_38891437_TC_-
bta-miR-199a-5p-vs-9_38891440_38891441_TC_-
bta-miR-199b-vs-25_11571250_11571251_AG_+
bta-miR-199b-vs-9_38891414_38891415_TC_-
bta-miR-199b-vs-9_38891425_38891426_TC_-
bta-miR-199b-vs-9_38891430_38891431_TC_-
bta-miR-199b-vs-9_38891432_38891433_TC_-
bta-miR-199b-vs-9_38891435_38891436_TC_-
bta-miR-199b-vs-9_38891436_38891437_TC_-
bta-miR-199b-vs-9_38891440_38891441_TC_-
bta-miR-200a-vs-21_10188_10189_AG_+
bta-miR-200a-vs-21_10192_10193_AG_+
bta-miR-200a-vs-21_10201_10202_AG_+
bta-miR-200a-vs-9_38893590_38893591_TC_-
bta-miR-200a-vs-9_38893594_38893595_TC_-
bta-miR-200b-vs-1_80437761_80437762_AG_+
bta-miR-200b-vs-1_80437762_80437763_AG_+
bta-miR-200b-vs-19_11487514_11487515_TC_-
bta-miR-200b-vs-19_11487518_11487519_TC_-
bta-miR-200b-vs-2_81927813_81927814_TC_-
bta-miR-200b-vs-2_81927814_81927815_TC_-
bta-miR-200b-vs-2_81927825_81927826_TC_-
bta-miR-200b-vs-2_81927828_81927829_TC_-
bta-miR-200b-vs-2_81927833_81927834_TC_-
bta-miR-200b-vs-2_81927837_81927838_TC_-
bta-miR-200b-vs-2_81927838_81927839_TC_-
bta-miR-200b-vs-2_81927843_81927844_TC_-
bta-miR-200b-vs-2_81927848_81927849_TC_-
bta-miR-200b-vs-9_38892547_38892548_TC_-
bta-miR-200b-vs-9_38892565_38892566_TC_-
bta-miR-200b-vs-9_38892566_38892567_TC_-
bta-miR-200c-vs-1_80437757_80437758_AG_+
bta-miR-200c-vs-1_80437761_80437762_AG_+
bta-miR-200c-vs-1_80437762_80437763_AG_+
bta-miR-200c-vs-19_11487514_11487515_TC_-
bta-miR-200c-vs-19_11487518_11487519_TC_-
bta-miR-200c-vs-19_11487525_11487526_TC_-
bta-miR-200c-vs-2_81927813_81927814_TC_-
bta-miR-200c-vs-2_81927814_81927815_TC_-
bta-miR-200c-vs-2_81927825_81927826_TC_-
bta-miR-200c-vs-2_81927828_81927829_TC_-
bta-miR-200c-vs-2_81927833_81927834_TC_-
bta-miR-200c-vs-2_81927837_81927838_TC_-
bta-miR-200c-vs-2_81927838_81927839_TC_-
bta-miR-200c-vs-2_81927843_81927844_TC_-
bta-miR-200c-vs-9_38892534_38892535_TC_-
bta-miR-200c-vs-9_38892547_38892548_TC_-
bta-miR-200c-vs-9_38892565_38892566_TC_-
bta-miR-200c-vs-9_38892566_38892567_TC_-
bta-miR-20a-vs-27_24278680_24278681_TC_-
bta-miR-20a-vs-27_24278681_24278682_TC_-
bta-miR-20a-vs-27_24278686_24278687_TC_-
bta-miR-20a-vs-27_24278687_24278688_TC_-
bta-miR-20a-vs-27_24278689_24278690_TC_-
bta-miR-20a-vs-27_24278690_24278691_TC_-
bta-miR-20a-vs-27_24278691_24278692_TC_-
bta-miR-20a-vs-27_24278692_24278693_TC_-
bta-miR-20a-vs-27_24278694_24278695_TC_-
bta-miR-20a-vs-27_24278713_24278714_TC_-
bta-miR-20a-vs-27_24278719_24278720_TC_-
bta-miR-20b-vs-27_24278686_24278687_TC_-
bta-miR-20b-vs-27_24278687_24278688_TC_-
bta-miR-20b-vs-27_24278689_24278690_TC_-
bta-miR-20b-vs-27_24278690_24278691_TC_-
bta-miR-20b-vs-27_24278691_24278692_TC_-
bta-miR-20b-vs-27_24278692_24278693_TC_-
bta-miR-20b-vs-27_24278694_24278695_TC_-
bta-miR-20b-vs-27_24278713_24278714_TC_-
bta-miR-20b-vs-27_24278719_24278720_TC_-
bta-miR-212-vs-3_24187474_24187475_TC_-
bta-miR-212-vs-3_24187485_24187486_TC_-
bta-miR-212-vs-3_24187486_24187487_TC_-
bta-miR-212-vs-3_24187487_24187488_TC_-
bta-miR-212-vs-3_24187491_24187492_TC_-
bta-miR-216a-vs-25_11571370_11571371_AG_+
bta-miR-219-vs-27_24278910_24278911_TC_-
bta-miR-219-vs-27_24278914_24278915_TC_-
bta-miR-219-vs-27_24278915_24278916_TC_-
bta-miR-219-vs-27_24278925_24278926_TC_-
bta-miR-219-vs-27_24278927_24278928_TC_-
bta-miR-219-vs-27_24278931_24278932_TC_-
bta-miR-219-vs-27_24278932_24278933_TC_-
bta-miR-219-vs-27_24278936_24278937_TC_-
bta-miR-219-vs-27_24278938_24278939_TC_-
bta-miR-219-vs-27_24278940_24278941_TC_-
bta-miR-219-vs-27_24278946_24278947_TC_-
bta-miR-219-vs-27_24278952_24278953_TC_-
bta-miR-224-vs-17_48759842_48759843_AG_+
bta-miR-224-vs-17_48759846_48759847_AG_+
bta-miR-2284w-vs-2_33265107_33265108_TC_-
bta-miR-2284w-vs-2_33265109_33265110_TC_-
bta-miR-2284w-vs-2_33265115_33265116_TC_-
bta-miR-2284w-vs-2_33265116_33265117_TC_-
bta-miR-2285aa-vs-27_24278931_24278932_TC_-
bta-miR-2285aa-vs-27_24278932_24278933_TC_-
bta-miR-2285aa-vs-27_24278936_24278937_TC_-
bta-miR-2285aa-vs-27_24278938_24278939_TC_-
bta-miR-2285aa-vs-27_24278940_24278941_TC_-
bta-miR-2285aa-vs-27_24278946_24278947_TC_-
bta-miR-2285aa-vs-27_24278952_24278953_TC_-
bta-miR-2285aa-vs-27_24278955_24278956_TC_-
bta-miR-2285aa-vs-27_24278964_24278965_TC_-
bta-miR-2285aa-vs-27_24278968_24278969_TC_-
bta-miR-2285ao-vs-4_22830246_22830247_AG_+
bta-miR-2285ao-vs-4_22830367_22830368_AG_+
bta-miR-2285as-vs-17_19997744_19997745_AG_+
bta-miR-2285as-vs-17_19997747_19997748_AG_+
bta-miR-2285as-vs-17_19997749_19997750_AG_+
bta-miR-2285as-vs-25_11571370_11571371_AG_+
bta-miR-2285as-vs-2_81928445_81928446_TC_-
bta-miR-2285cj-vs-27_24278931_24278932_TC_-
bta-miR-2285cj-vs-27_24278932_24278933_TC_-
bta-miR-2285cj-vs-27_24278936_24278937_TC_-
bta-miR-2285cj-vs-27_24278938_24278939_TC_-
bta-miR-2285cj-vs-27_24278940_24278941_TC_-
bta-miR-2285cj-vs-27_24278946_24278947_TC_-
bta-miR-2285cj-vs-27_24278952_24278953_TC_-
bta-miR-2285cj-vs-27_24278955_24278956_TC_-
bta-miR-2285cj-vs-27_24278964_24278965_TC_-
bta-miR-2285cj-vs-27_24278968_24278969_TC_-
bta-miR-2285cv-vs-22_35969302_35969303_AG_+
bta-miR-2285cv-vs-22_35969328_35969329_AG_+
bta-miR-2285cv-vs-22_35969332_35969333_AG_+
bta-miR-2285cv-vs-22_35969333_35969334_AG_+
bta-miR-2285cv-vs-22_35969338_35969339_AG_+
bta-miR-2285s-vs-6_110000298_110000299_AG_+
bta-miR-2290-vs-22_35969368_35969369_AG_+
bta-miR-2292-vs-17_19997749_19997750_AG_+
bta-miR-2292-vs-17_19997775_19997776_AG_+
bta-miR-2297-vs-19_11487458_11487459_TC_-
bta-miR-2297-vs-27_24278620_24278621_TC_-
bta-miR-2297-vs-27_24278623_24278624_TC_-
bta-miR-2297-vs-27_24278624_24278625_TC_-
bta-miR-2297-vs-27_24278626_24278627_TC_-
bta-miR-2297-vs-27_24278631_24278632_TC_-
bta-miR-2297-vs-27_24278635_24278636_TC_-
bta-miR-2297-vs-27_24278637_24278638_TC_-
bta-miR-2297-vs-27_24278638_24278639_TC_-
bta-miR-2297-vs-27_24278639_24278640_TC_-
bta-miR-2297-vs-27_24278642_24278643_TC_-
bta-miR-2297-vs-27_24278643_24278644_TC_-
bta-miR-2297-vs-9_38892503_38892504_TC_-
bta-miR-2300a-5p-vs-17_19997828_19997829_AG_+
bta-miR-2300a-5p-vs-17_19997831_19997832_AG_+
bta-miR-2300a-5p-vs-17_19997837_19997838_AG_+
bta-miR-2300a-5p-vs-17_19997853_19997854_AG_+
bta-miR-2300a-5p-vs-17_19997859_19997860_AG_+
bta-miR-2300a-5p-vs-17_19997863_19997864_AG_+
bta-miR-2304-vs-27_24278713_24278714_TC_-
bta-miR-2304-vs-27_24278719_24278720_TC_-
bta-miR-2311-vs-2_33265107_33265108_TC_-
bta-miR-2311-vs-2_33265109_33265110_TC_-
bta-miR-2311-vs-2_33265115_33265116_TC_-
bta-miR-2311-vs-2_33265116_33265117_TC_-
bta-miR-2324-vs-24_1644764_1644765_AG_+
bta-miR-2324-vs-24_1644771_1644772_AG_+
bta-miR-2324-vs-29_39641164_39641165_AG_+
bta-miR-2331-3p-vs-25_11571370_11571371_AG_+
bta-miR-2333-vs-13_41870285_41870286_AG_+
bta-miR-2333-vs-9_38892565_38892566_TC_-
bta-miR-2333-vs-9_38892566_38892567_TC_-
bta-miR-2339-vs-9_38893590_38893591_TC_-
bta-miR-2339-vs-9_38893594_38893595_TC_-
bta-miR-2353-vs-19_11487458_11487459_TC_-
bta-miR-2353-vs-19_11487463_11487464_TC_-
bta-miR-2353-vs-19_11487476_11487477_TC_-
bta-miR-2366-vs-9_38891466_38891467_TC_-
bta-miR-2366-vs-9_38891474_38891475_TC_-
bta-miR-2366-vs-9_38891503_38891504_TC_-
bta-miR-2366-vs-9_38891506_38891507_TC_-
bta-miR-2366-vs-9_38891509_38891510_TC_-
bta-miR-2374-vs-17_19997828_19997829_AG_+
bta-miR-2374-vs-17_19997831_19997832_AG_+
bta-miR-2374-vs-17_19997837_19997838_AG_+
bta-miR-2374-vs-17_19997853_19997854_AG_+
bta-miR-2378-vs-19_11487514_11487515_TC_-
bta-miR-2378-vs-19_11487518_11487519_TC_-
bta-miR-2378-vs-19_11487525_11487526_TC_-
bta-miR-2378-vs-9_38892547_38892548_TC_-
bta-miR-2378-vs-9_38892565_38892566_TC_-
bta-miR-2378-vs-9_38892566_38892567_TC_-
bta-miR-2378-vs-9_38893590_38893591_TC_-
bta-miR-2378-vs-9_38893594_38893595_TC_-
bta-miR-2380-vs-27_24278601_24278602_TC_-
bta-miR-2380-vs-27_24278602_24278603_TC_-
bta-miR-2380-vs-27_24278607_24278608_TC_-
bta-miR-2380-vs-27_24278610_24278611_TC_-
bta-miR-2380-vs-27_24278614_24278615_TC_-
bta-miR-2380-vs-27_24278618_24278619_TC_-
bta-miR-2380-vs-27_24278620_24278621_TC_-
bta-miR-2380-vs-27_24278623_24278624_TC_-
bta-miR-2380-vs-27_24278624_24278625_TC_-
bta-miR-2380-vs-27_24278626_24278627_TC_-
bta-miR-2380-vs-27_24278631_24278632_TC_-
bta-miR-2380-vs-27_24278635_24278636_TC_-
bta-miR-2380-vs-27_24278637_24278638_TC_-
bta-miR-2380-vs-27_24278638_24278639_TC_-
bta-miR-2383-vs-3_24187525_24187526_TC_-
bta-miR-2383-vs-3_24187533_24187534_TC_-
bta-miR-2383-vs-3_24187534_24187535_TC_-
bta-miR-2383-vs-3_24187539_24187540_TC_-
bta-miR-2383-vs-3_24187540_24187541_TC_-
bta-miR-2383-vs-3_24187542_24187543_TC_-
bta-miR-2383-vs-3_24187546_24187547_TC_-
bta-miR-2383-vs-3_24187550_24187551_TC_-
bta-miR-2383-vs-3_24187551_24187552_TC_-
bta-miR-2383-vs-3_24187552_24187553_TC_-
bta-miR-2383-vs-3_24187554_24187555_TC_-
bta-miR-2383-vs-3_24187555_24187556_TC_-
bta-miR-2385-3p-vs-25_11571370_11571371_AG_+
bta-miR-2387-vs-3_24187572_24187573_TC_-
bta-miR-2392-vs-25_11571370_11571371_AG_+
bta-miR-2392-vs-9_38891435_38891436_TC_-
bta-miR-2392-vs-9_38891436_38891437_TC_-
bta-miR-2392-vs-9_38891440_38891441_TC_-
bta-miR-2392-vs-9_38891452_38891453_TC_-
bta-miR-2392-vs-9_38891456_38891457_TC_-
bta-miR-2392-vs-9_38891466_38891467_TC_-
bta-miR-2392-vs-9_38891474_38891475_TC_-
bta-miR-2395-vs-2_81927911_81927912_TC_-
bta-miR-2395-vs-2_81927912_81927913_TC_-
bta-miR-2395-vs-2_81927913_81927914_TC_-
bta-miR-2403-vs-22_35969368_35969369_AG_+
bta-miR-2406-vs-1_80437691_80437692_AG_+
bta-miR-2406-vs-2_81927911_81927912_TC_-
bta-miR-2406-vs-2_81927912_81927913_TC_-
bta-miR-2406-vs-2_81927913_81927914_TC_-
bta-miR-2406-vs-2_81927928_81927929_TC_-
bta-miR-2411-5p-vs-13_41870584_41870585_AG_+
bta-miR-2411-5p-vs-13_41870600_41870601_AG_+
bta-miR-2411-5p-vs-13_41870603_41870604_AG_+
bta-miR-2412-vs-17_19997828_19997829_AG_+
bta-miR-2412-vs-17_19997831_19997832_AG_+
bta-miR-2412-vs-17_19997837_19997838_AG_+
bta-miR-2412-vs-17_19997853_19997854_AG_+
bta-miR-2417-vs-25_11571370_11571371_AG_+
bta-miR-2417-vs-9_38891435_38891436_TC_-
bta-miR-2417-vs-9_38891436_38891437_TC_-
bta-miR-2417-vs-9_38891440_38891441_TC_-
bta-miR-2417-vs-9_38891452_38891453_TC_-
bta-miR-2417-vs-9_38891456_38891457_TC_-
bta-miR-2417-vs-9_38891466_38891467_TC_-
bta-miR-2417-vs-9_38891474_38891475_TC_-
bta-miR-2419-5p-vs-2_33265220_33265221_TC_-
bta-miR-2425-5p-vs-27_24278562_24278563_TC_-
bta-miR-2425-5p-vs-27_24278563_24278564_TC_-
bta-miR-2425-5p-vs-27_24278564_24278565_TC_-
bta-miR-2425-5p-vs-27_24278565_24278566_TC_-
bta-miR-2425-5p-vs-27_24278566_24278567_TC_-
bta-miR-2425-5p-vs-27_24278568_24278569_TC_-
bta-miR-2425-5p-vs-27_24278576_24278577_TC_-
bta-miR-2425-5p-vs-27_24278586_24278587_TC_-
bta-miR-2425-5p-vs-27_24278589_24278590_TC_-
bta-miR-2425-5p-vs-27_24278590_24278591_TC_-
bta-miR-2425-5p-vs-27_24278591_24278592_TC_-
bta-miR-2425-5p-vs-27_24278596_24278597_TC_-
bta-miR-2425-5p-vs-27_24278601_24278602_TC_-
bta-miR-2425-5p-vs-27_24278602_24278603_TC_-
bta-miR-2430-vs-22_35969368_35969369_AG_+
bta-miR-2439-5p-vs-27_24278781_24278782_TC_-
bta-miR-2439-5p-vs-27_24278786_24278787_TC_-
bta-miR-2439-5p-vs-27_24278788_24278789_TC_-
bta-miR-2439-5p-vs-27_24278793_24278794_TC_-
bta-miR-2439-5p-vs-27_24278795_24278796_TC_-
bta-miR-2439-5p-vs-27_24278802_24278803_TC_-
bta-miR-2439-5p-vs-27_24278806_24278807_TC_-
bta-miR-2439-5p-vs-27_24278811_24278812_TC_-
bta-miR-2439-5p-vs-27_24278812_24278813_TC_-
bta-miR-2454-3p-vs-19_11487458_11487459_TC_-
bta-miR-2454-3p-vs-19_11487463_11487464_TC_-
bta-miR-2454-3p-vs-19_11487476_11487477_TC_-
bta-miR-2454-3p-vs-6_17238234_17238235_AG_+
bta-miR-2454-3p-vs-9_38892503_38892504_TC_-
bta-miR-2454-3p-vs-9_38892521_38892522_TC_-
bta-miR-2454-3p-vs-9_38892532_38892533_TC_-
bta-miR-2454-3p-vs-9_38892533_38892534_TC_-
bta-miR-2454-3p-vs-9_38892534_38892535_TC_-
bta-miR-2464-3p-vs-13_41870600_41870601_AG_+
bta-miR-2464-3p-vs-13_41870603_41870604_AG_+
bta-miR-2464-5p-vs-5_49395353_49395354_TC_-
bta-miR-2464-5p-vs-5_49395359_49395360_TC_-
bta-miR-2464-5p-vs-5_49395360_49395361_TC_-
bta-miR-2464-5p-vs-5_49395365_49395366_TC_-
bta-miR-2464-5p-vs-5_49395366_49395367_TC_-
bta-miR-2464-5p-vs-5_49395367_49395368_TC_-
bta-miR-2465-vs-1_80437691_80437692_AG_+
bta-miR-2465-vs-2_81927911_81927912_TC_-
bta-miR-2465-vs-2_81927912_81927913_TC_-
bta-miR-2465-vs-2_81927913_81927914_TC_-
bta-miR-2465-vs-2_81927928_81927929_TC_-
bta-miR-2471-3p-vs-17_19997747_19997748_AG_+
bta-miR-2471-3p-vs-17_19997749_19997750_AG_+
bta-miR-2471-3p-vs-17_19997775_19997776_AG_+
bta-miR-2477-vs-1_80437756_80437757_AG_+
bta-miR-2477-vs-1_80437757_80437758_AG_+
bta-miR-2477-vs-1_80437761_80437762_AG_+
bta-miR-2477-vs-1_80437762_80437763_AG_+
bta-miR-2480-vs-29_7262678_7262679_TC_-
bta-miR-2480-vs-29_7262686_7262687_TC_-
bta-miR-2480-vs-29_7262689_7262690_TC_-
bta-miR-2480-vs-29_7262696_7262697_TC_-
bta-miR-2480-vs-29_7262699_7262700_TC_-
bta-miR-2480-vs-29_7262701_7262702_TC_-
bta-miR-2480-vs-29_7262702_7262703_TC_-
bta-miR-2480-vs-29_7262703_7262704_TC_-
bta-miR-2486-5p-vs-22_35969302_35969303_AG_+
bta-miR-2486-5p-vs-22_35969328_35969329_AG_+
bta-miR-2486-5p-vs-4_22830195_22830196_AG_+
bta-miR-2486-5p-vs-4_22830196_22830197_AG_+
bta-miR-2486-5p-vs-4_22830197_22830198_AG_+
bta-miR-28-vs-5_49395353_49395354_TC_-
bta-miR-28-vs-5_49395359_49395360_TC_-
bta-miR-28-vs-5_49395360_49395361_TC_-
bta-miR-28-vs-5_49395365_49395366_TC_-
bta-miR-28-vs-5_49395366_49395367_TC_-
bta-miR-28-vs-5_49395367_49395368_TC_-
bta-miR-2888-vs-9_38893679_38893680_TC_-
bta-miR-2888-vs-9_38893691_38893692_TC_-
bta-miR-2891-vs-9_38892503_38892504_TC_-
bta-miR-2893-vs-25_11571370_11571371_AG_+
bta-miR-2893-vs-9_38891402_38891403_TC_-
bta-miR-2893-vs-9_38891414_38891415_TC_-
bta-miR-2893-vs-9_38891425_38891426_TC_-
bta-miR-2893-vs-9_38891440_38891441_TC_-
bta-miR-2893-vs-9_38891452_38891453_TC_-
bta-miR-2893-vs-9_38891456_38891457_TC_-
bta-miR-2893-vs-9_38891466_38891467_TC_-
bta-miR-2893-vs-9_38891474_38891475_TC_-
bta-miR-2894-vs-2_81928445_81928446_TC_-
bta-miR-2894-vs-2_81928446_81928447_TC_-
bta-miR-2896-vs-2_81927911_81927912_TC_-
bta-miR-2896-vs-2_81927912_81927913_TC_-
bta-miR-2896-vs-2_81927913_81927914_TC_-
bta-miR-2896-vs-4_22830195_22830196_AG_+
bta-miR-2896-vs-4_22830196_22830197_AG_+
bta-miR-2896-vs-4_22830197_22830198_AG_+
bta-miR-2899-vs-9_38891452_38891453_TC_-
bta-miR-2899-vs-9_38891456_38891457_TC_-
bta-miR-2899-vs-9_38891466_38891467_TC_-
bta-miR-2899-vs-9_38891474_38891475_TC_-
bta-miR-2904-vs-24_1644764_1644765_AG_+
bta-miR-2904-vs-24_1644771_1644772_AG_+
bta-miR-2904-vs-4_22830367_22830368_AG_+
bta-miR-2904-vs-9_38891452_38891453_TC_-
bta-miR-2904-vs-9_38891456_38891457_TC_-
bta-miR-2904-vs-9_38891466_38891467_TC_-
bta-miR-2904-vs-9_38891474_38891475_TC_-
bta-miR-296-3p-vs-27_24278713_24278714_TC_-
bta-miR-296-3p-vs-27_24278719_24278720_TC_-
bta-miR-29e-vs-2_33265193_33265194_TC_-
bta-miR-29e-vs-2_33265200_33265201_TC_-
bta-miR-29e-vs-2_33265201_33265202_TC_-
bta-miR-29e-vs-2_33265218_33265219_TC_-
bta-miR-29e-vs-2_33265219_33265220_TC_-
bta-miR-29e-vs-2_33265220_33265221_TC_-
bta-miR-31-vs-19_11487476_11487477_TC_-
bta-miR-31-vs-19_11487514_11487515_TC_-
bta-miR-31-vs-19_11487518_11487519_TC_-
bta-miR-31-vs-20_67670912_67670913_AG_+
bta-miR-31-vs-20_67670914_67670915_AG_+
bta-miR-31-vs-20_67670925_67670926_AG_+
bta-miR-31-vs-21_10188_10189_AG_+
bta-miR-31-vs-21_10192_10193_AG_+
bta-miR-31-vs-21_10201_10202_AG_+
bta-miR-31-vs-2_81927813_81927814_TC_-
bta-miR-31-vs-2_81927814_81927815_TC_-
bta-miR-31-vs-2_81927825_81927826_TC_-
bta-miR-31-vs-2_81927828_81927829_TC_-
bta-miR-31-vs-2_81927833_81927834_TC_-
bta-miR-31-vs-2_81927837_81927838_TC_-
bta-miR-31-vs-2_81927838_81927839_TC_-
bta-miR-3154-vs-6_110000258_110000259_AG_+
bta-miR-3154-vs-6_110000261_110000262_AG_+
bta-miR-3154-vs-6_110000263_110000264_AG_+
bta-miR-3154-vs-6_110000264_110000265_AG_+
bta-miR-3154-vs-6_110000274_110000275_AG_+
bta-miR-3154-vs-6_110000286_110000287_AG_+
bta-miR-3154-vs-6_110000298_110000299_AG_+
bta-miR-31-vs-6_17238234_17238235_AG_+
bta-miR-31-vs-9_38892521_38892522_TC_-
bta-miR-31-vs-9_38892532_38892533_TC_-
bta-miR-31-vs-9_38892533_38892534_TC_-
bta-miR-31-vs-9_38892534_38892535_TC_-
bta-miR-31-vs-9_38892547_38892548_TC_-
bta-miR-31-vs-9_38893676_38893677_TC_-
bta-miR-31-vs-9_38893677_38893678_TC_-
bta-miR-31-vs-9_38893678_38893679_TC_-
bta-miR-31-vs-9_38893679_38893680_TC_-
bta-miR-31-vs-9_38893691_38893692_TC_-
bta-miR-320a-vs-27_24278964_24278965_TC_-
bta-miR-320a-vs-27_24278968_24278969_TC_-
bta-miR-32-vs-2_124468315_124468316_AG_+
bta-miR-32-vs-2_124468316_124468317_AG_+
bta-miR-32-vs-2_124468324_124468325_AG_+
bta-miR-326-vs-17_19997828_19997829_AG_+
bta-miR-326-vs-17_19997831_19997832_AG_+
bta-miR-326-vs-17_19997837_19997838_AG_+
bta-miR-326-vs-17_19997853_19997854_AG_+
bta-miR-326-vs-17_19997859_19997860_AG_+
bta-miR-331-3p-vs-6_110000274_110000275_AG_+
bta-miR-331-3p-vs-6_110000286_110000287_AG_+
bta-miR-331-3p-vs-6_110000298_110000299_AG_+
bta-miR-331-3p-vs-9_38891402_38891403_TC_-
bta-miR-331-3p-vs-9_38891414_38891415_TC_-
bta-miR-338-vs-2_33265193_33265194_TC_-
bta-miR-338-vs-2_33265200_33265201_TC_-
bta-miR-338-vs-2_33265201_33265202_TC_-
bta-miR-338-vs-2_33265218_33265219_TC_-
bta-miR-338-vs-2_33265219_33265220_TC_-
bta-miR-338-vs-2_33265220_33265221_TC_-
bta-miR-339a-vs-2_33265107_33265108_TC_-
bta-miR-339a-vs-2_33265109_33265110_TC_-
bta-miR-339a-vs-2_33265115_33265116_TC_-
bta-miR-339b-vs-2_33265107_33265108_TC_-
bta-miR-339b-vs-2_33265109_33265110_TC_-
bta-miR-339b-vs-2_33265115_33265116_TC_-
bta-miR-33a-vs-1_80437691_80437692_AG_+
bta-miR-33a-vs-2_81927911_81927912_TC_-
bta-miR-33a-vs-2_81927912_81927913_TC_-
bta-miR-33a-vs-2_81927913_81927914_TC_-
bta-miR-33a-vs-3_24187525_24187526_TC_-
bta-miR-33a-vs-3_24187533_24187534_TC_-
bta-miR-33a-vs-3_24187534_24187535_TC_-
bta-miR-33a-vs-3_24187539_24187540_TC_-
bta-miR-33a-vs-3_24187540_24187541_TC_-
bta-miR-33a-vs-3_24187542_24187543_TC_-
bta-miR-33a-vs-3_24187546_24187547_TC_-
bta-miR-33a-vs-3_24187550_24187551_TC_-
bta-miR-33a-vs-3_24187551_24187552_TC_-
bta-miR-33a-vs-3_24187552_24187553_TC_-
bta-miR-33a-vs-3_24187554_24187555_TC_-
bta-miR-33a-vs-4_22830195_22830196_AG_+
bta-miR-33a-vs-4_22830196_22830197_AG_+
bta-miR-33a-vs-4_22830197_22830198_AG_+
bta-miR-33b-vs-2_81927911_81927912_TC_-
bta-miR-33b-vs-2_81927912_81927913_TC_-
bta-miR-33b-vs-2_81927913_81927914_TC_-
bta-miR-33b-vs-3_24187525_24187526_TC_-
bta-miR-33b-vs-3_24187533_24187534_TC_-
bta-miR-33b-vs-3_24187534_24187535_TC_-
bta-miR-33b-vs-3_24187539_24187540_TC_-
bta-miR-33b-vs-3_24187540_24187541_TC_-
bta-miR-33b-vs-3_24187542_24187543_TC_-
bta-miR-33b-vs-3_24187546_24187547_TC_-
bta-miR-33b-vs-3_24187550_24187551_TC_-
bta-miR-33b-vs-3_24187551_24187552_TC_-
bta-miR-33b-vs-3_24187552_24187553_TC_-
bta-miR-33b-vs-4_22830195_22830196_AG_+
bta-miR-33b-vs-4_22830196_22830197_AG_+
bta-miR-33b-vs-4_22830197_22830198_AG_+
bta-miR-3431-vs-20_67670960_67670961_AG_+
bta-miR-3431-vs-2_33265042_33265043_TC_-
bta-miR-3431-vs-2_33265053_33265054_TC_-
bta-miR-345-5p-vs-2_33265042_33265043_TC_-
bta-miR-345-5p-vs-2_33265053_33265054_TC_-
bta-miR-345-5p-vs-5_49395365_49395366_TC_-
bta-miR-345-5p-vs-5_49395366_49395367_TC_-
bta-miR-345-5p-vs-5_49395367_49395368_TC_-
bta-miR-3533-vs-13_41870584_41870585_AG_+
bta-miR-3533-vs-13_41870600_41870601_AG_+
bta-miR-3533-vs-13_41870603_41870604_AG_+
bta-miR-3533-vs-21_10188_10189_AG_+
bta-miR-3533-vs-21_10192_10193_AG_+
bta-miR-3533-vs-21_10201_10202_AG_+
bta-miR-362-5p-vs-3_24187474_24187475_TC_-
bta-miR-362-5p-vs-3_24187485_24187486_TC_-
bta-miR-362-5p-vs-3_24187486_24187487_TC_-
bta-miR-362-5p-vs-3_24187487_24187488_TC_-
bta-miR-378-vs-2_81927813_81927814_TC_-
bta-miR-378-vs-2_81927814_81927815_TC_-
bta-miR-378-vs-2_81927825_81927826_TC_-
bta-miR-378-vs-2_81927828_81927829_TC_-
bta-miR-378-vs-2_81927833_81927834_TC_-
bta-miR-378-vs-2_81927837_81927838_TC_-
bta-miR-378-vs-2_81927838_81927839_TC_-
bta-miR-378-vs-2_81927843_81927844_TC_-
bta-miR-378-vs-2_81927848_81927849_TC_-
bta-miR-378c-vs-2_81927813_81927814_TC_-
bta-miR-378c-vs-2_81927814_81927815_TC_-
bta-miR-378c-vs-2_81927825_81927826_TC_-
bta-miR-378c-vs-2_81927828_81927829_TC_-
bta-miR-378c-vs-2_81927833_81927834_TC_-
bta-miR-378c-vs-2_81927837_81927838_TC_-
bta-miR-378c-vs-2_81927838_81927839_TC_-
bta-miR-378c-vs-2_81927843_81927844_TC_-
bta-miR-378c-vs-2_81927848_81927849_TC_-
bta-miR-425-3p-vs-22_35969368_35969369_AG_+
bta-miR-429-vs-1_80437757_80437758_AG_+
bta-miR-429-vs-1_80437761_80437762_AG_+
bta-miR-429-vs-1_80437762_80437763_AG_+
bta-miR-429-vs-19_11487514_11487515_TC_-
bta-miR-429-vs-19_11487518_11487519_TC_-
bta-miR-429-vs-19_11487525_11487526_TC_-
bta-miR-429-vs-2_81927813_81927814_TC_-
bta-miR-429-vs-2_81927814_81927815_TC_-
bta-miR-429-vs-2_81927825_81927826_TC_-
bta-miR-429-vs-2_81927828_81927829_TC_-
bta-miR-429-vs-2_81927833_81927834_TC_-
bta-miR-429-vs-2_81927837_81927838_TC_-
bta-miR-429-vs-2_81927838_81927839_TC_-
bta-miR-429-vs-2_81927843_81927844_TC_-
bta-miR-429-vs-2_81927848_81927849_TC_-
bta-miR-429-vs-9_38892547_38892548_TC_-
bta-miR-429-vs-9_38892565_38892566_TC_-
bta-miR-429-vs-9_38892566_38892567_TC_-
bta-miR-432-vs-25_11571300_11571301_AG_+
bta-miR-450a-vs-19_11487458_11487459_TC_-
bta-miR-450a-vs-19_11487463_11487464_TC_-
bta-miR-450a-vs-2_33265042_33265043_TC_-
bta-miR-450a-vs-2_33265053_33265054_TC_-
bta-miR-455-3p-vs-13_41870180_41870181_AG_+
bta-miR-455-3p-vs-13_41870189_41870190_AG_+
bta-miR-484-vs-19_11487458_11487459_TC_-
bta-miR-484-vs-19_11487463_11487464_TC_-
bta-miR-484-vs-19_11487476_11487477_TC_-
bta-miR-484-vs-9_38892503_38892504_TC_-
bta-miR-484-vs-9_38892521_38892522_TC_-
bta-miR-484-vs-9_38892532_38892533_TC_-
bta-miR-484-vs-9_38892533_38892534_TC_-
bta-miR-484-vs-9_38892534_38892535_TC_-
bta-miR-484-vs-9_38893676_38893677_TC_-
bta-miR-484-vs-9_38893677_38893678_TC_-
bta-miR-484-vs-9_38893678_38893679_TC_-
bta-miR-484-vs-9_38893679_38893680_TC_-
bta-miR-532-vs-25_11571300_11571301_AG_+
bta-miR-532-vs-25_11571306_11571307_AG_+
bta-miR-532-vs-25_11571307_11571308_AG_+
bta-miR-541-vs-22_35969302_35969303_AG_+
bta-miR-541-vs-24_1644764_1644765_AG_+
bta-miR-541-vs-24_1644771_1644772_AG_+
bta-miR-541-vs-29_39641164_39641165_AG_+
bta-miR-551a-vs-19_11487525_11487526_TC_-
bta-miR-551b-vs-2_33265042_33265043_TC_-
bta-miR-551b-vs-2_33265053_33265054_TC_-
bta-miR-592-vs-27_24278713_24278714_TC_-
bta-miR-592-vs-27_24278719_24278720_TC_-
bta-miR-599-vs-27_24278694_24278695_TC_-
bta-miR-599-vs-27_24278713_24278714_TC_-
bta-miR-599-vs-27_24278719_24278720_TC_-
bta-miR-6122-5p-vs-27_24278690_24278691_TC_-
bta-miR-6122-5p-vs-27_24278691_24278692_TC_-
bta-miR-6122-5p-vs-27_24278692_24278693_TC_-
bta-miR-6122-5p-vs-27_24278694_24278695_TC_-
bta-miR-6122-5p-vs-27_24278713_24278714_TC_-
bta-miR-6122-5p-vs-27_24278719_24278720_TC_-
bta-miR-6501-vs-27_24278562_24278563_TC_-
bta-miR-6501-vs-27_24278563_24278564_TC_-
bta-miR-6501-vs-27_24278564_24278565_TC_-
bta-miR-6501-vs-27_24278565_24278566_TC_-
bta-miR-6501-vs-27_24278566_24278567_TC_-
bta-miR-6501-vs-27_24278568_24278569_TC_-
bta-miR-6501-vs-27_24278576_24278577_TC_-
bta-miR-6501-vs-27_24278586_24278587_TC_-
bta-miR-6501-vs-27_24278589_24278590_TC_-
bta-miR-6501-vs-27_24278590_24278591_TC_-
bta-miR-6501-vs-27_24278591_24278592_TC_-
bta-miR-6501-vs-27_24278596_24278597_TC_-
bta-miR-6501-vs-27_24278601_24278602_TC_-
bta-miR-6501-vs-27_24278602_24278603_TC_-
bta-miR-6517-vs-2_33265193_33265194_TC_-
bta-miR-6517-vs-2_33265200_33265201_TC_-
bta-miR-6517-vs-2_33265201_33265202_TC_-
bta-miR-6517-vs-2_33265218_33265219_TC_-
bta-miR-6517-vs-2_33265219_33265220_TC_-
bta-miR-6517-vs-2_33265220_33265221_TC_-
bta-miR-6517-vs-5_28607647_28607648_AG_+
bta-miR-6523b-vs-5_28607624_28607625_AG_+
bta-miR-6523b-vs-5_28607647_28607648_AG_+
bta-miR-6523b-vs-5_5295499_5295500_AG_+
bta-miR-6525-vs-2_81928445_81928446_TC_-
bta-miR-6525-vs-2_81928446_81928447_TC_-
bta-miR-6529b-vs-20_67670938_67670939_AG_+
bta-miR-6529b-vs-20_67670960_67670961_AG_+
bta-miR-6534-vs-29_39641146_39641147_AG_+
bta-miR-6534-vs-29_39641164_39641165_AG_+
bta-miR-6534-vs-3_24187474_24187475_TC_-
bta-miR-6534-vs-3_24187485_24187486_TC_-
bta-miR-6534-vs-3_24187486_24187487_TC_-
bta-miR-6534-vs-3_24187487_24187488_TC_-
bta-miR-6534-vs-3_24187491_24187492_TC_-
bta-miR-6536-vs-2_124468324_124468325_AG_+
bta-miR-660-vs-6_110000248_110000249_AG_+
bta-miR-660-vs-6_110000250_110000251_AG_+
bta-miR-660-vs-6_110000253_110000254_AG_+
bta-miR-660-vs-6_110000258_110000259_AG_+
bta-miR-660-vs-6_110000261_110000262_AG_+
bta-miR-660-vs-6_110000263_110000264_AG_+
bta-miR-660-vs-6_110000264_110000265_AG_+
bta-miR-660-vs-6_110000274_110000275_AG_+
bta-miR-660-vs-6_110000286_110000287_AG_+
bta-miR-670-vs-17_19997744_19997745_AG_+
bta-miR-670-vs-17_19997747_19997748_AG_+
bta-miR-670-vs-17_19997749_19997750_AG_+
bta-miR-671-vs-1_80437691_80437692_AG_+
bta-miR-671-vs-2_81927912_81927913_TC_-
bta-miR-671-vs-2_81927913_81927914_TC_-
bta-miR-671-vs-2_81927928_81927929_TC_-
bta-miR-708-vs-5_49395353_49395354_TC_-
bta-miR-708-vs-5_49395359_49395360_TC_-
bta-miR-708-vs-5_49395360_49395361_TC_-
bta-miR-708-vs-5_49395365_49395366_TC_-
bta-miR-708-vs-5_49395366_49395367_TC_-
bta-miR-708-vs-5_49395367_49395368_TC_-
bta-miR-7691-vs-5_49395353_49395354_TC_-
bta-miR-7859-vs-27_24278931_24278932_TC_-
bta-miR-7859-vs-27_24278932_24278933_TC_-
bta-miR-7859-vs-27_24278936_24278937_TC_-
bta-miR-7859-vs-27_24278938_24278939_TC_-
bta-miR-7859-vs-27_24278940_24278941_TC_-
bta-miR-7859-vs-27_24278946_24278947_TC_-
bta-miR-7859-vs-27_24278952_24278953_TC_-
bta-miR-7859-vs-27_24278955_24278956_TC_-
bta-miR-7859-vs-27_24278964_24278965_TC_-
bta-miR-7859-vs-27_24278968_24278969_TC_-
bta-miR-7859-vs-8_29245817_29245818_TC_-
bta-miR-7859-vs-8_29245818_29245819_TC_-
bta-miR-7863-vs-19_11487458_11487459_TC_-
bta-miR-7863-vs-19_11487463_11487464_TC_-
bta-miR-7863-vs-19_11487476_11487477_TC_-
bta-miR-7863-vs-20_67670925_67670926_AG_+
bta-miR-7863-vs-20_67670927_67670928_AG_+
bta-miR-7863-vs-20_67670929_67670930_AG_+
bta-miR-7863-vs-20_67670930_67670931_AG_+
bta-miR-7863-vs-20_67670938_67670939_AG_+
bta-miR-7863-vs-20_67670960_67670961_AG_+
bta-miR-7863-vs-2_81927813_81927814_TC_-
bta-miR-7863-vs-2_81927814_81927815_TC_-
bta-miR-7863-vs-2_81927825_81927826_TC_-
bta-miR-7863-vs-2_81927828_81927829_TC_-
bta-miR-7863-vs-2_81927833_81927834_TC_-
bta-miR-7863-vs-2_81927837_81927838_TC_-
bta-miR-7863-vs-2_81927838_81927839_TC_-
bta-miR-7863-vs-2_81927843_81927844_TC_-
bta-miR-7863-vs-2_81927848_81927849_TC_-
bta-miR-7863-vs-2_81927853_81927854_TC_-
bta-miR-7863-vs-6_17238234_17238235_AG_+
bta-miR-7863-vs-9_38892503_38892504_TC_-
bta-miR-7863-vs-9_38892521_38892522_TC_-
bta-miR-874-vs-27_24278853_24278854_TC_-
bta-miR-874-vs-27_24278858_24278859_TC_-
bta-miR-874-vs-27_24278859_24278860_TC_-
bta-miR-874-vs-27_24278862_24278863_TC_-
bta-miR-874-vs-27_24278863_24278864_TC_-
bta-miR-874-vs-27_24278864_24278865_TC_-
bta-miR-874-vs-27_24278871_24278872_TC_-
bta-miR-874-vs-27_24278876_24278877_TC_-
bta-miR-874-vs-27_24278878_24278879_TC_-
bta-miR-874-vs-27_24278879_24278880_TC_-
bta-miR-874-vs-27_24278881_24278882_TC_-
bta-miR-874-vs-27_24278882_24278883_TC_-
bta-miR-874-vs-27_24278883_24278884_TC_-
bta-miR-874-vs-27_24278887_24278888_TC_-
bta-miR-92a-vs-2_124468315_124468316_AG_+
bta-miR-92a-vs-2_124468316_124468317_AG_+
bta-miR-92a-vs-2_124468324_124468325_AG_+
bta-miR-92b-vs-2_124468315_124468316_AG_+
bta-miR-92b-vs-2_124468316_124468317_AG_+
bta-miR-92b-vs-2_124468324_124468325_AG_+
bta-miR-93-vs-27_24278681_24278682_TC_-
bta-miR-93-vs-27_24278686_24278687_TC_-
bta-miR-93-vs-27_24278687_24278688_TC_-
bta-miR-93-vs-27_24278689_24278690_TC_-
bta-miR-93-vs-27_24278690_24278691_TC_-
bta-miR-93-vs-27_24278691_24278692_TC_-
bta-miR-93-vs-27_24278692_24278693_TC_-
bta-miR-93-vs-27_24278694_24278695_TC_-
bta-miR-93-vs-27_24278713_24278714_TC_-
bta-miR-93-vs-27_24278719_24278720_TC_-
bta-miR-10165-5p-vs-9_38891341_38891342_TC_-
bta-miR-10168-5p-vs-13_41870660_41870661_AG_+
bta-miR-10169-3p-vs-4_22830161_22830162_AG_+
bta-miR-10175-3p-vs-23_13589242_13589243_AG_+
bta-miR-10175-3p-vs-23_13589245_13589246_AG_+
bta-miR-10175-3p-vs-23_13589249_13589250_AG_+
bta-miR-10176-5p-vs-4_50045466_50045467_TC_-
bta-miR-10176-5p-vs-7_71461241_71461242_TC_-
bta-miR-10176-5p-vs-7_71461259_71461260_TC_-
bta-miR-10176-5p-vs-7_71461265_71461266_TC_-
bta-miR-10179-5p-vs-23_13589242_13589243_AG_+
bta-miR-10179-5p-vs-23_13589245_13589246_AG_+
bta-miR-10179-5p-vs-23_13589249_13589250_AG_+
bta-miR-10a-vs-27_1464355_1464356_AG_+
bta-miR-10b-vs-27_1464355_1464356_AG_+
bta-miR-11973-vs-13_41870660_41870661_AG_+
bta-miR-11974-vs-27_1464143_1464144_AG_+
bta-miR-11974-vs-27_1464149_1464150_AG_+
bta-miR-11989-vs-13_41870534_41870535_AG_+
bta-miR-11989-vs-13_41870544_41870545_AG_+
bta-miR-11989-vs-13_41870551_41870552_AG_+
bta-miR-11989-vs-13_41870568_41870569_AG_+
bta-miR-11989-vs-20_67670876_67670877_AG_+
bta-miR-11989-vs-21_10167_10168_AG_+
bta-miR-11989-vs-25_11571211_11571212_AG_+
bta-miR-11989-vs-25_11571216_11571217_AG_+
bta-miR-11989-vs-25_11571219_11571220_AG_+
bta-miR-11989-vs-25_11571255_11571256_AG_+
bta-miR-11989-vs-4_50045570_50045571_TC_-
bta-miR-11998-vs-5_28814526_28814527_TC_-
bta-miR-11998-vs-5_28814531_28814532_TC_-
bta-miR-12017-vs-22_60370121_60370122_TC_-
bta-miR-12017-vs-22_60370126_60370127_TC_-
bta-miR-12017-vs-2_81928464_81928465_TC_-
bta-miR-12019-vs-27_1464078_1464079_AG_+
bta-miR-12019-vs-4_50045466_50045467_TC_-
bta-miR-12028-vs-17_19997902_19997903_AG_+
bta-miR-12032-vs-22_60370329_60370330_TC_-
bta-miR-12035-vs-5_28814526_28814527_TC_-
bta-miR-12035-vs-9_38893556_38893557_TC_-
bta-miR-12035-vs-9_38893671_38893672_TC_-
bta-miR-12043-vs-20_67670876_67670877_AG_+
bta-miR-12043-vs-21_10167_10168_AG_+
bta-miR-12043-vs-5_121516321_121516322_TC_-
bta-miR-12043-vs-5_121516332_121516333_TC_-
bta-miR-12043-vs-5_121516347_121516348_TC_-
bta-miR-12043-vs-9_38893556_38893557_TC_-
bta-miR-12043-vs-9_38893583_38893584_TC_-
bta-miR-12047-vs-9_38891383_38891384_TC_-
bta-miR-12051-vs-23_13589242_13589243_AG_+
bta-miR-12051-vs-23_13589245_13589246_AG_+
bta-miR-12051-vs-23_13589249_13589250_AG_+
bta-miR-12051-vs-9_19073725_19073726_AG_+
bta-miR-12055-vs-9_19073725_19073726_AG_+
bta-miR-12055-vs-9_19073733_19073734_AG_+
bta-miR-12058-vs-4_22830161_22830162_AG_+
bta-miR-12059-vs-9_19073725_19073726_AG_+
bta-miR-12059-vs-9_38893671_38893672_TC_-
bta-miR-12061-vs-13_41870174_41870175_AG_+
bta-miR-12063-vs-27_1464143_1464144_AG_+
bta-miR-12063-vs-27_1464149_1464150_AG_+
bta-miR-1388-5p-vs-23_13589354_13589355_AG_+
bta-miR-1388-5p-vs-23_13589372_13589373_AG_+
bta-miR-139-vs-22_60370121_60370122_TC_-
bta-miR-139-vs-22_60370126_60370127_TC_-
bta-miR-139-vs-22_60370134_60370135_TC_-
bta-miR-139-vs-22_60370135_60370136_TC_-
bta-miR-141-vs-9_38893556_38893557_TC_-
bta-miR-141-vs-9_38893583_38893584_TC_-
bta-miR-141-vs-9_38893589_38893590_TC_-
bta-miR-144-vs-29_7262929_7262930_TC_-
bta-miR-144-vs-29_7262935_7262936_TC_-
bta-miR-144-vs-29_7262937_7262938_TC_-
bta-miR-144-vs-29_7262938_7262939_TC_-
bta-miR-144-vs-29_7262941_7262942_TC_-
bta-miR-144-vs-29_7262950_7262951_TC_-
bta-miR-15a-vs-25_11571166_11571167_AG_+
bta-miR-15a-vs-25_11571167_11571168_AG_+
bta-miR-15a-vs-25_11571176_11571177_AG_+
bta-miR-15a-vs-25_11571180_11571181_AG_+
bta-miR-15a-vs-4_50045649_50045650_TC_-
bta-miR-15b-vs-25_11571166_11571167_AG_+
bta-miR-15b-vs-25_11571167_11571168_AG_+
bta-miR-15b-vs-25_11571176_11571177_AG_+
bta-miR-15b-vs-25_11571180_11571181_AG_+
bta-miR-15b-vs-4_50045649_50045650_TC_-
bta-miR-16a-vs-25_11571166_11571167_AG_+
bta-miR-16a-vs-25_11571167_11571168_AG_+
bta-miR-16a-vs-25_11571176_11571177_AG_+
bta-miR-16a-vs-25_11571180_11571181_AG_+
bta-miR-16a-vs-4_50045649_50045650_TC_-
bta-miR-16b-vs-25_11571166_11571167_AG_+
bta-miR-16b-vs-25_11571167_11571168_AG_+
bta-miR-16b-vs-25_11571176_11571177_AG_+
bta-miR-16b-vs-25_11571180_11571181_AG_+
bta-miR-16b-vs-4_50045649_50045650_TC_-
bta-miR-17-3p-vs-4_50045466_50045467_TC_-
bta-miR-17-3p-vs-4_50045489_50045490_TC_-
bta-miR-1814c-vs-7_71461241_71461242_TC_-
bta-miR-181a-vs-13_41870403_41870404_AG_+
bta-miR-181a-vs-27_1464143_1464144_AG_+
bta-miR-181a-vs-27_1464149_1464150_AG_+
bta-miR-181a-vs-27_1464171_1464172_AG_+
bta-miR-181b-vs-13_41870403_41870404_AG_+
bta-miR-181b-vs-27_1464143_1464144_AG_+
bta-miR-181b-vs-27_1464149_1464150_AG_+
bta-miR-181b-vs-27_1464171_1464172_AG_+
bta-miR-181c-vs-13_41870403_41870404_AG_+
bta-miR-181c-vs-27_1464143_1464144_AG_+
bta-miR-181c-vs-27_1464149_1464150_AG_+
bta-miR-181d-vs-13_41870403_41870404_AG_+
bta-miR-181d-vs-27_1464143_1464144_AG_+
bta-miR-181d-vs-27_1464149_1464150_AG_+
bta-miR-183-vs-25_11571384_11571385_AG_+
bta-miR-183-vs-25_11571389_11571390_AG_+
bta-miR-183-vs-27_1464143_1464144_AG_+
bta-miR-183-vs-27_1464149_1464150_AG_+
bta-miR-1839-vs-4_22830313_22830314_AG_+
bta-miR-1839-vs-4_22830315_22830316_AG_+
bta-miR-186-vs-9_38891341_38891342_TC_-
bta-miR-187-vs-13_41870654_41870655_AG_+
bta-miR-187-vs-13_41870660_41870661_AG_+
bta-miR-188-vs-4_22830260_22830261_AG_+
bta-miR-195-vs-25_11571166_11571167_AG_+
bta-miR-195-vs-25_11571167_11571168_AG_+
bta-miR-195-vs-25_11571176_11571177_AG_+
bta-miR-195-vs-25_11571180_11571181_AG_+
bta-miR-195-vs-4_50045649_50045650_TC_-
bta-miR-199a-3p-vs-26_9195343_9195344_AG_+
bta-miR-199a-5p-vs-25_11571255_11571256_AG_+
bta-miR-199a-5p-vs-4_50045570_50045571_TC_-
bta-miR-199b-vs-25_11571255_11571256_AG_+
bta-miR-199b-vs-4_50045570_50045571_TC_-
bta-miR-200a-vs-9_38893556_38893557_TC_-
bta-miR-200a-vs-9_38893583_38893584_TC_-
bta-miR-200a-vs-9_38893589_38893590_TC_-
bta-miR-200b-vs-5_121516347_121516348_TC_-
bta-miR-200c-vs-22_60370329_60370330_TC_-
bta-miR-200c-vs-5_121516347_121516348_TC_-
bta-miR-200c-vs-5_121516370_121516371_TC_-
bta-miR-212-vs-23_13589325_13589326_AG_+
bta-miR-212-vs-23_13589326_13589327_AG_+
bta-miR-214-vs-9_38891341_38891342_TC_-
bta-miR-216a-vs-25_11571384_11571385_AG_+
bta-miR-216a-vs-25_11571389_11571390_AG_+
bta-miR-219-5p-vs-13_41870534_41870535_AG_+
bta-miR-2284aa-vs-27_1464171_1464172_AG_+
bta-miR-2284ab-vs-27_1464171_1464172_AG_+
bta-miR-2284d-vs-27_1464171_1464172_AG_+
bta-miR-2284l-vs-27_1464171_1464172_AG_+
bta-miR-2284p-vs-26_9195343_9195344_AG_+
bta-miR-2284t-5p-vs-13_41870403_41870404_AG_+
bta-miR-2284v-vs-27_1464171_1464172_AG_+
bta-miR-2284x-vs-23_13589411_13589412_AG_+
bta-miR-2284z-vs-27_1464171_1464172_AG_+
bta-miR-2285ab-vs-13_41870534_41870535_AG_+
bta-miR-2285ab-vs-13_41870544_41870545_AG_+
bta-miR-2285ab-vs-13_41870551_41870552_AG_+
bta-miR-2285ac-vs-13_41870534_41870535_AG_+
bta-miR-2285ac-vs-13_41870544_41870545_AG_+
bta-miR-2285ac-vs-13_41870551_41870552_AG_+
bta-miR-2285aj-5p-vs-23_13589411_13589412_AG_+
bta-miR-2285am-5p-vs-27_1464171_1464172_AG_+
bta-miR-2285ao-vs-13_41870544_41870545_AG_+
bta-miR-2285ao-vs-13_41870551_41870552_AG_+
bta-miR-2285ao-vs-13_41870568_41870569_AG_+
bta-miR-2285ao-vs-23_13589249_13589250_AG_+
bta-miR-2285aw-vs-13_41870534_41870535_AG_+
bta-miR-2285aw-vs-13_41870544_41870545_AG_+
bta-miR-2285aw-vs-13_41870551_41870552_AG_+
bta-miR-2285bf-vs-2_81928533_81928534_TC_-
bta-miR-2285bl-vs-13_41870534_41870535_AG_+
bta-miR-2285bl-vs-13_41870544_41870545_AG_+
bta-miR-2285bl-vs-13_41870551_41870552_AG_+
bta-miR-2285bn-vs-13_41870534_41870535_AG_+
bta-miR-2285bn-vs-13_41870544_41870545_AG_+
bta-miR-2285bn-vs-13_41870551_41870552_AG_+
bta-miR-2285bo-vs-23_13589411_13589412_AG_+
bta-miR-2285br-vs-13_41870534_41870535_AG_+
bta-miR-2285br-vs-13_41870544_41870545_AG_+
bta-miR-2285br-vs-13_41870551_41870552_AG_+
bta-miR-2285cd-vs-27_1464278_1464279_AG_+
bta-miR-2285ci-vs-13_41870534_41870535_AG_+
bta-miR-2285ci-vs-13_41870544_41870545_AG_+
bta-miR-2285ci-vs-13_41870551_41870552_AG_+
bta-miR-2285cl-vs-29_7262950_7262951_TC_-
bta-miR-2285cm-vs-13_41870534_41870535_AG_+
bta-miR-2285cm-vs-13_41870544_41870545_AG_+
bta-miR-2285cm-vs-13_41870551_41870552_AG_+
bta-miR-2285co-vs-13_41870534_41870535_AG_+
bta-miR-2285co-vs-13_41870544_41870545_AG_+
bta-miR-2285co-vs-13_41870551_41870552_AG_+
bta-miR-2285dc-vs-27_1464171_1464172_AG_+
bta-miR-2285f-vs-13_41870534_41870535_AG_+
bta-miR-2285f-vs-13_41870544_41870545_AG_+
bta-miR-2285f-vs-13_41870551_41870552_AG_+
bta-miR-2285t-vs-9_38891341_38891342_TC_-
bta-miR-2285z-vs-27_1464143_1464144_AG_+
bta-miR-2285z-vs-27_1464149_1464150_AG_+
bta-miR-2285z-vs-27_1464219_1464220_AG_+
bta-miR-2297-vs-13_41870654_41870655_AG_+
bta-miR-2297-vs-13_41870660_41870661_AG_+
bta-miR-2300b-3p-vs-9_38891341_38891342_TC_-
bta-miR-2304-vs-5_121516276_121516277_TC_-
bta-miR-2310-vs-7_71461241_71461242_TC_-
bta-miR-2311-vs-2_81928533_81928534_TC_-
bta-miR-2322-5p-vs-27_1464143_1464144_AG_+
bta-miR-2322-5p-vs-27_1464149_1464150_AG_+
bta-miR-2322-5p-vs-27_1464219_1464220_AG_+
bta-miR-2323-vs-23_13589372_13589373_AG_+
bta-miR-2324-vs-22_60370121_60370122_TC_-
bta-miR-2324-vs-22_60370126_60370127_TC_-
bta-miR-2324-vs-22_60370134_60370135_TC_-
bta-miR-2324-vs-22_60370135_60370136_TC_-
bta-miR-2324-vs-22_60370151_60370152_TC_-
bta-miR-2324-vs-22_60370155_60370156_TC_-
bta-miR-2324-vs-7_71461353_71461354_TC_-
bta-miR-2325a-vs-7_71461241_71461242_TC_-
bta-miR-2326-vs-2_124468283_124468284_AG_+
bta-miR-2326-vs-2_124468284_124468285_AG_+
bta-miR-2326-vs-2_124468289_124468290_AG_+
bta-miR-2326-vs-2_124468290_124468291_AG_+
bta-miR-2326-vs-2_124468312_124468313_AG_+
bta-miR-2333-vs-9_38891341_38891342_TC_-
bta-miR-2334-vs-25_11571166_11571167_AG_+
bta-miR-2334-vs-25_11571167_11571168_AG_+
bta-miR-2334-vs-25_11571176_11571177_AG_+
bta-miR-2334-vs-25_11571180_11571181_AG_+
bta-miR-2334-vs-4_50045649_50045650_TC_-
bta-miR-2339-vs-9_38893556_38893557_TC_-
bta-miR-2339-vs-9_38893583_38893584_TC_-
bta-miR-2339-vs-9_38893589_38893590_TC_-
bta-miR-2352-vs-4_50045649_50045650_TC_-
bta-miR-2364-vs-27_1464078_1464079_AG_+
bta-miR-2366-vs-2_81928533_81928534_TC_-
bta-miR-2378-vs-20_67670876_67670877_AG_+
bta-miR-2378-vs-20_67670899_67670900_AG_+
bta-miR-2378-vs-23_13589325_13589326_AG_+
bta-miR-2378-vs-23_13589326_13589327_AG_+
bta-miR-2378-vs-5_28814531_28814532_TC_-
bta-miR-2378-vs-9_38893583_38893584_TC_-
bta-miR-2378-vs-9_38893589_38893590_TC_-
bta-miR-2381-vs-4_50045466_50045467_TC_-
bta-miR-2381-vs-4_50045489_50045490_TC_-
bta-miR-2382-5p-vs-4_50045621_50045622_TC_-
bta-miR-2383-vs-22_60370151_60370152_TC_-
bta-miR-2383-vs-22_60370155_60370156_TC_-
bta-miR-2383-vs-22_60370159_60370160_TC_-
bta-miR-2383-vs-7_71461353_71461354_TC_-
bta-miR-2383-vs-7_71461361_71461362_TC_-
bta-miR-2385-3p-vs-25_11571384_11571385_AG_+
bta-miR-2385-3p-vs-25_11571389_11571390_AG_+
bta-miR-2388-3p-vs-5_121516303_121516304_TC_-
bta-miR-2388-3p-vs-5_121516321_121516322_TC_-
bta-miR-2388-3p-vs-5_121516332_121516333_TC_-
bta-miR-2392-vs-25_11571384_11571385_AG_+
bta-miR-2392-vs-27_1464078_1464079_AG_+
bta-miR-2392-vs-4_50045466_50045467_TC_-
bta-miR-23b-5p-vs-5_121516303_121516304_TC_-
bta-miR-23b-5p-vs-5_121516321_121516322_TC_-
bta-miR-23b-5p-vs-5_121516332_121516333_TC_-
bta-miR-2404-vs-23_13589242_13589243_AG_+
bta-miR-2404-vs-23_13589245_13589246_AG_+
bta-miR-2404-vs-23_13589249_13589250_AG_+
bta-miR-2409-vs-22_60370151_60370152_TC_-
bta-miR-2409-vs-22_60370155_60370156_TC_-
bta-miR-2409-vs-22_60370159_60370160_TC_-
bta-miR-2411-5p-vs-13_41870580_41870581_AG_+
bta-miR-2411-5p-vs-13_41870585_41870586_AG_+
bta-miR-2411-5p-vs-13_41870595_41870596_AG_+
bta-miR-2411-5p-vs-13_41870614_41870615_AG_+
bta-miR-2414-vs-5_121516276_121516277_TC_-
bta-miR-2417-vs-25_11571384_11571385_AG_+
bta-miR-2417-vs-4_50045466_50045467_TC_-
bta-miR-2426-vs-4_22830313_22830314_AG_+
bta-miR-2426-vs-4_22830315_22830316_AG_+
bta-miR-2430-vs-7_71461241_71461242_TC_-
bta-miR-2432-vs-5_28814526_28814527_TC_-
bta-miR-2432-vs-5_28814531_28814532_TC_-
bta-miR-2439-5p-vs-22_60370329_60370330_TC_-
bta-miR-24-3p-vs-9_38891341_38891342_TC_-
bta-miR-2454-3p-vs-13_41870614_41870615_AG_+
bta-miR-2454-3p-vs-13_41870622_41870623_AG_+
bta-miR-2454-3p-vs-13_41870626_41870627_AG_+
bta-miR-2454-3p-vs-17_35856552_35856553_AG_+
bta-miR-2454-3p-vs-17_35856554_35856555_AG_+
bta-miR-2454-3p-vs-17_35856565_35856566_AG_+
bta-miR-2454-3p-vs-17_35856567_35856568_AG_+
bta-miR-2454-3p-vs-17_35856570_35856571_AG_+
bta-miR-2454-3p-vs-17_35856578_35856579_AG_+
bta-miR-2454-3p-vs-17_35856583_35856584_AG_+
bta-miR-2454-3p-vs-23_13589354_13589355_AG_+
bta-miR-2454-3p-vs-23_13589372_13589373_AG_+
bta-miR-2454-3p-vs-5_28814526_28814527_TC_-
bta-miR-2454-3p-vs-5_28814531_28814532_TC_-
bta-miR-2464-3p-vs-13_41870595_41870596_AG_+
bta-miR-2464-3p-vs-13_41870614_41870615_AG_+
bta-miR-2464-3p-vs-13_41870622_41870623_AG_+
bta-miR-2464-3p-vs-13_41870626_41870627_AG_+
bta-miR-2465-vs-13_41870534_41870535_AG_+
bta-miR-2465-vs-23_13589242_13589243_AG_+
bta-miR-2465-vs-23_13589245_13589246_AG_+
bta-miR-2465-vs-23_13589249_13589250_AG_+
bta-miR-2465-vs-4_22830313_22830314_AG_+
bta-miR-2465-vs-4_22830315_22830316_AG_+
bta-miR-2471-3p-vs-5_121516276_121516277_TC_-
bta-miR-2471-3p-vs-5_121516303_121516304_TC_-
bta-miR-2480-vs-29_7262693_7262694_TC_-
bta-miR-2486-5p-vs-4_22830161_22830162_AG_+
bta-miR-2883-vs-7_71461241_71461242_TC_-
bta-miR-2883-vs-7_71461259_71461260_TC_-
bta-miR-2883-vs-7_71461265_71461266_TC_-
bta-miR-2888-vs-17_35856516_35856517_AG_+
bta-miR-2888-vs-17_35856539_35856540_AG_+
bta-miR-2893-vs-4_50045466_50045467_TC_-
bta-miR-2893-vs-7_71461241_71461242_TC_-
bta-miR-2893-vs-7_71461259_71461260_TC_-
bta-miR-2893-vs-7_71461265_71461266_TC_-
bta-miR-2893-vs-9_38891383_38891384_TC_-
bta-miR-2902-vs-13_41870654_41870655_AG_+
bta-miR-2902-vs-13_41870660_41870661_AG_+
bta-miR-2904-vs-22_60370121_60370122_TC_-
bta-miR-2904-vs-22_60370126_60370127_TC_-
bta-miR-2904-vs-25_11571204_11571205_AG_+
bta-miR-2904-vs-25_11571211_11571212_AG_+
bta-miR-2904-vs-25_11571216_11571217_AG_+
bta-miR-2904-vs-25_11571219_11571220_AG_+
bta-miR-2917-vs-22_60370134_60370135_TC_-
bta-miR-2917-vs-22_60370135_60370136_TC_-
bta-miR-2917-vs-22_60370151_60370152_TC_-
bta-miR-2917-vs-22_60370155_60370156_TC_-
bta-miR-2917-vs-22_60370159_60370160_TC_-
bta-miR-2917-vs-25_11571166_11571167_AG_+
bta-miR-2917-vs-25_11571167_11571168_AG_+
bta-miR-2917-vs-25_11571176_11571177_AG_+
bta-miR-2917-vs-25_11571180_11571181_AG_+
bta-miR-2917-vs-7_71461353_71461354_TC_-
bta-miR-2917-vs-7_71461361_71461362_TC_-
bta-miR-302a-vs-17_19997902_19997903_AG_+
bta-miR-31-vs-17_35856539_35856540_AG_+
bta-miR-31-vs-17_35856552_35856553_AG_+
bta-miR-31-vs-17_35856554_35856555_AG_+
bta-miR-31-vs-17_35856565_35856566_AG_+
bta-miR-31-vs-20_67670899_67670900_AG_+
bta-miR-31-vs-20_67670913_67670914_AG_+
bta-miR-31-vs-5_121516321_121516322_TC_-
bta-miR-31-vs-5_121516332_121516333_TC_-
bta-miR-31-vs-5_121516347_121516348_TC_-
bta-miR-31-vs-5_28814526_28814527_TC_-
bta-miR-31-vs-5_28814531_28814532_TC_-
bta-miR-31-vs-9_38893556_38893557_TC_-
bta-miR-31-vs-9_38893583_38893584_TC_-
bta-miR-31-vs-9_38893671_38893672_TC_-
bta-miR-32-vs-2_124468321_124468322_AG_+
bta-miR-331-3p-vs-9_38891383_38891384_TC_-
bta-miR-342-vs-22_60370151_60370152_TC_-
bta-miR-342-vs-22_60370155_60370156_TC_-
bta-miR-342-vs-22_60370159_60370160_TC_-
bta-miR-3431-vs-23_13589411_13589412_AG_+
bta-miR-345-5p-vs-13_41870654_41870655_AG_+
bta-miR-345-5p-vs-13_41870660_41870661_AG_+
bta-miR-346-vs-29_7262874_7262875_TC_-
bta-miR-3533-vs-13_41870580_41870581_AG_+
bta-miR-3533-vs-13_41870585_41870586_AG_+
bta-miR-3533-vs-13_41870595_41870596_AG_+
bta-miR-3533-vs-5_121516347_121516348_TC_-
bta-miR-3533-vs-5_121516370_121516371_TC_-
bta-miR-3578-vs-7_71461259_71461260_TC_-
bta-miR-3578-vs-7_71461265_71461266_TC_-
bta-miR-3578-vs-7_71461275_71461276_TC_-
bta-miR-3578-vs-7_71461280_71461281_TC_-
bta-miR-362-5p-vs-13_41870403_41870404_AG_+
bta-miR-375-vs-7_71461241_71461242_TC_-
bta-miR-376e-vs-22_60370159_60370160_TC_-
bta-miR-381-vs-29_7262874_7262875_TC_-
bta-miR-381-vs-29_7262888_7262889_TC_-
bta-miR-424-5p-vs-25_11571166_11571167_AG_+
bta-miR-424-5p-vs-25_11571167_11571168_AG_+
bta-miR-424-5p-vs-25_11571176_11571177_AG_+
bta-miR-424-5p-vs-25_11571180_11571181_AG_+
bta-miR-424-5p-vs-4_50045649_50045650_TC_-
bta-miR-4286-vs-25_11571384_11571385_AG_+
bta-miR-4286-vs-25_11571389_11571390_AG_+
bta-miR-429-vs-5_121516347_121516348_TC_-
bta-miR-429-vs-5_121516370_121516371_TC_-
bta-miR-432-vs-25_11571293_11571294_AG_+
bta-miR-432-vs-25_11571299_11571300_AG_+
bta-miR-455-3p-vs-13_41870174_41870175_AG_+
bta-miR-455-3p-vs-4_50045466_50045467_TC_-
bta-miR-455-3p-vs-4_50045489_50045490_TC_-
bta-miR-484-vs-13_41870614_41870615_AG_+
bta-miR-484-vs-13_41870622_41870623_AG_+
bta-miR-484-vs-13_41870626_41870627_AG_+
bta-miR-484-vs-13_41870654_41870655_AG_+
bta-miR-484-vs-17_35856552_35856553_AG_+
bta-miR-484-vs-17_35856554_35856555_AG_+
bta-miR-484-vs-17_35856565_35856566_AG_+
bta-miR-484-vs-17_35856567_35856568_AG_+
bta-miR-484-vs-17_35856570_35856571_AG_+
bta-miR-484-vs-17_35856578_35856579_AG_+
bta-miR-484-vs-17_35856583_35856584_AG_+
bta-miR-484-vs-23_13589354_13589355_AG_+
bta-miR-484-vs-23_13589372_13589373_AG_+
bta-miR-484-vs-5_28814526_28814527_TC_-
bta-miR-484-vs-9_38893671_38893672_TC_-
bta-miR-490-vs-13_41870534_41870535_AG_+
bta-miR-490-vs-13_41870544_41870545_AG_+
bta-miR-490-vs-13_41870551_41870552_AG_+
bta-miR-497-vs-25_11571166_11571167_AG_+
bta-miR-497-vs-25_11571167_11571168_AG_+
bta-miR-497-vs-25_11571176_11571177_AG_+
bta-miR-497-vs-25_11571180_11571181_AG_+
bta-miR-497-vs-4_50045649_50045650_TC_-
bta-miR-504-vs-5_121516276_121516277_TC_-
bta-miR-504-vs-5_121516303_121516304_TC_-
bta-miR-532-vs-25_11571293_11571294_AG_+
bta-miR-532-vs-25_11571299_11571300_AG_+
bta-miR-539-vs-27_1464278_1464279_AG_+
bta-miR-541-vs-25_11571204_11571205_AG_+
bta-miR-541-vs-25_11571211_11571212_AG_+
bta-miR-541-vs-25_11571216_11571217_AG_+
bta-miR-541-vs-25_11571219_11571220_AG_+
bta-miR-543-vs-13_41870403_41870404_AG_+
bta-miR-543-vs-27_1464143_1464144_AG_+
bta-miR-543-vs-27_1464149_1464150_AG_+
bta-miR-543-vs-27_1464171_1464172_AG_+
bta-miR-545-3p-vs-27_1464278_1464279_AG_+
bta-miR-599-vs-5_121516276_121516277_TC_-
bta-miR-6120-5p-vs-7_71461241_71461242_TC_-
bta-miR-6122-5p-vs-5_121516276_121516277_TC_-
bta-miR-615-vs-25_11571176_11571177_AG_+
bta-miR-615-vs-25_11571180_11571181_AG_+
bta-miR-615-vs-25_11571204_11571205_AG_+
bta-miR-615-vs-25_11571211_11571212_AG_+
bta-miR-615-vs-25_11571216_11571217_AG_+
bta-miR-615-vs-25_11571219_11571220_AG_+
bta-miR-615-vs-4_50045466_50045467_TC_-
bta-miR-615-vs-4_50045489_50045490_TC_-
bta-miR-615-vs-4_50045500_50045501_TC_-
bta-miR-6516-vs-13_41870534_41870535_AG_+
bta-miR-6516-vs-13_41870544_41870545_AG_+
bta-miR-6528-vs-4_22830161_22830162_AG_+
bta-miR-6529b-vs-23_13589372_13589373_AG_+
bta-miR-6529b-vs-23_13589411_13589412_AG_+
bta-miR-6534-vs-4_50045489_50045490_TC_-
bta-miR-6534-vs-4_50045500_50045501_TC_-
bta-miR-6536-vs-2_124468321_124468322_AG_+
bta-miR-660-vs-4_50045570_50045571_TC_-
bta-miR-665-vs-26_9195343_9195344_AG_+
bta-miR-668-3p-vs-27_1463956_1463957_AG_+
bta-miR-7180-vs-4_50045621_50045622_TC_-
bta-miR-758-vs-13_41870654_41870655_AG_+
bta-miR-758-vs-13_41870660_41870661_AG_+
bta-miR-758-vs-5_121516276_121516277_TC_-
bta-miR-758-vs-5_121516303_121516304_TC_-
bta-miR-761-vs-9_38891341_38891342_TC_-
bta-miR-7863-vs-23_13589354_13589355_AG_+
bta-miR-7863-vs-23_13589372_13589373_AG_+
bta-miR-7864-vs-5_121516303_121516304_TC_-
bta-miR-7864-vs-5_121516321_121516322_TC_-
bta-miR-7864-vs-5_121516332_121516333_TC_-
bta-miR-92a-vs-2_124468321_124468322_AG_+
bta-miR-92b-vs-2_124468321_124468322_AG_+

## Sheet: UT-RNAhybrid
UT-RNAhybrid
bta-miR-10172-3p-vs-13_41870180_41870181_AG_+
bta-miR-11973-vs-13_41870180_41870181_AG_+
bta-miR-12014-vs-13_41870180_41870181_AG_+
bta-miR-12056-vs-13_41870180_41870181_AG_+
bta-miR-12061-vs-13_41870180_41870181_AG_+
bta-miR-134-vs-13_41870180_41870181_AG_+
bta-miR-139-vs-13_41870180_41870181_AG_+
bta-miR-17-3p-vs-13_41870180_41870181_AG_+
bta-miR-2284e-vs-13_41870180_41870181_AG_+
bta-miR-2285dk-vs-13_41870180_41870181_AG_+
bta-miR-2303-vs-13_41870180_41870181_AG_+
bta-miR-2324-vs-13_41870180_41870181_AG_+
bta-miR-2338-vs-13_41870180_41870181_AG_+
bta-miR-2339-vs-13_41870180_41870181_AG_+
bta-miR-2357-vs-13_41870180_41870181_AG_+
bta-miR-2366-vs-13_41870180_41870181_AG_+
bta-miR-2371-vs-13_41870180_41870181_AG_+
bta-miR-2385-5p-vs-13_41870180_41870181_AG_+
bta-miR-2420-vs-13_41870180_41870181_AG_+
bta-miR-2427-vs-13_41870180_41870181_AG_+
bta-miR-2438-vs-13_41870180_41870181_AG_+
bta-miR-27a-3p-vs-13_41870180_41870181_AG_+
bta-miR-27b-vs-13_41870180_41870181_AG_+
bta-miR-2888-vs-13_41870180_41870181_AG_+
bta-miR-2917-vs-13_41870180_41870181_AG_+
bta-miR-296-3p-vs-13_41870180_41870181_AG_+
bta-miR-320b-vs-13_41870180_41870181_AG_+
bta-miR-455-3p-vs-13_41870180_41870181_AG_+
bta-miR-574-vs-13_41870180_41870181_AG_+
bta-miR-582-vs-13_41870180_41870181_AG_+
bta-miR-6516-vs-13_41870180_41870181_AG_+
bta-miR-6520-vs-13_41870180_41870181_AG_+
bta-miR-677-vs-13_41870180_41870181_AG_+
bta-miR-6775-vs-13_41870180_41870181_AG_+
bta-miR-10162-5p-vs-13_41870189_41870190_AG_+
bta-miR-10171-3p-vs-13_41870189_41870190_AG_+
bta-miR-10172-3p-vs-13_41870189_41870190_AG_+
bta-miR-10176-5p-vs-13_41870189_41870190_AG_+
bta-miR-10180-3p-vs-13_41870189_41870190_AG_+
bta-miR-10185-5p-vs-13_41870189_41870190_AG_+
bta-miR-11972-vs-13_41870189_41870190_AG_+
bta-miR-11973-vs-13_41870189_41870190_AG_+
bta-miR-12014-vs-13_41870189_41870190_AG_+
bta-miR-12017-vs-13_41870189_41870190_AG_+
bta-miR-12056-vs-13_41870189_41870190_AG_+
bta-miR-12061-vs-13_41870189_41870190_AG_+
bta-miR-139-vs-13_41870189_41870190_AG_+
bta-miR-17-3p-vs-13_41870189_41870190_AG_+
bta-miR-184-vs-13_41870189_41870190_AG_+
bta-miR-2284e-vs-13_41870189_41870190_AG_+
bta-miR-2285dk-vs-13_41870189_41870190_AG_+
bta-miR-2303-vs-13_41870189_41870190_AG_+
bta-miR-2324-vs-13_41870189_41870190_AG_+
bta-miR-2339-vs-13_41870189_41870190_AG_+
bta-miR-2343-vs-13_41870189_41870190_AG_+
bta-miR-2347-vs-13_41870189_41870190_AG_+
bta-miR-2357-vs-13_41870189_41870190_AG_+
bta-miR-2360-vs-13_41870189_41870190_AG_+
bta-miR-2366-vs-13_41870189_41870190_AG_+
bta-miR-2371-vs-13_41870189_41870190_AG_+
bta-miR-2385-5p-vs-13_41870189_41870190_AG_+
bta-miR-2392-vs-13_41870189_41870190_AG_+
bta-miR-2407-vs-13_41870189_41870190_AG_+
bta-miR-2417-vs-13_41870189_41870190_AG_+
bta-miR-2420-vs-13_41870189_41870190_AG_+
bta-miR-2427-vs-13_41870189_41870190_AG_+
bta-miR-2438-vs-13_41870189_41870190_AG_+
bta-miR-2449-vs-13_41870189_41870190_AG_+
bta-miR-27a-3p-vs-13_41870189_41870190_AG_+
bta-miR-27b-vs-13_41870189_41870190_AG_+
bta-miR-2881-vs-13_41870189_41870190_AG_+
bta-miR-2888-vs-13_41870189_41870190_AG_+
bta-miR-2893-vs-13_41870189_41870190_AG_+
bta-miR-2898-vs-13_41870189_41870190_AG_+
bta-miR-2900-vs-13_41870189_41870190_AG_+
bta-miR-296-3p-vs-13_41870189_41870190_AG_+
bta-miR-320b-vs-13_41870189_41870190_AG_+
bta-miR-455-3p-vs-13_41870189_41870190_AG_+
bta-miR-574-vs-13_41870189_41870190_AG_+
bta-miR-582-vs-13_41870189_41870190_AG_+
bta-miR-6516-vs-13_41870189_41870190_AG_+
bta-miR-6530-vs-13_41870189_41870190_AG_+
bta-miR-658-vs-13_41870189_41870190_AG_+
bta-miR-677-vs-13_41870189_41870190_AG_+
bta-miR-6775-vs-13_41870189_41870190_AG_+
bta-miR-877-vs-13_41870189_41870190_AG_+
bta-miR-10162-5p-vs-13_41870217_41870218_AG_+
bta-miR-10171-3p-vs-13_41870217_41870218_AG_+
bta-miR-10174-5p-vs-13_41870217_41870218_AG_+
bta-miR-10176-5p-vs-13_41870217_41870218_AG_+
bta-miR-10180-3p-vs-13_41870217_41870218_AG_+
bta-miR-10185-5p-vs-13_41870217_41870218_AG_+
bta-miR-11972-vs-13_41870217_41870218_AG_+
bta-miR-11994-vs-13_41870217_41870218_AG_+
bta-miR-12014-vs-13_41870217_41870218_AG_+
bta-miR-12017-vs-13_41870217_41870218_AG_+
bta-miR-12018-vs-13_41870217_41870218_AG_+
bta-miR-12019-vs-13_41870217_41870218_AG_+
bta-miR-12028-vs-13_41870217_41870218_AG_+
bta-miR-12029-vs-13_41870217_41870218_AG_+
bta-miR-12057-vs-13_41870217_41870218_AG_+
bta-miR-12060-vs-13_41870217_41870218_AG_+
bta-miR-129-vs-13_41870217_41870218_AG_+
bta-miR-129-5p-vs-13_41870217_41870218_AG_+
bta-miR-139-vs-13_41870217_41870218_AG_+
bta-miR-148d-vs-13_41870217_41870218_AG_+
bta-miR-17-3p-vs-13_41870217_41870218_AG_+
bta-miR-1814c-vs-13_41870217_41870218_AG_+
bta-miR-184-vs-13_41870217_41870218_AG_+
bta-miR-199a-5p-vs-13_41870217_41870218_AG_+
bta-miR-199b-vs-13_41870217_41870218_AG_+
bta-miR-2284g-vs-13_41870217_41870218_AG_+
bta-miR-2284p-vs-13_41870217_41870218_AG_+
bta-miR-2284u-vs-13_41870217_41870218_AG_+
bta-miR-2284w-vs-13_41870217_41870218_AG_+
bta-miR-2284y-vs-13_41870217_41870218_AG_+
bta-miR-2285ae-vs-13_41870217_41870218_AG_+
bta-miR-2285ak-5p-vs-13_41870217_41870218_AG_+
bta-miR-2285av-vs-13_41870217_41870218_AG_+
bta-miR-2285bb-vs-13_41870217_41870218_AG_+
bta-miR-2285bh-vs-13_41870217_41870218_AG_+
bta-miR-2285cf-vs-13_41870217_41870218_AG_+
bta-miR-2285cl-vs-13_41870217_41870218_AG_+
bta-miR-2285dj-vs-13_41870217_41870218_AG_+
bta-miR-2310-vs-13_41870217_41870218_AG_+
bta-miR-2324-vs-13_41870217_41870218_AG_+
bta-miR-2325a-vs-13_41870217_41870218_AG_+
bta-miR-2342-vs-13_41870217_41870218_AG_+
bta-miR-2343-vs-13_41870217_41870218_AG_+
bta-miR-2347-vs-13_41870217_41870218_AG_+
bta-miR-2360-vs-13_41870217_41870218_AG_+
bta-miR-2365-vs-13_41870217_41870218_AG_+
bta-miR-2366-vs-13_41870217_41870218_AG_+
bta-miR-2382-5p-vs-13_41870217_41870218_AG_+
bta-miR-2392-vs-13_41870217_41870218_AG_+
bta-miR-2407-vs-13_41870217_41870218_AG_+
bta-miR-2417-vs-13_41870217_41870218_AG_+
bta-miR-2447-vs-13_41870217_41870218_AG_+
bta-miR-2448-5p-vs-13_41870217_41870218_AG_+
bta-miR-2449-vs-13_41870217_41870218_AG_+
bta-miR-2458-vs-13_41870217_41870218_AG_+
bta-miR-27a-3p-vs-13_41870217_41870218_AG_+
bta-miR-27b-vs-13_41870217_41870218_AG_+
bta-miR-2881-vs-13_41870217_41870218_AG_+
bta-miR-2893-vs-13_41870217_41870218_AG_+
bta-miR-2898-vs-13_41870217_41870218_AG_+
bta-miR-2900-vs-13_41870217_41870218_AG_+
bta-miR-296-3p-vs-13_41870217_41870218_AG_+
bta-miR-30b-3p-vs-13_41870217_41870218_AG_+
bta-miR-329b-vs-13_41870217_41870218_AG_+
bta-miR-3956-vs-13_41870217_41870218_AG_+
bta-miR-432-vs-13_41870217_41870218_AG_+
bta-miR-582-vs-13_41870217_41870218_AG_+
bta-miR-6516-vs-13_41870217_41870218_AG_+
bta-miR-6525-vs-13_41870217_41870218_AG_+
bta-miR-6530-vs-13_41870217_41870218_AG_+
bta-miR-658-vs-13_41870217_41870218_AG_+
bta-miR-877-vs-13_41870217_41870218_AG_+
bta-miR-9-5p-vs-13_41870217_41870218_AG_+
bta-miR-10162-5p-vs-13_41870218_41870219_AG_+
bta-miR-10171-3p-vs-13_41870218_41870219_AG_+
bta-miR-10174-5p-vs-13_41870218_41870219_AG_+
bta-miR-10176-5p-vs-13_41870218_41870219_AG_+
bta-miR-10180-3p-vs-13_41870218_41870219_AG_+
bta-miR-10185-5p-vs-13_41870218_41870219_AG_+
bta-miR-11972-vs-13_41870218_41870219_AG_+
bta-miR-11994-vs-13_41870218_41870219_AG_+
bta-miR-12012-vs-13_41870218_41870219_AG_+
bta-miR-12014-vs-13_41870218_41870219_AG_+
bta-miR-12017-vs-13_41870218_41870219_AG_+
bta-miR-12018-vs-13_41870218_41870219_AG_+
bta-miR-12019-vs-13_41870218_41870219_AG_+
bta-miR-12028-vs-13_41870218_41870219_AG_+
bta-miR-12029-vs-13_41870218_41870219_AG_+
bta-miR-12057-vs-13_41870218_41870219_AG_+
bta-miR-12060-vs-13_41870218_41870219_AG_+
bta-miR-129-vs-13_41870218_41870219_AG_+
bta-miR-129-5p-vs-13_41870218_41870219_AG_+
bta-miR-139-vs-13_41870218_41870219_AG_+
bta-miR-148d-vs-13_41870218_41870219_AG_+
bta-miR-17-3p-vs-13_41870218_41870219_AG_+
bta-miR-1814c-vs-13_41870218_41870219_AG_+
bta-miR-184-vs-13_41870218_41870219_AG_+
bta-miR-199a-5p-vs-13_41870218_41870219_AG_+
bta-miR-199b-vs-13_41870218_41870219_AG_+
bta-miR-2284g-vs-13_41870218_41870219_AG_+
bta-miR-2284p-vs-13_41870218_41870219_AG_+
bta-miR-2284u-vs-13_41870218_41870219_AG_+
bta-miR-2284w-vs-13_41870218_41870219_AG_+
bta-miR-2284y-vs-13_41870218_41870219_AG_+
bta-miR-2285ae-vs-13_41870218_41870219_AG_+
bta-miR-2285ak-5p-vs-13_41870218_41870219_AG_+
bta-miR-2285av-vs-13_41870218_41870219_AG_+
bta-miR-2285bb-vs-13_41870218_41870219_AG_+
bta-miR-2285bh-vs-13_41870218_41870219_AG_+
bta-miR-2285cf-vs-13_41870218_41870219_AG_+
bta-miR-2285cl-vs-13_41870218_41870219_AG_+
bta-miR-2285dj-vs-13_41870218_41870219_AG_+
bta-miR-2310-vs-13_41870218_41870219_AG_+
bta-miR-2319a-vs-13_41870218_41870219_AG_+
bta-miR-2324-vs-13_41870218_41870219_AG_+
bta-miR-2325a-vs-13_41870218_41870219_AG_+
bta-miR-2342-vs-13_41870218_41870219_AG_+
bta-miR-2343-vs-13_41870218_41870219_AG_+
bta-miR-2347-vs-13_41870218_41870219_AG_+
bta-miR-2360-vs-13_41870218_41870219_AG_+
bta-miR-2365-vs-13_41870218_41870219_AG_+
bta-miR-2366-vs-13_41870218_41870219_AG_+
bta-miR-2382-5p-vs-13_41870218_41870219_AG_+
bta-miR-2392-vs-13_41870218_41870219_AG_+
bta-miR-2407-vs-13_41870218_41870219_AG_+
bta-miR-2417-vs-13_41870218_41870219_AG_+
bta-miR-2447-vs-13_41870218_41870219_AG_+
bta-miR-2448-5p-vs-13_41870218_41870219_AG_+
bta-miR-2449-vs-13_41870218_41870219_AG_+
bta-miR-2458-vs-13_41870218_41870219_AG_+
bta-miR-2461-5p-vs-13_41870218_41870219_AG_+
bta-miR-27a-3p-vs-13_41870218_41870219_AG_+
bta-miR-27b-vs-13_41870218_41870219_AG_+
bta-miR-2881-vs-13_41870218_41870219_AG_+
bta-miR-2893-vs-13_41870218_41870219_AG_+
bta-miR-2898-vs-13_41870218_41870219_AG_+
bta-miR-2900-vs-13_41870218_41870219_AG_+
bta-miR-296-3p-vs-13_41870218_41870219_AG_+
bta-miR-30b-3p-vs-13_41870218_41870219_AG_+
bta-miR-329b-vs-13_41870218_41870219_AG_+
bta-miR-3956-vs-13_41870218_41870219_AG_+
bta-miR-432-vs-13_41870218_41870219_AG_+
bta-miR-6516-vs-13_41870218_41870219_AG_+
bta-miR-6524-vs-13_41870218_41870219_AG_+
bta-miR-6525-vs-13_41870218_41870219_AG_+
bta-miR-6530-vs-13_41870218_41870219_AG_+
bta-miR-658-vs-13_41870218_41870219_AG_+
bta-miR-877-vs-13_41870218_41870219_AG_+
bta-miR-9-5p-vs-13_41870218_41870219_AG_+
bta-miR-10162-5p-vs-13_41870225_41870226_AG_+
bta-miR-10171-3p-vs-13_41870225_41870226_AG_+
bta-miR-10174-5p-vs-13_41870225_41870226_AG_+
bta-miR-10176-5p-vs-13_41870225_41870226_AG_+
bta-miR-10180-3p-vs-13_41870225_41870226_AG_+
bta-miR-10182-3p-vs-13_41870225_41870226_AG_+
bta-miR-10185-5p-vs-13_41870225_41870226_AG_+
bta-miR-11972-vs-13_41870225_41870226_AG_+
bta-miR-11991-vs-13_41870225_41870226_AG_+
bta-miR-11994-vs-13_41870225_41870226_AG_+
bta-miR-12012-vs-13_41870225_41870226_AG_+
bta-miR-12017-vs-13_41870225_41870226_AG_+
bta-miR-12018-vs-13_41870225_41870226_AG_+
bta-miR-12019-vs-13_41870225_41870226_AG_+
bta-miR-12028-vs-13_41870225_41870226_AG_+
bta-miR-12029-vs-13_41870225_41870226_AG_+
bta-miR-12046-vs-13_41870225_41870226_AG_+
bta-miR-12057-vs-13_41870225_41870226_AG_+
bta-miR-12060-vs-13_41870225_41870226_AG_+
bta-miR-129-vs-13_41870225_41870226_AG_+
bta-miR-129-5p-vs-13_41870225_41870226_AG_+
bta-miR-148d-vs-13_41870225_41870226_AG_+
bta-miR-1603-vs-13_41870225_41870226_AG_+
bta-miR-1814c-vs-13_41870225_41870226_AG_+
bta-miR-184-vs-13_41870225_41870226_AG_+
bta-miR-192-vs-13_41870225_41870226_AG_+
bta-miR-199a-5p-vs-13_41870225_41870226_AG_+
bta-miR-199b-vs-13_41870225_41870226_AG_+
bta-miR-215-vs-13_41870225_41870226_AG_+
bta-miR-21-5p-vs-13_41870225_41870226_AG_+
bta-miR-2284e-vs-13_41870225_41870226_AG_+
bta-miR-2284g-vs-13_41870225_41870226_AG_+
bta-miR-2284p-vs-13_41870225_41870226_AG_+
bta-miR-2284r-vs-13_41870225_41870226_AG_+
bta-miR-2284u-vs-13_41870225_41870226_AG_+
bta-miR-2284w-vs-13_41870225_41870226_AG_+
bta-miR-2284y-vs-13_41870225_41870226_AG_+
bta-miR-2285ae-vs-13_41870225_41870226_AG_+
bta-miR-2285ak-5p-vs-13_41870225_41870226_AG_+
bta-miR-2285av-vs-13_41870225_41870226_AG_+
bta-miR-2285bb-vs-13_41870225_41870226_AG_+
bta-miR-2285bh-vs-13_41870225_41870226_AG_+
bta-miR-2285bs-vs-13_41870225_41870226_AG_+
bta-miR-2285cf-vs-13_41870225_41870226_AG_+
bta-miR-2285cl-vs-13_41870225_41870226_AG_+
bta-miR-2285dj-vs-13_41870225_41870226_AG_+
bta-miR-2285dl-3p-vs-13_41870225_41870226_AG_+
bta-miR-2310-vs-13_41870225_41870226_AG_+
bta-miR-2319a-vs-13_41870225_41870226_AG_+
bta-miR-2325a-vs-13_41870225_41870226_AG_+
bta-miR-2342-vs-13_41870225_41870226_AG_+
bta-miR-2343-vs-13_41870225_41870226_AG_+
bta-miR-2347-vs-13_41870225_41870226_AG_+
bta-miR-2353-vs-13_41870225_41870226_AG_+
bta-miR-2360-vs-13_41870225_41870226_AG_+
bta-miR-2363-vs-13_41870225_41870226_AG_+
bta-miR-2365-vs-13_41870225_41870226_AG_+
bta-miR-2382-5p-vs-13_41870225_41870226_AG_+
bta-miR-2392-vs-13_41870225_41870226_AG_+
bta-miR-2407-vs-13_41870225_41870226_AG_+
bta-miR-2417-vs-13_41870225_41870226_AG_+
bta-miR-2447-vs-13_41870225_41870226_AG_+
bta-miR-2448-5p-vs-13_41870225_41870226_AG_+
bta-miR-2449-vs-13_41870225_41870226_AG_+
bta-miR-2458-vs-13_41870225_41870226_AG_+
bta-miR-2461-5p-vs-13_41870225_41870226_AG_+
bta-miR-2881-vs-13_41870225_41870226_AG_+
bta-miR-2893-vs-13_41870225_41870226_AG_+
bta-miR-2900-vs-13_41870225_41870226_AG_+
bta-miR-30b-3p-vs-13_41870225_41870226_AG_+
bta-miR-329b-vs-13_41870225_41870226_AG_+
bta-miR-3578-vs-13_41870225_41870226_AG_+
bta-miR-3956-vs-13_41870225_41870226_AG_+
bta-miR-432-vs-13_41870225_41870226_AG_+
bta-miR-455-3p-vs-13_41870225_41870226_AG_+
bta-miR-551a-vs-13_41870225_41870226_AG_+
bta-miR-551b-vs-13_41870225_41870226_AG_+
bta-miR-6524-vs-13_41870225_41870226_AG_+
bta-miR-6525-vs-13_41870225_41870226_AG_+
bta-miR-6530-vs-13_41870225_41870226_AG_+
bta-miR-658-vs-13_41870225_41870226_AG_+
bta-miR-660-vs-13_41870225_41870226_AG_+
bta-miR-664b-vs-13_41870225_41870226_AG_+
bta-miR-7180-vs-13_41870225_41870226_AG_+
bta-miR-877-vs-13_41870225_41870226_AG_+
bta-miR-9-5p-vs-13_41870225_41870226_AG_+
bta-miR-10162-5p-vs-13_41870230_41870231_AG_+
bta-miR-10171-3p-vs-13_41870230_41870231_AG_+
bta-miR-10174-5p-vs-13_41870230_41870231_AG_+
bta-miR-10182-3p-vs-13_41870230_41870231_AG_+
bta-miR-11972-vs-13_41870230_41870231_AG_+
bta-miR-11991-vs-13_41870230_41870231_AG_+
bta-miR-11994-vs-13_41870230_41870231_AG_+
bta-miR-12012-vs-13_41870230_41870231_AG_+
bta-miR-12018-vs-13_41870230_41870231_AG_+
bta-miR-12019-vs-13_41870230_41870231_AG_+
bta-miR-12028-vs-13_41870230_41870231_AG_+
bta-miR-12029-vs-13_41870230_41870231_AG_+
bta-miR-12046-vs-13_41870230_41870231_AG_+
bta-miR-12057-vs-13_41870230_41870231_AG_+
bta-miR-12060-vs-13_41870230_41870231_AG_+
bta-miR-129-vs-13_41870230_41870231_AG_+
bta-miR-129-5p-vs-13_41870230_41870231_AG_+
bta-miR-138-vs-13_41870230_41870231_AG_+
bta-miR-148d-vs-13_41870230_41870231_AG_+
bta-miR-1603-vs-13_41870230_41870231_AG_+
bta-miR-1814c-vs-13_41870230_41870231_AG_+
bta-miR-182-vs-13_41870230_41870231_AG_+
bta-miR-184-vs-13_41870230_41870231_AG_+
bta-miR-192-vs-13_41870230_41870231_AG_+
bta-miR-199a-5p-vs-13_41870230_41870231_AG_+
bta-miR-199b-vs-13_41870230_41870231_AG_+
bta-miR-215-vs-13_41870230_41870231_AG_+
bta-miR-21-5p-vs-13_41870230_41870231_AG_+
bta-miR-2284e-vs-13_41870230_41870231_AG_+
bta-miR-2284g-vs-13_41870230_41870231_AG_+
bta-miR-2284p-vs-13_41870230_41870231_AG_+
bta-miR-2284r-vs-13_41870230_41870231_AG_+
bta-miR-2284u-vs-13_41870230_41870231_AG_+
bta-miR-2284w-vs-13_41870230_41870231_AG_+
bta-miR-2284y-vs-13_41870230_41870231_AG_+
bta-miR-2285ae-vs-13_41870230_41870231_AG_+
bta-miR-2285ak-5p-vs-13_41870230_41870231_AG_+
bta-miR-2285av-vs-13_41870230_41870231_AG_+
bta-miR-2285bb-vs-13_41870230_41870231_AG_+
bta-miR-2285bh-vs-13_41870230_41870231_AG_+
bta-miR-2285bs-vs-13_41870230_41870231_AG_+
bta-miR-2285cf-vs-13_41870230_41870231_AG_+
bta-miR-2285cl-vs-13_41870230_41870231_AG_+
bta-miR-2285dj-vs-13_41870230_41870231_AG_+
bta-miR-2285dl-3p-vs-13_41870230_41870231_AG_+
bta-miR-2310-vs-13_41870230_41870231_AG_+
bta-miR-2319a-vs-13_41870230_41870231_AG_+
bta-miR-2325a-vs-13_41870230_41870231_AG_+
bta-miR-2342-vs-13_41870230_41870231_AG_+
bta-miR-2353-vs-13_41870230_41870231_AG_+
bta-miR-2360-vs-13_41870230_41870231_AG_+
bta-miR-2363-vs-13_41870230_41870231_AG_+
bta-miR-2365-vs-13_41870230_41870231_AG_+
bta-miR-2382-5p-vs-13_41870230_41870231_AG_+
bta-miR-2392-vs-13_41870230_41870231_AG_+
bta-miR-2407-vs-13_41870230_41870231_AG_+
bta-miR-2417-vs-13_41870230_41870231_AG_+
bta-miR-2447-vs-13_41870230_41870231_AG_+
bta-miR-2448-5p-vs-13_41870230_41870231_AG_+
bta-miR-2449-vs-13_41870230_41870231_AG_+
bta-miR-2458-vs-13_41870230_41870231_AG_+
bta-miR-2461-5p-vs-13_41870230_41870231_AG_+
bta-miR-2473-vs-13_41870230_41870231_AG_+
bta-miR-2881-vs-13_41870230_41870231_AG_+
bta-miR-2893-vs-13_41870230_41870231_AG_+
bta-miR-2900-vs-13_41870230_41870231_AG_+
bta-miR-30b-3p-vs-13_41870230_41870231_AG_+
bta-miR-329b-vs-13_41870230_41870231_AG_+
bta-miR-3578-vs-13_41870230_41870231_AG_+
bta-miR-3956-vs-13_41870230_41870231_AG_+
bta-miR-432-vs-13_41870230_41870231_AG_+
bta-miR-455-3p-vs-13_41870230_41870231_AG_+
bta-miR-507b-vs-13_41870230_41870231_AG_+
bta-miR-551a-vs-13_41870230_41870231_AG_+
bta-miR-551b-vs-13_41870230_41870231_AG_+
bta-miR-6524-vs-13_41870230_41870231_AG_+
bta-miR-6525-vs-13_41870230_41870231_AG_+
bta-miR-660-vs-13_41870230_41870231_AG_+
bta-miR-664b-vs-13_41870230_41870231_AG_+
bta-miR-7180-vs-13_41870230_41870231_AG_+
bta-miR-9-5p-vs-13_41870230_41870231_AG_+
bta-miR-10174-5p-vs-13_41870233_41870234_AG_+
bta-miR-10182-3p-vs-13_41870233_41870234_AG_+
bta-miR-11991-vs-13_41870233_41870234_AG_+
bta-miR-11994-vs-13_41870233_41870234_AG_+
bta-miR-12012-vs-13_41870233_41870234_AG_+
bta-miR-12018-vs-13_41870233_41870234_AG_+
bta-miR-12019-vs-13_41870233_41870234_AG_+
bta-miR-12028-vs-13_41870233_41870234_AG_+
bta-miR-12029-vs-13_41870233_41870234_AG_+
bta-miR-12046-vs-13_41870233_41870234_AG_+
bta-miR-12057-vs-13_41870233_41870234_AG_+
bta-miR-12060-vs-13_41870233_41870234_AG_+
bta-miR-12061-vs-13_41870233_41870234_AG_+
bta-miR-129-vs-13_41870233_41870234_AG_+
bta-miR-129-5p-vs-13_41870233_41870234_AG_+
bta-miR-138-vs-13_41870233_41870234_AG_+
bta-miR-148d-vs-13_41870233_41870234_AG_+
bta-miR-1584-5p-vs-13_41870233_41870234_AG_+
bta-miR-1603-vs-13_41870233_41870234_AG_+
bta-miR-1814c-vs-13_41870233_41870234_AG_+
bta-miR-182-vs-13_41870233_41870234_AG_+
bta-miR-192-vs-13_41870233_41870234_AG_+
bta-miR-199a-5p-vs-13_41870233_41870234_AG_+
bta-miR-199b-vs-13_41870233_41870234_AG_+
bta-miR-215-vs-13_41870233_41870234_AG_+
bta-miR-21-5p-vs-13_41870233_41870234_AG_+
bta-miR-2284e-vs-13_41870233_41870234_AG_+
bta-miR-2284g-vs-13_41870233_41870234_AG_+
bta-miR-2284p-vs-13_41870233_41870234_AG_+
bta-miR-2284r-vs-13_41870233_41870234_AG_+
bta-miR-2284u-vs-13_41870233_41870234_AG_+
bta-miR-2284w-vs-13_41870233_41870234_AG_+
bta-miR-2284y-vs-13_41870233_41870234_AG_+
bta-miR-2285ae-vs-13_41870233_41870234_AG_+
bta-miR-2285ak-5p-vs-13_41870233_41870234_AG_+
bta-miR-2285av-vs-13_41870233_41870234_AG_+
bta-miR-2285bb-vs-13_41870233_41870234_AG_+
bta-miR-2285bh-vs-13_41870233_41870234_AG_+
bta-miR-2285bs-vs-13_41870233_41870234_AG_+
bta-miR-2285cf-vs-13_41870233_41870234_AG_+
bta-miR-2285cl-vs-13_41870233_41870234_AG_+
bta-miR-2285dj-vs-13_41870233_41870234_AG_+
bta-miR-2285dl-3p-vs-13_41870233_41870234_AG_+
bta-miR-2287-vs-13_41870233_41870234_AG_+
bta-miR-2310-vs-13_41870233_41870234_AG_+
bta-miR-2319a-vs-13_41870233_41870234_AG_+
bta-miR-2324-vs-13_41870233_41870234_AG_+
bta-miR-2325a-vs-13_41870233_41870234_AG_+
bta-miR-2342-vs-13_41870233_41870234_AG_+
bta-miR-2353-vs-13_41870233_41870234_AG_+
bta-miR-2363-vs-13_41870233_41870234_AG_+
bta-miR-2365-vs-13_41870233_41870234_AG_+
bta-miR-2374-vs-13_41870233_41870234_AG_+
bta-miR-2382-5p-vs-13_41870233_41870234_AG_+
bta-miR-2412-vs-13_41870233_41870234_AG_+
bta-miR-2447-vs-13_41870233_41870234_AG_+
bta-miR-2448-5p-vs-13_41870233_41870234_AG_+
bta-miR-2458-vs-13_41870233_41870234_AG_+
bta-miR-2461-5p-vs-13_41870233_41870234_AG_+
bta-miR-2473-vs-13_41870233_41870234_AG_+
bta-miR-2888-vs-13_41870233_41870234_AG_+
bta-miR-2893-vs-13_41870233_41870234_AG_+
bta-miR-296-3p-vs-13_41870233_41870234_AG_+
bta-miR-30b-3p-vs-13_41870233_41870234_AG_+
bta-miR-329b-vs-13_41870233_41870234_AG_+
bta-miR-3578-vs-13_41870233_41870234_AG_+
bta-miR-3956-vs-13_41870233_41870234_AG_+
bta-miR-432-vs-13_41870233_41870234_AG_+
bta-miR-455-3p-vs-13_41870233_41870234_AG_+
bta-miR-507b-vs-13_41870233_41870234_AG_+
bta-miR-551a-vs-13_41870233_41870234_AG_+
bta-miR-551b-vs-13_41870233_41870234_AG_+
bta-miR-6524-vs-13_41870233_41870234_AG_+
bta-miR-6525-vs-13_41870233_41870234_AG_+
bta-miR-660-vs-13_41870233_41870234_AG_+
bta-miR-664b-vs-13_41870233_41870234_AG_+
bta-miR-7180-vs-13_41870233_41870234_AG_+
bta-miR-9-5p-vs-13_41870233_41870234_AG_+
bta-miR-10171-3p-vs-13_41870235_41870236_AG_+
bta-miR-10174-5p-vs-13_41870235_41870236_AG_+
bta-miR-10182-3p-vs-13_41870235_41870236_AG_+
bta-miR-11991-vs-13_41870235_41870236_AG_+
bta-miR-11994-vs-13_41870235_41870236_AG_+
bta-miR-12012-vs-13_41870235_41870236_AG_+
bta-miR-12018-vs-13_41870235_41870236_AG_+
bta-miR-12019-vs-13_41870235_41870236_AG_+
bta-miR-12028-vs-13_41870235_41870236_AG_+
bta-miR-12029-vs-13_41870235_41870236_AG_+
bta-miR-12046-vs-13_41870235_41870236_AG_+
bta-miR-12057-vs-13_41870235_41870236_AG_+
bta-miR-12060-vs-13_41870235_41870236_AG_+
bta-miR-12061-vs-13_41870235_41870236_AG_+
bta-miR-129-vs-13_41870235_41870236_AG_+
bta-miR-129-5p-vs-13_41870235_41870236_AG_+
bta-miR-138-vs-13_41870235_41870236_AG_+
bta-miR-148d-vs-13_41870235_41870236_AG_+
bta-miR-1584-5p-vs-13_41870235_41870236_AG_+
bta-miR-1603-vs-13_41870235_41870236_AG_+
bta-miR-1814c-vs-13_41870235_41870236_AG_+
bta-miR-182-vs-13_41870235_41870236_AG_+
bta-miR-192-vs-13_41870235_41870236_AG_+
bta-miR-199a-5p-vs-13_41870235_41870236_AG_+
bta-miR-199b-vs-13_41870235_41870236_AG_+
bta-miR-215-vs-13_41870235_41870236_AG_+
bta-miR-21-5p-vs-13_41870235_41870236_AG_+
bta-miR-2284e-vs-13_41870235_41870236_AG_+
bta-miR-2284g-vs-13_41870235_41870236_AG_+
bta-miR-2284p-vs-13_41870235_41870236_AG_+
bta-miR-2284r-vs-13_41870235_41870236_AG_+
bta-miR-2284u-vs-13_41870235_41870236_AG_+
bta-miR-2284y-vs-13_41870235_41870236_AG_+
bta-miR-2285ae-vs-13_41870235_41870236_AG_+
bta-miR-2285ak-5p-vs-13_41870235_41870236_AG_+
bta-miR-2285av-vs-13_41870235_41870236_AG_+
bta-miR-2285bb-vs-13_41870235_41870236_AG_+
bta-miR-2285bh-vs-13_41870235_41870236_AG_+
bta-miR-2285bs-vs-13_41870235_41870236_AG_+
bta-miR-2285cf-vs-13_41870235_41870236_AG_+
bta-miR-2285cl-vs-13_41870235_41870236_AG_+
bta-miR-2285dj-vs-13_41870235_41870236_AG_+
bta-miR-2285dl-3p-vs-13_41870235_41870236_AG_+
bta-miR-2287-vs-13_41870235_41870236_AG_+
bta-miR-2310-vs-13_41870235_41870236_AG_+
bta-miR-2319a-vs-13_41870235_41870236_AG_+
bta-miR-2324-vs-13_41870235_41870236_AG_+
bta-miR-2325a-vs-13_41870235_41870236_AG_+
bta-miR-2342-vs-13_41870235_41870236_AG_+
bta-miR-2353-vs-13_41870235_41870236_AG_+
bta-miR-2363-vs-13_41870235_41870236_AG_+
bta-miR-2365-vs-13_41870235_41870236_AG_+
bta-miR-2374-vs-13_41870235_41870236_AG_+
bta-miR-2382-5p-vs-13_41870235_41870236_AG_+
bta-miR-2412-vs-13_41870235_41870236_AG_+
bta-miR-2447-vs-13_41870235_41870236_AG_+
bta-miR-2458-vs-13_41870235_41870236_AG_+
bta-miR-2461-5p-vs-13_41870235_41870236_AG_+
bta-miR-2473-vs-13_41870235_41870236_AG_+
bta-miR-2888-vs-13_41870235_41870236_AG_+
bta-miR-2893-vs-13_41870235_41870236_AG_+
bta-miR-2898-vs-13_41870235_41870236_AG_+
bta-miR-296-3p-vs-13_41870235_41870236_AG_+
bta-miR-30b-3p-vs-13_41870235_41870236_AG_+
bta-miR-329b-vs-13_41870235_41870236_AG_+
bta-miR-3578-vs-13_41870235_41870236_AG_+
bta-miR-432-vs-13_41870235_41870236_AG_+
bta-miR-455-3p-vs-13_41870235_41870236_AG_+
bta-miR-507b-vs-13_41870235_41870236_AG_+
bta-miR-551a-vs-13_41870235_41870236_AG_+
bta-miR-551b-vs-13_41870235_41870236_AG_+
bta-miR-6524-vs-13_41870235_41870236_AG_+
bta-miR-6525-vs-13_41870235_41870236_AG_+
bta-miR-660-vs-13_41870235_41870236_AG_+
bta-miR-664b-vs-13_41870235_41870236_AG_+
bta-miR-7180-vs-13_41870235_41870236_AG_+
bta-miR-9-5p-vs-13_41870235_41870236_AG_+
bta-miR-10171-3p-vs-13_41870251_41870252_AG_+
bta-miR-10178-5p-vs-13_41870251_41870252_AG_+
bta-miR-10182-3p-vs-13_41870251_41870252_AG_+
bta-miR-12012-vs-13_41870251_41870252_AG_+
bta-miR-12018-vs-13_41870251_41870252_AG_+
bta-miR-12029-vs-13_41870251_41870252_AG_+
bta-miR-12046-vs-13_41870251_41870252_AG_+
bta-miR-12061-vs-13_41870251_41870252_AG_+
bta-miR-129-vs-13_41870251_41870252_AG_+
bta-miR-129-5p-vs-13_41870251_41870252_AG_+
bta-miR-1343-3p-vs-13_41870251_41870252_AG_+
bta-miR-138-vs-13_41870251_41870252_AG_+
bta-miR-154b-vs-13_41870251_41870252_AG_+
bta-miR-1584-5p-vs-13_41870251_41870252_AG_+
bta-miR-1603-vs-13_41870251_41870252_AG_+
bta-miR-1814a-vs-13_41870251_41870252_AG_+
bta-miR-182-vs-13_41870251_41870252_AG_+
bta-miR-192-vs-13_41870251_41870252_AG_+
bta-miR-193a-5p-vs-13_41870251_41870252_AG_+
bta-miR-199a-5p-vs-13_41870251_41870252_AG_+
bta-miR-199b-vs-13_41870251_41870252_AG_+
bta-miR-215-vs-13_41870251_41870252_AG_+
bta-miR-21-5p-vs-13_41870251_41870252_AG_+
bta-miR-2284e-vs-13_41870251_41870252_AG_+
bta-miR-2284r-vs-13_41870251_41870252_AG_+
bta-miR-2285bs-vs-13_41870251_41870252_AG_+
bta-miR-2285dl-3p-vs-13_41870251_41870252_AG_+
bta-miR-2287-vs-13_41870251_41870252_AG_+
bta-miR-2309-vs-13_41870251_41870252_AG_+
bta-miR-2319a-vs-13_41870251_41870252_AG_+
bta-miR-2322-3p-vs-13_41870251_41870252_AG_+
bta-miR-2324-vs-13_41870251_41870252_AG_+
bta-miR-2353-vs-13_41870251_41870252_AG_+
bta-miR-2363-vs-13_41870251_41870252_AG_+
bta-miR-2365-vs-13_41870251_41870252_AG_+
bta-miR-2374-vs-13_41870251_41870252_AG_+
bta-miR-2393-vs-13_41870251_41870252_AG_+
bta-miR-2412-vs-13_41870251_41870252_AG_+
bta-miR-2424-vs-13_41870251_41870252_AG_+
bta-miR-2461-5p-vs-13_41870251_41870252_AG_+
bta-miR-2462-vs-13_41870251_41870252_AG_+
bta-miR-2471-5p-vs-13_41870251_41870252_AG_+
bta-miR-2473-vs-13_41870251_41870252_AG_+
bta-miR-2888-vs-13_41870251_41870252_AG_+
bta-miR-2898-vs-13_41870251_41870252_AG_+
bta-miR-296-3p-vs-13_41870251_41870252_AG_+
bta-miR-329b-vs-13_41870251_41870252_AG_+
bta-miR-3578-vs-13_41870251_41870252_AG_+
bta-miR-432-vs-13_41870251_41870252_AG_+
bta-miR-455-3p-vs-13_41870251_41870252_AG_+
bta-miR-491-vs-13_41870251_41870252_AG_+
bta-miR-493-vs-13_41870251_41870252_AG_+
bta-miR-507b-vs-13_41870251_41870252_AG_+
bta-miR-551a-vs-13_41870251_41870252_AG_+
bta-miR-551b-vs-13_41870251_41870252_AG_+
bta-miR-6523a-vs-13_41870251_41870252_AG_+
bta-miR-6524-vs-13_41870251_41870252_AG_+
bta-miR-6529a-vs-13_41870251_41870252_AG_+
bta-miR-660-vs-13_41870251_41870252_AG_+
bta-miR-664b-vs-13_41870251_41870252_AG_+
bta-miR-7180-vs-13_41870251_41870252_AG_+
bta-miR-876-vs-13_41870251_41870252_AG_+
bta-miR-9-5p-vs-13_41870251_41870252_AG_+
bta-miR-10171-3p-vs-13_41870262_41870263_AG_+
bta-miR-10178-5p-vs-13_41870262_41870263_AG_+
bta-miR-10182-3p-vs-13_41870262_41870263_AG_+
bta-miR-12012-vs-13_41870262_41870263_AG_+
bta-miR-12046-vs-13_41870262_41870263_AG_+
bta-miR-12061-vs-13_41870262_41870263_AG_+
bta-miR-1343-3p-vs-13_41870262_41870263_AG_+
bta-miR-138-vs-13_41870262_41870263_AG_+
bta-miR-154b-vs-13_41870262_41870263_AG_+
bta-miR-1584-5p-vs-13_41870262_41870263_AG_+
bta-miR-1814a-vs-13_41870262_41870263_AG_+
bta-miR-182-vs-13_41870262_41870263_AG_+
bta-miR-192-vs-13_41870262_41870263_AG_+
bta-miR-193a-5p-vs-13_41870262_41870263_AG_+
bta-miR-215-vs-13_41870262_41870263_AG_+
bta-miR-21-5p-vs-13_41870262_41870263_AG_+
bta-miR-2284r-vs-13_41870262_41870263_AG_+
bta-miR-2285bs-vs-13_41870262_41870263_AG_+
bta-miR-2285dl-3p-vs-13_41870262_41870263_AG_+
bta-miR-2287-vs-13_41870262_41870263_AG_+
bta-miR-2309-vs-13_41870262_41870263_AG_+
bta-miR-2319a-vs-13_41870262_41870263_AG_+
bta-miR-2322-3p-vs-13_41870262_41870263_AG_+
bta-miR-2324-vs-13_41870262_41870263_AG_+
bta-miR-2353-vs-13_41870262_41870263_AG_+
bta-miR-2363-vs-13_41870262_41870263_AG_+
bta-miR-2374-vs-13_41870262_41870263_AG_+
bta-miR-2393-vs-13_41870262_41870263_AG_+
bta-miR-2412-vs-13_41870262_41870263_AG_+
bta-miR-2420-vs-13_41870262_41870263_AG_+
bta-miR-2424-vs-13_41870262_41870263_AG_+
bta-miR-2461-5p-vs-13_41870262_41870263_AG_+
bta-miR-2462-vs-13_41870262_41870263_AG_+
bta-miR-2471-5p-vs-13_41870262_41870263_AG_+
bta-miR-2473-vs-13_41870262_41870263_AG_+
bta-miR-2888-vs-13_41870262_41870263_AG_+
bta-miR-2891-vs-13_41870262_41870263_AG_+
bta-miR-2898-vs-13_41870262_41870263_AG_+
bta-miR-296-3p-vs-13_41870262_41870263_AG_+
bta-miR-326-vs-13_41870262_41870263_AG_+
bta-miR-329b-vs-13_41870262_41870263_AG_+
bta-miR-3578-vs-13_41870262_41870263_AG_+
bta-miR-432-vs-13_41870262_41870263_AG_+
bta-miR-455-3p-vs-13_41870262_41870263_AG_+
bta-miR-491-vs-13_41870262_41870263_AG_+
bta-miR-493-vs-13_41870262_41870263_AG_+
bta-miR-507b-vs-13_41870262_41870263_AG_+
bta-miR-551a-vs-13_41870262_41870263_AG_+
bta-miR-551b-vs-13_41870262_41870263_AG_+
bta-miR-6523a-vs-13_41870262_41870263_AG_+
bta-miR-6524-vs-13_41870262_41870263_AG_+
bta-miR-6529a-vs-13_41870262_41870263_AG_+
bta-miR-660-vs-13_41870262_41870263_AG_+
bta-miR-664b-vs-13_41870262_41870263_AG_+
bta-miR-7180-vs-13_41870262_41870263_AG_+
bta-miR-876-vs-13_41870262_41870263_AG_+
bta-miR-10020-vs-13_41870265_41870266_AG_+
bta-miR-10171-3p-vs-13_41870265_41870266_AG_+
bta-miR-10178-5p-vs-13_41870265_41870266_AG_+
bta-miR-10182-3p-vs-13_41870265_41870266_AG_+
bta-miR-12061-vs-13_41870265_41870266_AG_+
bta-miR-1343-3p-vs-13_41870265_41870266_AG_+
bta-miR-138-vs-13_41870265_41870266_AG_+
bta-miR-154b-vs-13_41870265_41870266_AG_+
bta-miR-1584-5p-vs-13_41870265_41870266_AG_+
bta-miR-1814a-vs-13_41870265_41870266_AG_+
bta-miR-182-vs-13_41870265_41870266_AG_+
bta-miR-192-vs-13_41870265_41870266_AG_+
bta-miR-193a-5p-vs-13_41870265_41870266_AG_+
bta-miR-215-vs-13_41870265_41870266_AG_+
bta-miR-21-5p-vs-13_41870265_41870266_AG_+
bta-miR-2284r-vs-13_41870265_41870266_AG_+
bta-miR-2285bs-vs-13_41870265_41870266_AG_+
bta-miR-2285dl-3p-vs-13_41870265_41870266_AG_+
bta-miR-2287-vs-13_41870265_41870266_AG_+
bta-miR-2309-vs-13_41870265_41870266_AG_+
bta-miR-2322-3p-vs-13_41870265_41870266_AG_+
bta-miR-2324-vs-13_41870265_41870266_AG_+
bta-miR-2340-vs-13_41870265_41870266_AG_+
bta-miR-2353-vs-13_41870265_41870266_AG_+
bta-miR-2374-vs-13_41870265_41870266_AG_+
bta-miR-2393-vs-13_41870265_41870266_AG_+
bta-miR-2412-vs-13_41870265_41870266_AG_+
bta-miR-2420-vs-13_41870265_41870266_AG_+
bta-miR-2424-vs-13_41870265_41870266_AG_+
bta-miR-2462-vs-13_41870265_41870266_AG_+
bta-miR-2471-5p-vs-13_41870265_41870266_AG_+
bta-miR-2473-vs-13_41870265_41870266_AG_+
bta-miR-2482-vs-13_41870265_41870266_AG_+
bta-miR-2888-vs-13_41870265_41870266_AG_+
bta-miR-2891-vs-13_41870265_41870266_AG_+
bta-miR-2898-vs-13_41870265_41870266_AG_+
bta-miR-296-3p-vs-13_41870265_41870266_AG_+
bta-miR-326-vs-13_41870265_41870266_AG_+
bta-miR-329b-vs-13_41870265_41870266_AG_+
bta-miR-3578-vs-13_41870265_41870266_AG_+
bta-miR-432-vs-13_41870265_41870266_AG_+
bta-miR-455-3p-vs-13_41870265_41870266_AG_+
bta-miR-491-vs-13_41870265_41870266_AG_+
bta-miR-493-vs-13_41870265_41870266_AG_+
bta-miR-507b-vs-13_41870265_41870266_AG_+
bta-miR-551a-vs-13_41870265_41870266_AG_+
bta-miR-551b-vs-13_41870265_41870266_AG_+
bta-miR-6523a-vs-13_41870265_41870266_AG_+
bta-miR-6529a-vs-13_41870265_41870266_AG_+
bta-miR-660-vs-13_41870265_41870266_AG_+
bta-miR-7180-vs-13_41870265_41870266_AG_+
bta-miR-876-vs-13_41870265_41870266_AG_+
bta-miR-10020-vs-13_41870285_41870286_AG_+
bta-miR-10178-5p-vs-13_41870285_41870286_AG_+
bta-miR-10184-3p-vs-13_41870285_41870286_AG_+
bta-miR-11971-vs-13_41870285_41870286_AG_+
bta-miR-11988-vs-13_41870285_41870286_AG_+
bta-miR-12040-vs-13_41870285_41870286_AG_+
bta-miR-12060-vs-13_41870285_41870286_AG_+
bta-miR-130a-vs-13_41870285_41870286_AG_+
bta-miR-130b-vs-13_41870285_41870286_AG_+
bta-miR-1343-3p-vs-13_41870285_41870286_AG_+
bta-miR-138-vs-13_41870285_41870286_AG_+
bta-miR-148a-vs-13_41870285_41870286_AG_+
bta-miR-148b-vs-13_41870285_41870286_AG_+
bta-miR-152-vs-13_41870285_41870286_AG_+
bta-miR-154b-vs-13_41870285_41870286_AG_+
bta-miR-1777a-vs-13_41870285_41870286_AG_+
bta-miR-1814a-vs-13_41870285_41870286_AG_+
bta-miR-193a-5p-vs-13_41870285_41870286_AG_+
bta-miR-199a-5p-vs-13_41870285_41870286_AG_+
bta-miR-199b-vs-13_41870285_41870286_AG_+
bta-miR-2300b-3p-vs-13_41870285_41870286_AG_+
bta-miR-2309-vs-13_41870285_41870286_AG_+
bta-miR-2322-3p-vs-13_41870285_41870286_AG_+
bta-miR-2327-vs-13_41870285_41870286_AG_+
bta-miR-2333-vs-13_41870285_41870286_AG_+
bta-miR-2337-vs-13_41870285_41870286_AG_+
bta-miR-2340-vs-13_41870285_41870286_AG_+
bta-miR-2346-vs-13_41870285_41870286_AG_+
bta-miR-2383-vs-13_41870285_41870286_AG_+
bta-miR-2389-vs-13_41870285_41870286_AG_+
bta-miR-2393-vs-13_41870285_41870286_AG_+
bta-miR-2420-vs-13_41870285_41870286_AG_+
bta-miR-2422-vs-13_41870285_41870286_AG_+
bta-miR-2424-vs-13_41870285_41870286_AG_+
bta-miR-2433-vs-13_41870285_41870286_AG_+
bta-miR-2462-vs-13_41870285_41870286_AG_+
bta-miR-2471-5p-vs-13_41870285_41870286_AG_+
bta-miR-2482-vs-13_41870285_41870286_AG_+
bta-miR-2891-vs-13_41870285_41870286_AG_+
bta-miR-2897-vs-13_41870285_41870286_AG_+
bta-miR-301a-vs-13_41870285_41870286_AG_+
bta-miR-301b-vs-13_41870285_41870286_AG_+
bta-miR-326-vs-13_41870285_41870286_AG_+
bta-miR-329b-vs-13_41870285_41870286_AG_+
bta-miR-423-5p-vs-13_41870285_41870286_AG_+
bta-miR-454-vs-13_41870285_41870286_AG_+
bta-miR-491-vs-13_41870285_41870286_AG_+
bta-miR-493-vs-13_41870285_41870286_AG_+
bta-miR-6529a-vs-13_41870285_41870286_AG_+
bta-miR-669-vs-13_41870285_41870286_AG_+
bta-miR-876-vs-13_41870285_41870286_AG_+
bta-miR-10171-3p-vs-13_41870584_41870585_AG_+
bta-miR-1185-vs-13_41870584_41870585_AG_+
bta-miR-11986b-vs-13_41870584_41870585_AG_+
bta-miR-11998-vs-13_41870584_41870585_AG_+
bta-miR-12058-vs-13_41870584_41870585_AG_+
bta-miR-122-vs-13_41870584_41870585_AG_+
bta-miR-1251-vs-13_41870584_41870585_AG_+
bta-miR-142-3p-vs-13_41870584_41870585_AG_+
bta-miR-154c-vs-13_41870584_41870585_AG_+
bta-miR-18a-vs-13_41870584_41870585_AG_+
bta-miR-18b-vs-13_41870584_41870585_AG_+
bta-miR-214-vs-13_41870584_41870585_AG_+
bta-miR-2290-vs-13_41870584_41870585_AG_+
bta-miR-2291-vs-13_41870584_41870585_AG_+
bta-miR-2305-vs-13_41870584_41870585_AG_+
bta-miR-2316-vs-13_41870584_41870585_AG_+
bta-miR-2325c-vs-13_41870584_41870585_AG_+
bta-miR-2368-5p-vs-13_41870584_41870585_AG_+
bta-miR-2399-3p-vs-13_41870584_41870585_AG_+
bta-miR-2411-5p-vs-13_41870584_41870585_AG_+
bta-miR-2434-vs-13_41870584_41870585_AG_+
bta-miR-2438-vs-13_41870584_41870585_AG_+
bta-miR-2451-vs-13_41870584_41870585_AG_+
bta-miR-2452-vs-13_41870584_41870585_AG_+
bta-miR-2475-vs-13_41870584_41870585_AG_+
bta-miR-2888-vs-13_41870584_41870585_AG_+
bta-miR-2891-vs-13_41870584_41870585_AG_+
bta-miR-2898-vs-13_41870584_41870585_AG_+
bta-miR-302b-vs-13_41870584_41870585_AG_+
bta-miR-302c-vs-13_41870584_41870585_AG_+
bta-miR-302d-vs-13_41870584_41870585_AG_+
bta-miR-3533-vs-13_41870584_41870585_AG_+
bta-miR-3660-vs-13_41870584_41870585_AG_+
bta-miR-371-vs-13_41870584_41870585_AG_+
bta-miR-421-vs-13_41870584_41870585_AG_+
bta-miR-6120-3p-vs-13_41870584_41870585_AG_+
bta-miR-6120-5p-vs-13_41870584_41870585_AG_+
bta-miR-6523a-vs-13_41870584_41870585_AG_+
bta-miR-665-vs-13_41870584_41870585_AG_+
bta-miR-761-vs-13_41870584_41870585_AG_+
bta-miR-7864-vs-13_41870584_41870585_AG_+
bta-miR-95-vs-13_41870584_41870585_AG_+
bta-miR-10171-3p-vs-13_41870600_41870601_AG_+
bta-miR-10176-5p-vs-13_41870600_41870601_AG_+
bta-miR-10185-5p-vs-13_41870600_41870601_AG_+
bta-miR-1185-vs-13_41870600_41870601_AG_+
bta-miR-11986b-vs-13_41870600_41870601_AG_+
bta-miR-11989-vs-13_41870600_41870601_AG_+
bta-miR-11998-vs-13_41870600_41870601_AG_+
bta-miR-12017-vs-13_41870600_41870601_AG_+
bta-miR-12026-vs-13_41870600_41870601_AG_+
bta-miR-12043-vs-13_41870600_41870601_AG_+
bta-miR-12058-vs-13_41870600_41870601_AG_+
bta-miR-122-vs-13_41870600_41870601_AG_+
bta-miR-1251-vs-13_41870600_41870601_AG_+
bta-miR-149-3p-vs-13_41870600_41870601_AG_+
bta-miR-154c-vs-13_41870600_41870601_AG_+
bta-miR-1814a-vs-13_41870600_41870601_AG_+
bta-miR-18a-vs-13_41870600_41870601_AG_+
bta-miR-18b-vs-13_41870600_41870601_AG_+
bta-miR-22-5p-vs-13_41870600_41870601_AG_+
bta-miR-2290-vs-13_41870600_41870601_AG_+
bta-miR-2299-3p-vs-13_41870600_41870601_AG_+
bta-miR-2305-vs-13_41870600_41870601_AG_+
bta-miR-2316-vs-13_41870600_41870601_AG_+
bta-miR-2325c-vs-13_41870600_41870601_AG_+
bta-miR-2343-vs-13_41870600_41870601_AG_+
bta-miR-2368-5p-vs-13_41870600_41870601_AG_+
bta-miR-2398-vs-13_41870600_41870601_AG_+
bta-miR-2406-vs-13_41870600_41870601_AG_+
bta-miR-2411-5p-vs-13_41870600_41870601_AG_+
bta-miR-2434-vs-13_41870600_41870601_AG_+
bta-miR-2438-vs-13_41870600_41870601_AG_+
bta-miR-2451-vs-13_41870600_41870601_AG_+
bta-miR-2452-vs-13_41870600_41870601_AG_+
bta-miR-2464-3p-vs-13_41870600_41870601_AG_+
bta-miR-2475-vs-13_41870600_41870601_AG_+
bta-miR-2485-vs-13_41870600_41870601_AG_+
bta-miR-2888-vs-13_41870600_41870601_AG_+
bta-miR-2891-vs-13_41870600_41870601_AG_+
bta-miR-2893-vs-13_41870600_41870601_AG_+
bta-miR-2898-vs-13_41870600_41870601_AG_+
bta-miR-302b-vs-13_41870600_41870601_AG_+
bta-miR-302c-vs-13_41870600_41870601_AG_+
bta-miR-302d-vs-13_41870600_41870601_AG_+
bta-miR-326-vs-13_41870600_41870601_AG_+
bta-miR-3533-vs-13_41870600_41870601_AG_+
bta-miR-371-vs-13_41870600_41870601_AG_+
bta-miR-3957-vs-13_41870600_41870601_AG_+
bta-miR-6120-3p-vs-13_41870600_41870601_AG_+
bta-miR-6523a-vs-13_41870600_41870601_AG_+
bta-miR-6525-vs-13_41870600_41870601_AG_+
bta-miR-7864-vs-13_41870600_41870601_AG_+
bta-miR-7865-vs-13_41870600_41870601_AG_+
bta-miR-877-vs-13_41870600_41870601_AG_+
bta-miR-10171-3p-vs-13_41870603_41870604_AG_+
bta-miR-10176-5p-vs-13_41870603_41870604_AG_+
bta-miR-10185-5p-vs-13_41870603_41870604_AG_+
bta-miR-1185-vs-13_41870603_41870604_AG_+
bta-miR-11989-vs-13_41870603_41870604_AG_+
bta-miR-11998-vs-13_41870603_41870604_AG_+
bta-miR-12017-vs-13_41870603_41870604_AG_+
bta-miR-12026-vs-13_41870603_41870604_AG_+
bta-miR-12043-vs-13_41870603_41870604_AG_+
bta-miR-12058-vs-13_41870603_41870604_AG_+
bta-miR-122-vs-13_41870603_41870604_AG_+
bta-miR-149-3p-vs-13_41870603_41870604_AG_+
bta-miR-154c-vs-13_41870603_41870604_AG_+
bta-miR-1814a-vs-13_41870603_41870604_AG_+
bta-miR-18a-vs-13_41870603_41870604_AG_+
bta-miR-18b-vs-13_41870603_41870604_AG_+
bta-miR-22-5p-vs-13_41870603_41870604_AG_+
bta-miR-2299-3p-vs-13_41870603_41870604_AG_+
bta-miR-2305-vs-13_41870603_41870604_AG_+
bta-miR-2325c-vs-13_41870603_41870604_AG_+
bta-miR-2343-vs-13_41870603_41870604_AG_+
bta-miR-2368-5p-vs-13_41870603_41870604_AG_+
bta-miR-2398-vs-13_41870603_41870604_AG_+
bta-miR-2406-vs-13_41870603_41870604_AG_+
bta-miR-2411-5p-vs-13_41870603_41870604_AG_+
bta-miR-2434-vs-13_41870603_41870604_AG_+
bta-miR-2438-vs-13_41870603_41870604_AG_+
bta-miR-2451-vs-13_41870603_41870604_AG_+
bta-miR-2452-vs-13_41870603_41870604_AG_+
bta-miR-2464-3p-vs-13_41870603_41870604_AG_+
bta-miR-2475-vs-13_41870603_41870604_AG_+
bta-miR-2485-vs-13_41870603_41870604_AG_+
bta-miR-2888-vs-13_41870603_41870604_AG_+
bta-miR-2891-vs-13_41870603_41870604_AG_+
bta-miR-2893-vs-13_41870603_41870604_AG_+
bta-miR-2898-vs-13_41870603_41870604_AG_+
bta-miR-302b-vs-13_41870603_41870604_AG_+
bta-miR-302c-vs-13_41870603_41870604_AG_+
bta-miR-302d-vs-13_41870603_41870604_AG_+
bta-miR-326-vs-13_41870603_41870604_AG_+
bta-miR-3533-vs-13_41870603_41870604_AG_+
bta-miR-371-vs-13_41870603_41870604_AG_+
bta-miR-3957-vs-13_41870603_41870604_AG_+
bta-miR-6120-3p-vs-13_41870603_41870604_AG_+
bta-miR-6523a-vs-13_41870603_41870604_AG_+
bta-miR-6525-vs-13_41870603_41870604_AG_+
bta-miR-7864-vs-13_41870603_41870604_AG_+
bta-miR-7865-vs-13_41870603_41870604_AG_+
bta-miR-877-vs-13_41870603_41870604_AG_+
bta-miR-12004-vs-17_19997744_19997745_AG_+
bta-miR-12033-vs-17_19997744_19997745_AG_+
bta-miR-12050-vs-17_19997744_19997745_AG_+
bta-miR-12058-vs-17_19997744_19997745_AG_+
bta-miR-125a-vs-17_19997744_19997745_AG_+
bta-miR-125b-vs-17_19997744_19997745_AG_+
bta-miR-1291-vs-17_19997744_19997745_AG_+
bta-miR-133a-vs-17_19997744_19997745_AG_+
bta-miR-133b-vs-17_19997744_19997745_AG_+
bta-miR-133c-vs-17_19997744_19997745_AG_+
bta-miR-134-vs-17_19997744_19997745_AG_+
bta-miR-1343-3p-vs-17_19997744_19997745_AG_+
bta-miR-138-vs-17_19997744_19997745_AG_+
bta-miR-1814a-vs-17_19997744_19997745_AG_+
bta-miR-1814b-vs-17_19997744_19997745_AG_+
bta-miR-1842-vs-17_19997744_19997745_AG_+
bta-miR-2285as-vs-17_19997744_19997745_AG_+
bta-miR-2301-vs-17_19997744_19997745_AG_+
bta-miR-2325b-vs-17_19997744_19997745_AG_+
bta-miR-2376-vs-17_19997744_19997745_AG_+
bta-miR-2379-vs-17_19997744_19997745_AG_+
bta-miR-2380-vs-17_19997744_19997745_AG_+
bta-miR-2395-vs-17_19997744_19997745_AG_+
bta-miR-2894-vs-17_19997744_19997745_AG_+
bta-miR-2902-vs-17_19997744_19997745_AG_+
bta-miR-326-vs-17_19997744_19997745_AG_+
bta-miR-328-vs-17_19997744_19997745_AG_+
bta-miR-3600-vs-17_19997744_19997745_AG_+
bta-miR-669-vs-17_19997744_19997745_AG_+
bta-miR-670-vs-17_19997744_19997745_AG_+
bta-miR-760-3p-vs-17_19997744_19997745_AG_+
bta-miR-12004-vs-17_19997747_19997748_AG_+
bta-miR-12033-vs-17_19997747_19997748_AG_+
bta-miR-12050-vs-17_19997747_19997748_AG_+
bta-miR-12058-vs-17_19997747_19997748_AG_+
bta-miR-125a-vs-17_19997747_19997748_AG_+
bta-miR-125b-vs-17_19997747_19997748_AG_+
bta-miR-1291-vs-17_19997747_19997748_AG_+
bta-miR-133a-vs-17_19997747_19997748_AG_+
bta-miR-133b-vs-17_19997747_19997748_AG_+
bta-miR-133c-vs-17_19997747_19997748_AG_+
bta-miR-134-vs-17_19997747_19997748_AG_+
bta-miR-1343-3p-vs-17_19997747_19997748_AG_+
bta-miR-138-vs-17_19997747_19997748_AG_+
bta-miR-1814a-vs-17_19997747_19997748_AG_+
bta-miR-1814b-vs-17_19997747_19997748_AG_+
bta-miR-1842-vs-17_19997747_19997748_AG_+
bta-miR-2285as-vs-17_19997747_19997748_AG_+
bta-miR-2301-vs-17_19997747_19997748_AG_+
bta-miR-2325b-vs-17_19997747_19997748_AG_+
bta-miR-2376-vs-17_19997747_19997748_AG_+
bta-miR-2379-vs-17_19997747_19997748_AG_+
bta-miR-2380-vs-17_19997747_19997748_AG_+
bta-miR-2395-vs-17_19997747_19997748_AG_+
bta-miR-2471-3p-vs-17_19997747_19997748_AG_+
bta-miR-2894-vs-17_19997747_19997748_AG_+
bta-miR-2902-vs-17_19997747_19997748_AG_+
bta-miR-326-vs-17_19997747_19997748_AG_+
bta-miR-328-vs-17_19997747_19997748_AG_+
bta-miR-3600-vs-17_19997747_19997748_AG_+
bta-miR-669-vs-17_19997747_19997748_AG_+
bta-miR-670-vs-17_19997747_19997748_AG_+
bta-miR-760-3p-vs-17_19997747_19997748_AG_+
bta-miR-12004-vs-17_19997749_19997750_AG_+
bta-miR-12033-vs-17_19997749_19997750_AG_+
bta-miR-12050-vs-17_19997749_19997750_AG_+
bta-miR-125a-vs-17_19997749_19997750_AG_+
bta-miR-125b-vs-17_19997749_19997750_AG_+
bta-miR-1291-vs-17_19997749_19997750_AG_+
bta-miR-133a-vs-17_19997749_19997750_AG_+
bta-miR-133b-vs-17_19997749_19997750_AG_+
bta-miR-133c-vs-17_19997749_19997750_AG_+
bta-miR-134-vs-17_19997749_19997750_AG_+
bta-miR-1343-3p-vs-17_19997749_19997750_AG_+
bta-miR-138-vs-17_19997749_19997750_AG_+
bta-miR-1814a-vs-17_19997749_19997750_AG_+
bta-miR-1814b-vs-17_19997749_19997750_AG_+
bta-miR-1842-vs-17_19997749_19997750_AG_+
bta-miR-2285as-vs-17_19997749_19997750_AG_+
bta-miR-2292-vs-17_19997749_19997750_AG_+
bta-miR-2301-vs-17_19997749_19997750_AG_+
bta-miR-2325b-vs-17_19997749_19997750_AG_+
bta-miR-2376-vs-17_19997749_19997750_AG_+
bta-miR-2379-vs-17_19997749_19997750_AG_+
bta-miR-2380-vs-17_19997749_19997750_AG_+
bta-miR-2386-vs-17_19997749_19997750_AG_+
bta-miR-2395-vs-17_19997749_19997750_AG_+
bta-miR-2471-3p-vs-17_19997749_19997750_AG_+
bta-miR-2894-vs-17_19997749_19997750_AG_+
bta-miR-2902-vs-17_19997749_19997750_AG_+
bta-miR-326-vs-17_19997749_19997750_AG_+
bta-miR-328-vs-17_19997749_19997750_AG_+
bta-miR-3600-vs-17_19997749_19997750_AG_+
bta-miR-669-vs-17_19997749_19997750_AG_+
bta-miR-670-vs-17_19997749_19997750_AG_+
bta-miR-760-3p-vs-17_19997749_19997750_AG_+
bta-miR-10167-3p-vs-17_19997775_19997776_AG_+
bta-miR-12007-vs-17_19997775_19997776_AG_+
bta-miR-12050-vs-17_19997775_19997776_AG_+
bta-miR-134-vs-17_19997775_19997776_AG_+
bta-miR-138-vs-17_19997775_19997776_AG_+
bta-miR-1584-5p-vs-17_19997775_19997776_AG_+
bta-miR-1603-vs-17_19997775_19997776_AG_+
bta-miR-1814a-vs-17_19997775_19997776_AG_+
bta-miR-1814b-vs-17_19997775_19997776_AG_+
bta-miR-22-5p-vs-17_19997775_19997776_AG_+
bta-miR-2292-vs-17_19997775_19997776_AG_+
bta-miR-2305-vs-17_19997775_19997776_AG_+
bta-miR-2325b-vs-17_19997775_19997776_AG_+
bta-miR-2357-vs-17_19997775_19997776_AG_+
bta-miR-2374-vs-17_19997775_19997776_AG_+
bta-miR-2379-vs-17_19997775_19997776_AG_+
bta-miR-2380-vs-17_19997775_19997776_AG_+
bta-miR-2382-5p-vs-17_19997775_19997776_AG_+
bta-miR-2386-vs-17_19997775_19997776_AG_+
bta-miR-2395-vs-17_19997775_19997776_AG_+
bta-miR-2399-5p-vs-17_19997775_19997776_AG_+
bta-miR-2412-vs-17_19997775_19997776_AG_+
bta-miR-2471-3p-vs-17_19997775_19997776_AG_+
bta-miR-2472-vs-17_19997775_19997776_AG_+
bta-miR-2902-vs-17_19997775_19997776_AG_+
bta-miR-491-vs-17_19997775_19997776_AG_+
bta-miR-10174-3p-vs-17_19997828_19997829_AG_+
bta-miR-11977-vs-17_19997828_19997829_AG_+
bta-miR-11991-vs-17_19997828_19997829_AG_+
bta-miR-12004-vs-17_19997828_19997829_AG_+
bta-miR-12007-vs-17_19997828_19997829_AG_+
bta-miR-12037-vs-17_19997828_19997829_AG_+
bta-miR-12042-vs-17_19997828_19997829_AG_+
bta-miR-133c-vs-17_19997828_19997829_AG_+
bta-miR-1343-3p-vs-17_19997828_19997829_AG_+
bta-miR-138-vs-17_19997828_19997829_AG_+
bta-miR-142-3p-vs-17_19997828_19997829_AG_+
bta-miR-1584-5p-vs-17_19997828_19997829_AG_+
bta-miR-1814a-vs-17_19997828_19997829_AG_+
bta-miR-187-vs-17_19997828_19997829_AG_+
bta-miR-212-vs-17_19997828_19997829_AG_+
bta-miR-218-vs-17_19997828_19997829_AG_+
bta-miR-2289-vs-17_19997828_19997829_AG_+
bta-miR-2300a-5p-vs-17_19997828_19997829_AG_+
bta-miR-2324-vs-17_19997828_19997829_AG_+
bta-miR-2328-3p-vs-17_19997828_19997829_AG_+
bta-miR-2361-vs-17_19997828_19997829_AG_+
bta-miR-2374-vs-17_19997828_19997829_AG_+
bta-miR-2397-5p-vs-17_19997828_19997829_AG_+
bta-miR-23a-vs-17_19997828_19997829_AG_+
bta-miR-23b-3p-vs-17_19997828_19997829_AG_+
bta-miR-2412-vs-17_19997828_19997829_AG_+
bta-miR-2419-5p-vs-17_19997828_19997829_AG_+
bta-miR-2444-vs-17_19997828_19997829_AG_+
bta-miR-2482-vs-17_19997828_19997829_AG_+
bta-miR-2891-vs-17_19997828_19997829_AG_+
bta-miR-326-vs-17_19997828_19997829_AG_+
bta-miR-3600-vs-17_19997828_19997829_AG_+
bta-miR-6523a-vs-17_19997828_19997829_AG_+
bta-miR-9-5p-vs-17_19997828_19997829_AG_+
bta-miR-10174-3p-vs-17_19997831_19997832_AG_+
bta-miR-11977-vs-17_19997831_19997832_AG_+
bta-miR-11991-vs-17_19997831_19997832_AG_+
bta-miR-12004-vs-17_19997831_19997832_AG_+
bta-miR-12007-vs-17_19997831_19997832_AG_+
bta-miR-12037-vs-17_19997831_19997832_AG_+
bta-miR-12042-vs-17_19997831_19997832_AG_+
bta-miR-133c-vs-17_19997831_19997832_AG_+
bta-miR-1343-3p-vs-17_19997831_19997832_AG_+
bta-miR-138-vs-17_19997831_19997832_AG_+
bta-miR-142-3p-vs-17_19997831_19997832_AG_+
bta-miR-1584-5p-vs-17_19997831_19997832_AG_+
bta-miR-1814a-vs-17_19997831_19997832_AG_+
bta-miR-187-vs-17_19997831_19997832_AG_+
bta-miR-212-vs-17_19997831_19997832_AG_+
bta-miR-218-vs-17_19997831_19997832_AG_+
bta-miR-2289-vs-17_19997831_19997832_AG_+
bta-miR-2300a-5p-vs-17_19997831_19997832_AG_+
bta-miR-2324-vs-17_19997831_19997832_AG_+
bta-miR-2328-3p-vs-17_19997831_19997832_AG_+
bta-miR-2361-vs-17_19997831_19997832_AG_+
bta-miR-2374-vs-17_19997831_19997832_AG_+
bta-miR-2397-5p-vs-17_19997831_19997832_AG_+
bta-miR-23a-vs-17_19997831_19997832_AG_+
bta-miR-23b-3p-vs-17_19997831_19997832_AG_+
bta-miR-2412-vs-17_19997831_19997832_AG_+
bta-miR-2419-5p-vs-17_19997831_19997832_AG_+
bta-miR-2444-vs-17_19997831_19997832_AG_+
bta-miR-2480-vs-17_19997831_19997832_AG_+
bta-miR-2482-vs-17_19997831_19997832_AG_+
bta-miR-2891-vs-17_19997831_19997832_AG_+
bta-miR-326-vs-17_19997831_19997832_AG_+
bta-miR-3600-vs-17_19997831_19997832_AG_+
bta-miR-584-vs-17_19997831_19997832_AG_+
bta-miR-6523a-vs-17_19997831_19997832_AG_+
bta-miR-9-5p-vs-17_19997831_19997832_AG_+
bta-miR-11977-vs-17_19997837_19997838_AG_+
bta-miR-11991-vs-17_19997837_19997838_AG_+
bta-miR-12004-vs-17_19997837_19997838_AG_+
bta-miR-12007-vs-17_19997837_19997838_AG_+
bta-miR-12037-vs-17_19997837_19997838_AG_+
bta-miR-12042-vs-17_19997837_19997838_AG_+
bta-miR-133c-vs-17_19997837_19997838_AG_+
bta-miR-138-vs-17_19997837_19997838_AG_+
bta-miR-142-3p-vs-17_19997837_19997838_AG_+
bta-miR-1584-5p-vs-17_19997837_19997838_AG_+
bta-miR-1603-vs-17_19997837_19997838_AG_+
bta-miR-1814a-vs-17_19997837_19997838_AG_+
bta-miR-212-vs-17_19997837_19997838_AG_+
bta-miR-218-vs-17_19997837_19997838_AG_+
bta-miR-2300a-5p-vs-17_19997837_19997838_AG_+
bta-miR-2324-vs-17_19997837_19997838_AG_+
bta-miR-2328-3p-vs-17_19997837_19997838_AG_+
bta-miR-2361-vs-17_19997837_19997838_AG_+
bta-miR-2374-vs-17_19997837_19997838_AG_+
bta-miR-2412-vs-17_19997837_19997838_AG_+
bta-miR-2444-vs-17_19997837_19997838_AG_+
bta-miR-2480-vs-17_19997837_19997838_AG_+
bta-miR-2482-vs-17_19997837_19997838_AG_+
bta-miR-2891-vs-17_19997837_19997838_AG_+
bta-miR-326-vs-17_19997837_19997838_AG_+
bta-miR-3600-vs-17_19997837_19997838_AG_+
bta-miR-584-vs-17_19997837_19997838_AG_+
bta-miR-6523a-vs-17_19997837_19997838_AG_+
bta-miR-9-5p-vs-17_19997837_19997838_AG_+
bta-miR-10161-5p-vs-17_19997853_19997854_AG_+
bta-miR-11977-vs-17_19997853_19997854_AG_+
bta-miR-12004-vs-17_19997853_19997854_AG_+
bta-miR-12005-vs-17_19997853_19997854_AG_+
bta-miR-12006-vs-17_19997853_19997854_AG_+
bta-miR-12007-vs-17_19997853_19997854_AG_+
bta-miR-133c-vs-17_19997853_19997854_AG_+
bta-miR-1584-5p-vs-17_19997853_19997854_AG_+
bta-miR-1603-vs-17_19997853_19997854_AG_+
bta-miR-1814a-vs-17_19997853_19997854_AG_+
bta-miR-212-vs-17_19997853_19997854_AG_+
bta-miR-218-vs-17_19997853_19997854_AG_+
bta-miR-219-vs-17_19997853_19997854_AG_+
bta-miR-2300a-5p-vs-17_19997853_19997854_AG_+
bta-miR-2324-vs-17_19997853_19997854_AG_+
bta-miR-2328-3p-vs-17_19997853_19997854_AG_+
bta-miR-2338-vs-17_19997853_19997854_AG_+
bta-miR-2369-vs-17_19997853_19997854_AG_+
bta-miR-2374-vs-17_19997853_19997854_AG_+
bta-miR-2410-vs-17_19997853_19997854_AG_+
bta-miR-2412-vs-17_19997853_19997854_AG_+
bta-miR-2415-5p-vs-17_19997853_19997854_AG_+
bta-miR-2421-vs-17_19997853_19997854_AG_+
bta-miR-2427-vs-17_19997853_19997854_AG_+
bta-miR-2428-vs-17_19997853_19997854_AG_+
bta-miR-2480-vs-17_19997853_19997854_AG_+
bta-miR-2482-vs-17_19997853_19997854_AG_+
bta-miR-2891-vs-17_19997853_19997854_AG_+
bta-miR-326-vs-17_19997853_19997854_AG_+
bta-miR-3600-vs-17_19997853_19997854_AG_+
bta-miR-382-vs-17_19997853_19997854_AG_+
bta-miR-4444-vs-17_19997853_19997854_AG_+
bta-miR-584-vs-17_19997853_19997854_AG_+
bta-miR-6523a-vs-17_19997853_19997854_AG_+
bta-miR-664a-vs-17_19997853_19997854_AG_+
bta-miR-940-vs-17_19997853_19997854_AG_+
bta-miR-9-5p-vs-17_19997853_19997854_AG_+
bta-miR-10161-5p-vs-17_19997859_19997860_AG_+
bta-miR-11977-vs-17_19997859_19997860_AG_+
bta-miR-12004-vs-17_19997859_19997860_AG_+
bta-miR-12005-vs-17_19997859_19997860_AG_+
bta-miR-12006-vs-17_19997859_19997860_AG_+
bta-miR-12007-vs-17_19997859_19997860_AG_+
bta-miR-133c-vs-17_19997859_19997860_AG_+
bta-miR-1603-vs-17_19997859_19997860_AG_+
bta-miR-1814a-vs-17_19997859_19997860_AG_+
bta-miR-212-vs-17_19997859_19997860_AG_+
bta-miR-218-vs-17_19997859_19997860_AG_+
bta-miR-219-vs-17_19997859_19997860_AG_+
bta-miR-2300a-5p-vs-17_19997859_19997860_AG_+
bta-miR-2308-vs-17_19997859_19997860_AG_+
bta-miR-2328-3p-vs-17_19997859_19997860_AG_+
bta-miR-2330-5p-vs-17_19997859_19997860_AG_+
bta-miR-2332-vs-17_19997859_19997860_AG_+
bta-miR-2338-vs-17_19997859_19997860_AG_+
bta-miR-2369-vs-17_19997859_19997860_AG_+
bta-miR-2410-vs-17_19997859_19997860_AG_+
bta-miR-2415-5p-vs-17_19997859_19997860_AG_+
bta-miR-2421-vs-17_19997859_19997860_AG_+
bta-miR-2427-vs-17_19997859_19997860_AG_+
bta-miR-2428-vs-17_19997859_19997860_AG_+
bta-miR-24-3p-vs-17_19997859_19997860_AG_+
bta-miR-2480-vs-17_19997859_19997860_AG_+
bta-miR-2482-vs-17_19997859_19997860_AG_+
bta-miR-27a-5p-vs-17_19997859_19997860_AG_+
bta-miR-2891-vs-17_19997859_19997860_AG_+
bta-miR-326-vs-17_19997859_19997860_AG_+
bta-miR-3600-vs-17_19997859_19997860_AG_+
bta-miR-382-vs-17_19997859_19997860_AG_+
bta-miR-409b-vs-17_19997859_19997860_AG_+
bta-miR-4444-vs-17_19997859_19997860_AG_+
bta-miR-584-vs-17_19997859_19997860_AG_+
bta-miR-664a-vs-17_19997859_19997860_AG_+
bta-miR-940-vs-17_19997859_19997860_AG_+
bta-miR-9-5p-vs-17_19997859_19997860_AG_+
bta-miR-10161-5p-vs-17_19997863_19997864_AG_+
bta-miR-11977-vs-17_19997863_19997864_AG_+
bta-miR-12004-vs-17_19997863_19997864_AG_+
bta-miR-12005-vs-17_19997863_19997864_AG_+
bta-miR-12006-vs-17_19997863_19997864_AG_+
bta-miR-12007-vs-17_19997863_19997864_AG_+
bta-miR-12028-vs-17_19997863_19997864_AG_+
bta-miR-133c-vs-17_19997863_19997864_AG_+
bta-miR-1603-vs-17_19997863_19997864_AG_+
bta-miR-212-vs-17_19997863_19997864_AG_+
bta-miR-218-vs-17_19997863_19997864_AG_+
bta-miR-219-vs-17_19997863_19997864_AG_+
bta-miR-2284w-vs-17_19997863_19997864_AG_+
bta-miR-2300a-5p-vs-17_19997863_19997864_AG_+
bta-miR-2308-vs-17_19997863_19997864_AG_+
bta-miR-2328-3p-vs-17_19997863_19997864_AG_+
bta-miR-2330-5p-vs-17_19997863_19997864_AG_+
bta-miR-2332-vs-17_19997863_19997864_AG_+
bta-miR-2338-vs-17_19997863_19997864_AG_+
bta-miR-2369-vs-17_19997863_19997864_AG_+
bta-miR-2410-vs-17_19997863_19997864_AG_+
bta-miR-2415-5p-vs-17_19997863_19997864_AG_+
bta-miR-2421-vs-17_19997863_19997864_AG_+
bta-miR-2427-vs-17_19997863_19997864_AG_+
bta-miR-2428-vs-17_19997863_19997864_AG_+
bta-miR-24-3p-vs-17_19997863_19997864_AG_+
bta-miR-2480-vs-17_19997863_19997864_AG_+
bta-miR-2482-vs-17_19997863_19997864_AG_+
bta-miR-27a-5p-vs-17_19997863_19997864_AG_+
bta-miR-2891-vs-17_19997863_19997864_AG_+
bta-miR-3600-vs-17_19997863_19997864_AG_+
bta-miR-382-vs-17_19997863_19997864_AG_+
bta-miR-409b-vs-17_19997863_19997864_AG_+
bta-miR-4444-vs-17_19997863_19997864_AG_+
bta-miR-584-vs-17_19997863_19997864_AG_+
bta-miR-664a-vs-17_19997863_19997864_AG_+
bta-miR-940-vs-17_19997863_19997864_AG_+
bta-miR-9-5p-vs-17_19997863_19997864_AG_+
bta-miR-10161-5p-vs-17_48759842_48759843_AG_+
bta-miR-10225a-vs-17_48759842_48759843_AG_+
bta-miR-10225b-vs-17_48759842_48759843_AG_+
bta-miR-1193-vs-17_48759842_48759843_AG_+
bta-miR-11972-vs-17_48759842_48759843_AG_+
bta-miR-12005-vs-17_48759842_48759843_AG_+
bta-miR-12042-vs-17_48759842_48759843_AG_+
bta-miR-1246-vs-17_48759842_48759843_AG_+
bta-miR-1287-vs-17_48759842_48759843_AG_+
bta-miR-129-vs-17_48759842_48759843_AG_+
bta-miR-129-5p-vs-17_48759842_48759843_AG_+
bta-miR-138-vs-17_48759842_48759843_AG_+
bta-miR-1814c-vs-17_48759842_48759843_AG_+
bta-miR-182-vs-17_48759842_48759843_AG_+
bta-miR-184-vs-17_48759842_48759843_AG_+
bta-miR-187-vs-17_48759842_48759843_AG_+
bta-miR-193a-vs-17_48759842_48759843_AG_+
bta-miR-193a-5p-vs-17_48759842_48759843_AG_+
bta-miR-224-vs-17_48759842_48759843_AG_+
bta-miR-2284l-vs-17_48759842_48759843_AG_+
bta-miR-2285al-5p-vs-17_48759842_48759843_AG_+
bta-miR-2285ct-vs-17_48759842_48759843_AG_+
bta-miR-2285cw-vs-17_48759842_48759843_AG_+
bta-miR-2301-vs-17_48759842_48759843_AG_+
bta-miR-2308-vs-17_48759842_48759843_AG_+
bta-miR-2310-vs-17_48759842_48759843_AG_+
bta-miR-2324-vs-17_48759842_48759843_AG_+
bta-miR-2325a-vs-17_48759842_48759843_AG_+
bta-miR-2328-3p-vs-17_48759842_48759843_AG_+
bta-miR-2361-vs-17_48759842_48759843_AG_+
bta-miR-2365-vs-17_48759842_48759843_AG_+
bta-miR-2366-vs-17_48759842_48759843_AG_+
bta-miR-2392-vs-17_48759842_48759843_AG_+
bta-miR-2395-vs-17_48759842_48759843_AG_+
bta-miR-2399-5p-vs-17_48759842_48759843_AG_+
bta-miR-2407-vs-17_48759842_48759843_AG_+
bta-miR-2415-5p-vs-17_48759842_48759843_AG_+
bta-miR-2419-3p-vs-17_48759842_48759843_AG_+
bta-miR-2420-vs-17_48759842_48759843_AG_+
bta-miR-2424-vs-17_48759842_48759843_AG_+
bta-miR-2428-vs-17_48759842_48759843_AG_+
bta-miR-2431-5p-vs-17_48759842_48759843_AG_+
bta-miR-2881-vs-17_48759842_48759843_AG_+
bta-miR-2888-vs-17_48759842_48759843_AG_+
bta-miR-2898-vs-17_48759842_48759843_AG_+
bta-miR-2899-vs-17_48759842_48759843_AG_+
bta-miR-2900-vs-17_48759842_48759843_AG_+
bta-miR-296-3p-vs-17_48759842_48759843_AG_+
bta-miR-378d-vs-17_48759842_48759843_AG_+
bta-miR-599-vs-17_48759842_48759843_AG_+
bta-miR-6517-vs-17_48759842_48759843_AG_+
bta-miR-10161-5p-vs-17_48759846_48759847_AG_+
bta-miR-10225a-vs-17_48759846_48759847_AG_+
bta-miR-10225b-vs-17_48759846_48759847_AG_+
bta-miR-1193-vs-17_48759846_48759847_AG_+
bta-miR-11972-vs-17_48759846_48759847_AG_+
bta-miR-12005-vs-17_48759846_48759847_AG_+
bta-miR-12042-vs-17_48759846_48759847_AG_+
bta-miR-1246-vs-17_48759846_48759847_AG_+
bta-miR-1287-vs-17_48759846_48759847_AG_+
bta-miR-129-vs-17_48759846_48759847_AG_+
bta-miR-129-5p-vs-17_48759846_48759847_AG_+
bta-miR-135a-vs-17_48759846_48759847_AG_+
bta-miR-135b-vs-17_48759846_48759847_AG_+
bta-miR-138-vs-17_48759846_48759847_AG_+
bta-miR-1814c-vs-17_48759846_48759847_AG_+
bta-miR-182-vs-17_48759846_48759847_AG_+
bta-miR-184-vs-17_48759846_48759847_AG_+
bta-miR-187-vs-17_48759846_48759847_AG_+
bta-miR-193a-vs-17_48759846_48759847_AG_+
bta-miR-193a-5p-vs-17_48759846_48759847_AG_+
bta-miR-224-vs-17_48759846_48759847_AG_+
bta-miR-2284l-vs-17_48759846_48759847_AG_+
bta-miR-2285al-5p-vs-17_48759846_48759847_AG_+
bta-miR-2285ct-vs-17_48759846_48759847_AG_+
bta-miR-2285cw-vs-17_48759846_48759847_AG_+
bta-miR-2301-vs-17_48759846_48759847_AG_+
bta-miR-2308-vs-17_48759846_48759847_AG_+
bta-miR-2310-vs-17_48759846_48759847_AG_+
bta-miR-2324-vs-17_48759846_48759847_AG_+
bta-miR-2325a-vs-17_48759846_48759847_AG_+
bta-miR-2328-3p-vs-17_48759846_48759847_AG_+
bta-miR-2365-vs-17_48759846_48759847_AG_+
bta-miR-2366-vs-17_48759846_48759847_AG_+
bta-miR-2371-vs-17_48759846_48759847_AG_+
bta-miR-2392-vs-17_48759846_48759847_AG_+
bta-miR-2395-vs-17_48759846_48759847_AG_+
bta-miR-2399-5p-vs-17_48759846_48759847_AG_+
bta-miR-2407-vs-17_48759846_48759847_AG_+
bta-miR-2415-5p-vs-17_48759846_48759847_AG_+
bta-miR-2419-3p-vs-17_48759846_48759847_AG_+
bta-miR-2420-vs-17_48759846_48759847_AG_+
bta-miR-2424-vs-17_48759846_48759847_AG_+
bta-miR-2428-vs-17_48759846_48759847_AG_+
bta-miR-2431-5p-vs-17_48759846_48759847_AG_+
bta-miR-2437-vs-17_48759846_48759847_AG_+
bta-miR-2482-vs-17_48759846_48759847_AG_+
bta-miR-2881-vs-17_48759846_48759847_AG_+
bta-miR-2888-vs-17_48759846_48759847_AG_+
bta-miR-2898-vs-17_48759846_48759847_AG_+
bta-miR-2899-vs-17_48759846_48759847_AG_+
bta-miR-2900-vs-17_48759846_48759847_AG_+
bta-miR-296-3p-vs-17_48759846_48759847_AG_+
bta-miR-378d-vs-17_48759846_48759847_AG_+
bta-miR-599-vs-17_48759846_48759847_AG_+
bta-miR-6517-vs-17_48759846_48759847_AG_+
bta-miR-10161-5p-vs-17_48759847_48759848_AG_+
bta-miR-10225a-vs-17_48759847_48759848_AG_+
bta-miR-10225b-vs-17_48759847_48759848_AG_+
bta-miR-1193-vs-17_48759847_48759848_AG_+
bta-miR-11972-vs-17_48759847_48759848_AG_+
bta-miR-12005-vs-17_48759847_48759848_AG_+
bta-miR-12042-vs-17_48759847_48759848_AG_+
bta-miR-1246-vs-17_48759847_48759848_AG_+
bta-miR-1287-vs-17_48759847_48759848_AG_+
bta-miR-129-vs-17_48759847_48759848_AG_+
bta-miR-129-5p-vs-17_48759847_48759848_AG_+
bta-miR-135a-vs-17_48759847_48759848_AG_+
bta-miR-135b-vs-17_48759847_48759848_AG_+
bta-miR-138-vs-17_48759847_48759848_AG_+
bta-miR-1814c-vs-17_48759847_48759848_AG_+
bta-miR-182-vs-17_48759847_48759848_AG_+
bta-miR-184-vs-17_48759847_48759848_AG_+
bta-miR-187-vs-17_48759847_48759848_AG_+
bta-miR-193a-vs-17_48759847_48759848_AG_+
bta-miR-193a-5p-vs-17_48759847_48759848_AG_+
bta-miR-224-vs-17_48759847_48759848_AG_+
bta-miR-2284l-vs-17_48759847_48759848_AG_+
bta-miR-2285al-5p-vs-17_48759847_48759848_AG_+
bta-miR-2285ct-vs-17_48759847_48759848_AG_+
bta-miR-2285cw-vs-17_48759847_48759848_AG_+
bta-miR-2301-vs-17_48759847_48759848_AG_+
bta-miR-2308-vs-17_48759847_48759848_AG_+
bta-miR-2310-vs-17_48759847_48759848_AG_+
bta-miR-2324-vs-17_48759847_48759848_AG_+
bta-miR-2325a-vs-17_48759847_48759848_AG_+
bta-miR-2328-3p-vs-17_48759847_48759848_AG_+
bta-miR-2365-vs-17_48759847_48759848_AG_+
bta-miR-2366-vs-17_48759847_48759848_AG_+
bta-miR-2371-vs-17_48759847_48759848_AG_+
bta-miR-2392-vs-17_48759847_48759848_AG_+
bta-miR-2395-vs-17_48759847_48759848_AG_+
bta-miR-2399-5p-vs-17_48759847_48759848_AG_+
bta-miR-2407-vs-17_48759847_48759848_AG_+
bta-miR-2415-5p-vs-17_48759847_48759848_AG_+
bta-miR-2419-3p-vs-17_48759847_48759848_AG_+
bta-miR-2420-vs-17_48759847_48759848_AG_+
bta-miR-2424-vs-17_48759847_48759848_AG_+
bta-miR-2428-vs-17_48759847_48759848_AG_+
bta-miR-2431-5p-vs-17_48759847_48759848_AG_+
bta-miR-2437-vs-17_48759847_48759848_AG_+
bta-miR-2482-vs-17_48759847_48759848_AG_+
bta-miR-2881-vs-17_48759847_48759848_AG_+
bta-miR-2888-vs-17_48759847_48759848_AG_+
bta-miR-2898-vs-17_48759847_48759848_AG_+
bta-miR-2899-vs-17_48759847_48759848_AG_+
bta-miR-2900-vs-17_48759847_48759848_AG_+
bta-miR-296-3p-vs-17_48759847_48759848_AG_+
bta-miR-378d-vs-17_48759847_48759848_AG_+
bta-miR-599-vs-17_48759847_48759848_AG_+
bta-miR-6517-vs-17_48759847_48759848_AG_+
bta-miR-10162-5p-vs-1_80437691_80437692_AG_+
bta-miR-10172-3p-vs-1_80437691_80437692_AG_+
bta-miR-10174-5p-vs-1_80437691_80437692_AG_+
bta-miR-10175-3p-vs-1_80437691_80437692_AG_+
bta-miR-11972-vs-1_80437691_80437692_AG_+
bta-miR-11973-vs-1_80437691_80437692_AG_+
bta-miR-11989-vs-1_80437691_80437692_AG_+
bta-miR-11990-vs-1_80437691_80437692_AG_+
bta-miR-12003-vs-1_80437691_80437692_AG_+
bta-miR-12010-vs-1_80437691_80437692_AG_+
bta-miR-12015-vs-1_80437691_80437692_AG_+
bta-miR-12026-vs-1_80437691_80437692_AG_+
bta-miR-12035-vs-1_80437691_80437692_AG_+
bta-miR-12044-vs-1_80437691_80437692_AG_+
bta-miR-12050-vs-1_80437691_80437692_AG_+
bta-miR-12051-vs-1_80437691_80437692_AG_+
bta-miR-1264-vs-1_80437691_80437692_AG_+
bta-miR-129-vs-1_80437691_80437692_AG_+
bta-miR-129-5p-vs-1_80437691_80437692_AG_+
bta-miR-1343-5p-vs-1_80437691_80437692_AG_+
bta-miR-137-vs-1_80437691_80437692_AG_+
bta-miR-148c-vs-1_80437691_80437692_AG_+
bta-miR-148d-vs-1_80437691_80437692_AG_+
bta-miR-149-3p-vs-1_80437691_80437692_AG_+
bta-miR-154b-vs-1_80437691_80437692_AG_+
bta-miR-1814a-vs-1_80437691_80437692_AG_+
bta-miR-184-vs-1_80437691_80437692_AG_+
bta-miR-22-3p-vs-1_80437691_80437692_AG_+
bta-miR-2285bz-vs-1_80437691_80437692_AG_+
bta-miR-2299-3p-vs-1_80437691_80437692_AG_+
bta-miR-2343-vs-1_80437691_80437692_AG_+
bta-miR-2360-vs-1_80437691_80437692_AG_+
bta-miR-2361-vs-1_80437691_80437692_AG_+
bta-miR-2366-vs-1_80437691_80437692_AG_+
bta-miR-2379-vs-1_80437691_80437692_AG_+
bta-miR-2382-5p-vs-1_80437691_80437692_AG_+
bta-miR-2393-vs-1_80437691_80437692_AG_+
bta-miR-2395-vs-1_80437691_80437692_AG_+
bta-miR-2399-5p-vs-1_80437691_80437692_AG_+
bta-miR-2406-vs-1_80437691_80437692_AG_+
bta-miR-2407-vs-1_80437691_80437692_AG_+
bta-miR-2410-vs-1_80437691_80437692_AG_+
bta-miR-2419-3p-vs-1_80437691_80437692_AG_+
bta-miR-2427-vs-1_80437691_80437692_AG_+
bta-miR-2430-vs-1_80437691_80437692_AG_+
bta-miR-2434-vs-1_80437691_80437692_AG_+
bta-miR-2444-vs-1_80437691_80437692_AG_+
bta-miR-2449-vs-1_80437691_80437692_AG_+
bta-miR-2452-vs-1_80437691_80437692_AG_+
bta-miR-2460-vs-1_80437691_80437692_AG_+
bta-miR-2464-5p-vs-1_80437691_80437692_AG_+
bta-miR-2465-vs-1_80437691_80437692_AG_+
bta-miR-2480-vs-1_80437691_80437692_AG_+
bta-miR-2881-vs-1_80437691_80437692_AG_+
bta-miR-2895-vs-1_80437691_80437692_AG_+
bta-miR-2896-vs-1_80437691_80437692_AG_+
bta-miR-2899-vs-1_80437691_80437692_AG_+
bta-miR-2900-vs-1_80437691_80437692_AG_+
bta-miR-2904-vs-1_80437691_80437692_AG_+
bta-miR-320b-vs-1_80437691_80437692_AG_+
bta-miR-329b-vs-1_80437691_80437692_AG_+
bta-miR-33a-vs-1_80437691_80437692_AG_+
bta-miR-33b-vs-1_80437691_80437692_AG_+
bta-miR-3602-vs-1_80437691_80437692_AG_+
bta-miR-379-vs-1_80437691_80437692_AG_+
bta-miR-409a-vs-1_80437691_80437692_AG_+
bta-miR-453-vs-1_80437691_80437692_AG_+
bta-miR-541-vs-1_80437691_80437692_AG_+
bta-miR-544a-vs-1_80437691_80437692_AG_+
bta-miR-544b-vs-1_80437691_80437692_AG_+
bta-miR-615-vs-1_80437691_80437692_AG_+
bta-miR-6525-vs-1_80437691_80437692_AG_+
bta-miR-671-vs-1_80437691_80437692_AG_+
bta-miR-7865-vs-1_80437691_80437692_AG_+
bta-miR-8550-vs-1_80437691_80437692_AG_+
bta-miR-10225a-vs-1_80437739_80437740_AG_+
bta-miR-10225b-vs-1_80437739_80437740_AG_+
bta-miR-11989-vs-1_80437739_80437740_AG_+
bta-miR-11992-vs-1_80437739_80437740_AG_+
bta-miR-11993-vs-1_80437739_80437740_AG_+
bta-miR-11998-vs-1_80437739_80437740_AG_+
bta-miR-12026-vs-1_80437739_80437740_AG_+
bta-miR-12032-vs-1_80437739_80437740_AG_+
bta-miR-12034-vs-1_80437739_80437740_AG_+
bta-miR-12042-vs-1_80437739_80437740_AG_+
bta-miR-12043-vs-1_80437739_80437740_AG_+
bta-miR-12053-vs-1_80437739_80437740_AG_+
bta-miR-12057-vs-1_80437739_80437740_AG_+
bta-miR-12060-vs-1_80437739_80437740_AG_+
bta-miR-12063-vs-1_80437739_80437740_AG_+
bta-miR-1248-vs-1_80437739_80437740_AG_+
bta-miR-142-3p-vs-1_80437739_80437740_AG_+
bta-miR-149-5p-vs-1_80437739_80437740_AG_+
bta-miR-154b-vs-1_80437739_80437740_AG_+
bta-miR-1814a-vs-1_80437739_80437740_AG_+
bta-miR-192-vs-1_80437739_80437740_AG_+
bta-miR-193a-5p-vs-1_80437739_80437740_AG_+
bta-miR-215-vs-1_80437739_80437740_AG_+
bta-miR-2284r-vs-1_80437739_80437740_AG_+
bta-miR-2285ab-vs-1_80437739_80437740_AG_+
bta-miR-2285ac-vs-1_80437739_80437740_AG_+
bta-miR-2285ah-5p-vs-1_80437739_80437740_AG_+
bta-miR-2285aw-vs-1_80437739_80437740_AG_+
bta-miR-2285ax-vs-1_80437739_80437740_AG_+
bta-miR-2285b-vs-1_80437739_80437740_AG_+
bta-miR-2285bl-vs-1_80437739_80437740_AG_+
bta-miR-2285bn-vs-1_80437739_80437740_AG_+
bta-miR-2285br-vs-1_80437739_80437740_AG_+
bta-miR-2285bu-vs-1_80437739_80437740_AG_+
bta-miR-2285ci-vs-1_80437739_80437740_AG_+
bta-miR-2285cm-vs-1_80437739_80437740_AG_+
bta-miR-2285co-vs-1_80437739_80437740_AG_+
bta-miR-2285f-vs-1_80437739_80437740_AG_+
bta-miR-2285t-vs-1_80437739_80437740_AG_+
bta-miR-2299-3p-vs-1_80437739_80437740_AG_+
bta-miR-2306-vs-1_80437739_80437740_AG_+
bta-miR-2308-vs-1_80437739_80437740_AG_+
bta-miR-2312-vs-1_80437739_80437740_AG_+
bta-miR-2324-vs-1_80437739_80437740_AG_+
bta-miR-2330-5p-vs-1_80437739_80437740_AG_+
bta-miR-2357-vs-1_80437739_80437740_AG_+
bta-miR-2361-vs-1_80437739_80437740_AG_+
bta-miR-2393-vs-1_80437739_80437740_AG_+
bta-miR-2398-vs-1_80437739_80437740_AG_+
bta-miR-2401-vs-1_80437739_80437740_AG_+
bta-miR-2415-3p-vs-1_80437739_80437740_AG_+
bta-miR-2421-vs-1_80437739_80437740_AG_+
bta-miR-2424-vs-1_80437739_80437740_AG_+
bta-miR-2439-5p-vs-1_80437739_80437740_AG_+
bta-miR-24-3p-vs-1_80437739_80437740_AG_+
bta-miR-2444-vs-1_80437739_80437740_AG_+
bta-miR-2882-vs-1_80437739_80437740_AG_+
bta-miR-2891-vs-1_80437739_80437740_AG_+
bta-miR-30b-3p-vs-1_80437739_80437740_AG_+
bta-miR-326-vs-1_80437739_80437740_AG_+
bta-miR-329b-vs-1_80437739_80437740_AG_+
bta-miR-345-5p-vs-1_80437739_80437740_AG_+
bta-miR-378b-vs-1_80437739_80437740_AG_+
bta-miR-378d-vs-1_80437739_80437740_AG_+
bta-miR-383-vs-1_80437739_80437740_AG_+
bta-miR-542-5p-vs-1_80437739_80437740_AG_+
bta-miR-592-vs-1_80437739_80437740_AG_+
bta-miR-599-vs-1_80437739_80437740_AG_+
bta-miR-631-vs-1_80437739_80437740_AG_+
bta-miR-6531-vs-1_80437739_80437740_AG_+
bta-miR-11998-vs-1_80437756_80437757_AG_+
bta-miR-12032-vs-1_80437756_80437757_AG_+
bta-miR-12043-vs-1_80437756_80437757_AG_+
bta-miR-12053-vs-1_80437756_80437757_AG_+
bta-miR-12056-vs-1_80437756_80437757_AG_+
bta-miR-12057-vs-1_80437756_80437757_AG_+
bta-miR-12060-vs-1_80437756_80437757_AG_+
bta-miR-12062-vs-1_80437756_80437757_AG_+
bta-miR-12063-vs-1_80437756_80437757_AG_+
bta-miR-1248-vs-1_80437756_80437757_AG_+
bta-miR-149-5p-vs-1_80437756_80437757_AG_+
bta-miR-154b-vs-1_80437756_80437757_AG_+
bta-miR-1814a-vs-1_80437756_80437757_AG_+
bta-miR-192-vs-1_80437756_80437757_AG_+
bta-miR-193a-5p-vs-1_80437756_80437757_AG_+
bta-miR-215-vs-1_80437756_80437757_AG_+
bta-miR-2284r-vs-1_80437756_80437757_AG_+
bta-miR-2325b-vs-1_80437756_80437757_AG_+
bta-miR-2325c-vs-1_80437756_80437757_AG_+
bta-miR-2378-vs-1_80437756_80437757_AG_+
bta-miR-2393-vs-1_80437756_80437757_AG_+
bta-miR-2398-vs-1_80437756_80437757_AG_+
bta-miR-2421-vs-1_80437756_80437757_AG_+
bta-miR-2424-vs-1_80437756_80437757_AG_+
bta-miR-2434-vs-1_80437756_80437757_AG_+
bta-miR-2439-5p-vs-1_80437756_80437757_AG_+
bta-miR-24-3p-vs-1_80437756_80437757_AG_+
bta-miR-2452-vs-1_80437756_80437757_AG_+
bta-miR-2477-vs-1_80437756_80437757_AG_+
bta-miR-2882-vs-1_80437756_80437757_AG_+
bta-miR-2891-vs-1_80437756_80437757_AG_+
bta-miR-30b-3p-vs-1_80437756_80437757_AG_+
bta-miR-326-vs-1_80437756_80437757_AG_+
bta-miR-329b-vs-1_80437756_80437757_AG_+
bta-miR-345-5p-vs-1_80437756_80437757_AG_+
bta-miR-3602-vs-1_80437756_80437757_AG_+
bta-miR-378b-vs-1_80437756_80437757_AG_+
bta-miR-453-vs-1_80437756_80437757_AG_+
bta-miR-6120-3p-vs-1_80437756_80437757_AG_+
bta-miR-631-vs-1_80437756_80437757_AG_+
bta-miR-6523a-vs-1_80437756_80437757_AG_+
bta-miR-11998-vs-1_80437757_80437758_AG_+
bta-miR-12032-vs-1_80437757_80437758_AG_+
bta-miR-12043-vs-1_80437757_80437758_AG_+
bta-miR-12056-vs-1_80437757_80437758_AG_+
bta-miR-12057-vs-1_80437757_80437758_AG_+
bta-miR-12060-vs-1_80437757_80437758_AG_+
bta-miR-12062-vs-1_80437757_80437758_AG_+
bta-miR-12063-vs-1_80437757_80437758_AG_+
bta-miR-1248-vs-1_80437757_80437758_AG_+
bta-miR-149-5p-vs-1_80437757_80437758_AG_+
bta-miR-154b-vs-1_80437757_80437758_AG_+
bta-miR-1814a-vs-1_80437757_80437758_AG_+
bta-miR-192-vs-1_80437757_80437758_AG_+
bta-miR-193a-5p-vs-1_80437757_80437758_AG_+
bta-miR-200b-vs-1_80437757_80437758_AG_+
bta-miR-200c-vs-1_80437757_80437758_AG_+
bta-miR-215-vs-1_80437757_80437758_AG_+
bta-miR-2284r-vs-1_80437757_80437758_AG_+
bta-miR-2325b-vs-1_80437757_80437758_AG_+
bta-miR-2325c-vs-1_80437757_80437758_AG_+
bta-miR-2378-vs-1_80437757_80437758_AG_+
bta-miR-2393-vs-1_80437757_80437758_AG_+
bta-miR-2398-vs-1_80437757_80437758_AG_+
bta-miR-2421-vs-1_80437757_80437758_AG_+
bta-miR-2424-vs-1_80437757_80437758_AG_+
bta-miR-2434-vs-1_80437757_80437758_AG_+
bta-miR-2439-5p-vs-1_80437757_80437758_AG_+
bta-miR-24-3p-vs-1_80437757_80437758_AG_+
bta-miR-2452-vs-1_80437757_80437758_AG_+
bta-miR-2477-vs-1_80437757_80437758_AG_+
bta-miR-2891-vs-1_80437757_80437758_AG_+
bta-miR-30b-3p-vs-1_80437757_80437758_AG_+
bta-miR-326-vs-1_80437757_80437758_AG_+
bta-miR-329b-vs-1_80437757_80437758_AG_+
bta-miR-345-5p-vs-1_80437757_80437758_AG_+
bta-miR-3602-vs-1_80437757_80437758_AG_+
bta-miR-378b-vs-1_80437757_80437758_AG_+
bta-miR-429-vs-1_80437757_80437758_AG_+
bta-miR-453-vs-1_80437757_80437758_AG_+
bta-miR-6120-3p-vs-1_80437757_80437758_AG_+
bta-miR-631-vs-1_80437757_80437758_AG_+
bta-miR-6523a-vs-1_80437757_80437758_AG_+
bta-miR-1185-vs-1_80437761_80437762_AG_+
bta-miR-11998-vs-1_80437761_80437762_AG_+
bta-miR-12043-vs-1_80437761_80437762_AG_+
bta-miR-12056-vs-1_80437761_80437762_AG_+
bta-miR-12057-vs-1_80437761_80437762_AG_+
bta-miR-12060-vs-1_80437761_80437762_AG_+
bta-miR-12062-vs-1_80437761_80437762_AG_+
bta-miR-1248-vs-1_80437761_80437762_AG_+
bta-miR-154b-vs-1_80437761_80437762_AG_+
bta-miR-1814a-vs-1_80437761_80437762_AG_+
bta-miR-193a-5p-vs-1_80437761_80437762_AG_+
bta-miR-200b-vs-1_80437761_80437762_AG_+
bta-miR-200c-vs-1_80437761_80437762_AG_+
bta-miR-2305-vs-1_80437761_80437762_AG_+
bta-miR-2325b-vs-1_80437761_80437762_AG_+
bta-miR-2325c-vs-1_80437761_80437762_AG_+
bta-miR-2368-5p-vs-1_80437761_80437762_AG_+
bta-miR-2378-vs-1_80437761_80437762_AG_+
bta-miR-2393-vs-1_80437761_80437762_AG_+
bta-miR-2398-vs-1_80437761_80437762_AG_+
bta-miR-2421-vs-1_80437761_80437762_AG_+
bta-miR-2424-vs-1_80437761_80437762_AG_+
bta-miR-2434-vs-1_80437761_80437762_AG_+
bta-miR-2452-vs-1_80437761_80437762_AG_+
bta-miR-2477-vs-1_80437761_80437762_AG_+
bta-miR-2891-vs-1_80437761_80437762_AG_+
bta-miR-30b-3p-vs-1_80437761_80437762_AG_+
bta-miR-326-vs-1_80437761_80437762_AG_+
bta-miR-329b-vs-1_80437761_80437762_AG_+
bta-miR-3602-vs-1_80437761_80437762_AG_+
bta-miR-429-vs-1_80437761_80437762_AG_+
bta-miR-453-vs-1_80437761_80437762_AG_+
bta-miR-503-3p-vs-1_80437761_80437762_AG_+
bta-miR-6120-3p-vs-1_80437761_80437762_AG_+
bta-miR-6523a-vs-1_80437761_80437762_AG_+
bta-miR-1185-vs-1_80437762_80437763_AG_+
bta-miR-11998-vs-1_80437762_80437763_AG_+
bta-miR-12043-vs-1_80437762_80437763_AG_+
bta-miR-12056-vs-1_80437762_80437763_AG_+
bta-miR-12057-vs-1_80437762_80437763_AG_+
bta-miR-12060-vs-1_80437762_80437763_AG_+
bta-miR-12062-vs-1_80437762_80437763_AG_+
bta-miR-1248-vs-1_80437762_80437763_AG_+
bta-miR-154b-vs-1_80437762_80437763_AG_+
bta-miR-1814a-vs-1_80437762_80437763_AG_+
bta-miR-193a-5p-vs-1_80437762_80437763_AG_+
bta-miR-200b-vs-1_80437762_80437763_AG_+
bta-miR-200c-vs-1_80437762_80437763_AG_+
bta-miR-2305-vs-1_80437762_80437763_AG_+
bta-miR-2309-vs-1_80437762_80437763_AG_+
bta-miR-2325b-vs-1_80437762_80437763_AG_+
bta-miR-2325c-vs-1_80437762_80437763_AG_+
bta-miR-2368-5p-vs-1_80437762_80437763_AG_+
bta-miR-2378-vs-1_80437762_80437763_AG_+
bta-miR-2393-vs-1_80437762_80437763_AG_+
bta-miR-2398-vs-1_80437762_80437763_AG_+
bta-miR-2421-vs-1_80437762_80437763_AG_+
bta-miR-2424-vs-1_80437762_80437763_AG_+
bta-miR-2434-vs-1_80437762_80437763_AG_+
bta-miR-2452-vs-1_80437762_80437763_AG_+
bta-miR-2477-vs-1_80437762_80437763_AG_+
bta-miR-2891-vs-1_80437762_80437763_AG_+
bta-miR-30b-3p-vs-1_80437762_80437763_AG_+
bta-miR-326-vs-1_80437762_80437763_AG_+
bta-miR-329b-vs-1_80437762_80437763_AG_+
bta-miR-3602-vs-1_80437762_80437763_AG_+
bta-miR-429-vs-1_80437762_80437763_AG_+
bta-miR-453-vs-1_80437762_80437763_AG_+
bta-miR-503-3p-vs-1_80437762_80437763_AG_+
bta-miR-6120-3p-vs-1_80437762_80437763_AG_+
bta-miR-6523a-vs-1_80437762_80437763_AG_+
bta-miR-10020-vs-19_11487458_11487459_TC_-
bta-miR-10174-5p-vs-19_11487458_11487459_TC_-
bta-miR-12004-vs-19_11487458_11487459_TC_-
bta-miR-12007-vs-19_11487458_11487459_TC_-
bta-miR-12019-vs-19_11487458_11487459_TC_-
bta-miR-12036-vs-19_11487458_11487459_TC_-
bta-miR-12044-vs-19_11487458_11487459_TC_-
bta-miR-1246-vs-19_11487458_11487459_TC_-
bta-miR-129-vs-19_11487458_11487459_TC_-
bta-miR-129-5p-vs-19_11487458_11487459_TC_-
bta-miR-1388-5p-vs-19_11487458_11487459_TC_-
bta-miR-1603-vs-19_11487458_11487459_TC_-
bta-miR-1814a-vs-19_11487458_11487459_TC_-
bta-miR-1814c-vs-19_11487458_11487459_TC_-
bta-miR-1842-vs-19_11487458_11487459_TC_-
bta-miR-22-5p-vs-19_11487458_11487459_TC_-
bta-miR-2293-vs-19_11487458_11487459_TC_-
bta-miR-2297-vs-19_11487458_11487459_TC_-
bta-miR-2308-vs-19_11487458_11487459_TC_-
bta-miR-2310-vs-19_11487458_11487459_TC_-
bta-miR-2319b-vs-19_11487458_11487459_TC_-
bta-miR-2325a-vs-19_11487458_11487459_TC_-
bta-miR-2337-vs-19_11487458_11487459_TC_-
bta-miR-2353-vs-19_11487458_11487459_TC_-
bta-miR-2357-vs-19_11487458_11487459_TC_-
bta-miR-2364-vs-19_11487458_11487459_TC_-
bta-miR-2368-3p-vs-19_11487458_11487459_TC_-
bta-miR-2378-vs-19_11487458_11487459_TC_-
bta-miR-2399-5p-vs-19_11487458_11487459_TC_-
bta-miR-23b-5p-vs-19_11487458_11487459_TC_-
bta-miR-2421-vs-19_11487458_11487459_TC_-
bta-miR-2434-vs-19_11487458_11487459_TC_-
bta-miR-2437-vs-19_11487458_11487459_TC_-
bta-miR-2454-3p-vs-19_11487458_11487459_TC_-
bta-miR-320b-vs-19_11487458_11487459_TC_-
bta-miR-346-vs-19_11487458_11487459_TC_-
bta-miR-3602-vs-19_11487458_11487459_TC_-
bta-miR-370-vs-19_11487458_11487459_TC_-
bta-miR-375-vs-19_11487458_11487459_TC_-
bta-miR-3956-vs-19_11487458_11487459_TC_-
bta-miR-450a-vs-19_11487458_11487459_TC_-
bta-miR-484-vs-19_11487458_11487459_TC_-
bta-miR-584-vs-19_11487458_11487459_TC_-
bta-miR-7180-vs-19_11487458_11487459_TC_-
bta-miR-758-vs-19_11487458_11487459_TC_-
bta-miR-760-3p-vs-19_11487458_11487459_TC_-
bta-miR-7863-vs-19_11487458_11487459_TC_-
bta-miR-7864-vs-19_11487458_11487459_TC_-
bta-miR-8550-vs-19_11487458_11487459_TC_-
bta-miR-10020-vs-19_11487463_11487464_TC_-
bta-miR-10174-5p-vs-19_11487463_11487464_TC_-
bta-miR-12004-vs-19_11487463_11487464_TC_-
bta-miR-12007-vs-19_11487463_11487464_TC_-
bta-miR-12019-vs-19_11487463_11487464_TC_-
bta-miR-12036-vs-19_11487463_11487464_TC_-
bta-miR-12044-vs-19_11487463_11487464_TC_-
bta-miR-1246-vs-19_11487463_11487464_TC_-
bta-miR-1388-5p-vs-19_11487463_11487464_TC_-
bta-miR-1603-vs-19_11487463_11487464_TC_-
bta-miR-1814a-vs-19_11487463_11487464_TC_-
bta-miR-1814c-vs-19_11487463_11487464_TC_-
bta-miR-1842-vs-19_11487463_11487464_TC_-
bta-miR-22-5p-vs-19_11487463_11487464_TC_-
bta-miR-2293-vs-19_11487463_11487464_TC_-
bta-miR-2308-vs-19_11487463_11487464_TC_-
bta-miR-2310-vs-19_11487463_11487464_TC_-
bta-miR-2319b-vs-19_11487463_11487464_TC_-
bta-miR-2325a-vs-19_11487463_11487464_TC_-
bta-miR-2337-vs-19_11487463_11487464_TC_-
bta-miR-2353-vs-19_11487463_11487464_TC_-
bta-miR-2357-vs-19_11487463_11487464_TC_-
bta-miR-2364-vs-19_11487463_11487464_TC_-
bta-miR-2368-3p-vs-19_11487463_11487464_TC_-
bta-miR-2378-vs-19_11487463_11487464_TC_-
bta-miR-2399-5p-vs-19_11487463_11487464_TC_-
bta-miR-23b-5p-vs-19_11487463_11487464_TC_-
bta-miR-2434-vs-19_11487463_11487464_TC_-
bta-miR-2437-vs-19_11487463_11487464_TC_-
bta-miR-2454-3p-vs-19_11487463_11487464_TC_-
bta-miR-2888-vs-19_11487463_11487464_TC_-
bta-miR-320b-vs-19_11487463_11487464_TC_-
bta-miR-346-vs-19_11487463_11487464_TC_-
bta-miR-3602-vs-19_11487463_11487464_TC_-
bta-miR-370-vs-19_11487463_11487464_TC_-
bta-miR-375-vs-19_11487463_11487464_TC_-
bta-miR-3956-vs-19_11487463_11487464_TC_-
bta-miR-450a-vs-19_11487463_11487464_TC_-
bta-miR-484-vs-19_11487463_11487464_TC_-
bta-miR-584-vs-19_11487463_11487464_TC_-
bta-miR-7180-vs-19_11487463_11487464_TC_-
bta-miR-758-vs-19_11487463_11487464_TC_-
bta-miR-760-3p-vs-19_11487463_11487464_TC_-
bta-miR-7863-vs-19_11487463_11487464_TC_-
bta-miR-7864-vs-19_11487463_11487464_TC_-
bta-miR-8550-vs-19_11487463_11487464_TC_-
bta-miR-10174-5p-vs-19_11487476_11487477_TC_-
bta-miR-11972-vs-19_11487476_11487477_TC_-
bta-miR-11998-vs-19_11487476_11487477_TC_-
bta-miR-12007-vs-19_11487476_11487477_TC_-
bta-miR-12043-vs-19_11487476_11487477_TC_-
bta-miR-1388-5p-vs-19_11487476_11487477_TC_-
bta-miR-1603-vs-19_11487476_11487477_TC_-
bta-miR-1814a-vs-19_11487476_11487477_TC_-
bta-miR-1814c-vs-19_11487476_11487477_TC_-
bta-miR-22-5p-vs-19_11487476_11487477_TC_-
bta-miR-2308-vs-19_11487476_11487477_TC_-
bta-miR-2310-vs-19_11487476_11487477_TC_-
bta-miR-2325a-vs-19_11487476_11487477_TC_-
bta-miR-2348-vs-19_11487476_11487477_TC_-
bta-miR-2353-vs-19_11487476_11487477_TC_-
bta-miR-2357-vs-19_11487476_11487477_TC_-
bta-miR-2360-vs-19_11487476_11487477_TC_-
bta-miR-2368-3p-vs-19_11487476_11487477_TC_-
bta-miR-2399-5p-vs-19_11487476_11487477_TC_-
bta-miR-23b-5p-vs-19_11487476_11487477_TC_-
bta-miR-2407-vs-19_11487476_11487477_TC_-
bta-miR-2419-3p-vs-19_11487476_11487477_TC_-
bta-miR-2434-vs-19_11487476_11487477_TC_-
bta-miR-2437-vs-19_11487476_11487477_TC_-
bta-miR-2449-vs-19_11487476_11487477_TC_-
bta-miR-2454-3p-vs-19_11487476_11487477_TC_-
bta-miR-2881-vs-19_11487476_11487477_TC_-
bta-miR-2888-vs-19_11487476_11487477_TC_-
bta-miR-2891-vs-19_11487476_11487477_TC_-
bta-miR-2897-vs-19_11487476_11487477_TC_-
bta-miR-2900-vs-19_11487476_11487477_TC_-
bta-miR-31-vs-19_11487476_11487477_TC_-
bta-miR-320b-vs-19_11487476_11487477_TC_-
bta-miR-326-vs-19_11487476_11487477_TC_-
bta-miR-331-5p-vs-19_11487476_11487477_TC_-
bta-miR-346-vs-19_11487476_11487477_TC_-
bta-miR-3602-vs-19_11487476_11487477_TC_-
bta-miR-370-vs-19_11487476_11487477_TC_-
bta-miR-375-vs-19_11487476_11487477_TC_-
bta-miR-484-vs-19_11487476_11487477_TC_-
bta-miR-584-vs-19_11487476_11487477_TC_-
bta-miR-7180-vs-19_11487476_11487477_TC_-
bta-miR-7863-vs-19_11487476_11487477_TC_-
bta-miR-7864-vs-19_11487476_11487477_TC_-
bta-miR-8550-vs-19_11487476_11487477_TC_-
bta-miR-10181-5p-vs-19_11487514_11487515_TC_-
bta-miR-1185-vs-19_11487514_11487515_TC_-
bta-miR-11972-vs-19_11487514_11487515_TC_-
bta-miR-11998-vs-19_11487514_11487515_TC_-
bta-miR-12043-vs-19_11487514_11487515_TC_-
bta-miR-1248-vs-19_11487514_11487515_TC_-
bta-miR-200b-vs-19_11487514_11487515_TC_-
bta-miR-200c-vs-19_11487514_11487515_TC_-
bta-miR-204-vs-19_11487514_11487515_TC_-
bta-miR-211-vs-19_11487514_11487515_TC_-
bta-miR-2305-vs-19_11487514_11487515_TC_-
bta-miR-2309-vs-19_11487514_11487515_TC_-
bta-miR-2325b-vs-19_11487514_11487515_TC_-
bta-miR-2325c-vs-19_11487514_11487515_TC_-
bta-miR-2348-vs-19_11487514_11487515_TC_-
bta-miR-2360-vs-19_11487514_11487515_TC_-
bta-miR-2368-5p-vs-19_11487514_11487515_TC_-
bta-miR-2378-vs-19_11487514_11487515_TC_-
bta-miR-2398-vs-19_11487514_11487515_TC_-
bta-miR-2407-vs-19_11487514_11487515_TC_-
bta-miR-2419-3p-vs-19_11487514_11487515_TC_-
bta-miR-2421-vs-19_11487514_11487515_TC_-
bta-miR-2434-vs-19_11487514_11487515_TC_-
bta-miR-2449-vs-19_11487514_11487515_TC_-
bta-miR-2452-vs-19_11487514_11487515_TC_-
bta-miR-2881-vs-19_11487514_11487515_TC_-
bta-miR-2891-vs-19_11487514_11487515_TC_-
bta-miR-2897-vs-19_11487514_11487515_TC_-
bta-miR-2900-vs-19_11487514_11487515_TC_-
bta-miR-31-vs-19_11487514_11487515_TC_-
bta-miR-326-vs-19_11487514_11487515_TC_-
bta-miR-331-5p-vs-19_11487514_11487515_TC_-
bta-miR-429-vs-19_11487514_11487515_TC_-
bta-miR-503-3p-vs-19_11487514_11487515_TC_-
bta-miR-6120-3p-vs-19_11487514_11487515_TC_-
bta-miR-6120-5p-vs-19_11487514_11487515_TC_-
bta-miR-615-vs-19_11487514_11487515_TC_-
bta-miR-6523a-vs-19_11487514_11487515_TC_-
bta-miR-7857-3p-vs-19_11487514_11487515_TC_-
bta-miR-10181-5p-vs-19_11487518_11487519_TC_-
bta-miR-1185-vs-19_11487518_11487519_TC_-
bta-miR-11972-vs-19_11487518_11487519_TC_-
bta-miR-11998-vs-19_11487518_11487519_TC_-
bta-miR-12043-vs-19_11487518_11487519_TC_-
bta-miR-1248-vs-19_11487518_11487519_TC_-
bta-miR-193a-5p-vs-19_11487518_11487519_TC_-
bta-miR-200b-vs-19_11487518_11487519_TC_-
bta-miR-200c-vs-19_11487518_11487519_TC_-
bta-miR-204-vs-19_11487518_11487519_TC_-
bta-miR-211-vs-19_11487518_11487519_TC_-
bta-miR-2305-vs-19_11487518_11487519_TC_-
bta-miR-2309-vs-19_11487518_11487519_TC_-
bta-miR-2325b-vs-19_11487518_11487519_TC_-
bta-miR-2325c-vs-19_11487518_11487519_TC_-
bta-miR-2360-vs-19_11487518_11487519_TC_-
bta-miR-2368-5p-vs-19_11487518_11487519_TC_-
bta-miR-2378-vs-19_11487518_11487519_TC_-
bta-miR-2398-vs-19_11487518_11487519_TC_-
bta-miR-2419-3p-vs-19_11487518_11487519_TC_-
bta-miR-2421-vs-19_11487518_11487519_TC_-
bta-miR-2424-vs-19_11487518_11487519_TC_-
bta-miR-2434-vs-19_11487518_11487519_TC_-
bta-miR-2449-vs-19_11487518_11487519_TC_-
bta-miR-2452-vs-19_11487518_11487519_TC_-
bta-miR-2881-vs-19_11487518_11487519_TC_-
bta-miR-2891-vs-19_11487518_11487519_TC_-
bta-miR-2897-vs-19_11487518_11487519_TC_-
bta-miR-2900-vs-19_11487518_11487519_TC_-
bta-miR-31-vs-19_11487518_11487519_TC_-
bta-miR-326-vs-19_11487518_11487519_TC_-
bta-miR-362-5p-vs-19_11487518_11487519_TC_-
bta-miR-429-vs-19_11487518_11487519_TC_-
bta-miR-503-3p-vs-19_11487518_11487519_TC_-
bta-miR-6120-3p-vs-19_11487518_11487519_TC_-
bta-miR-6120-5p-vs-19_11487518_11487519_TC_-
bta-miR-615-vs-19_11487518_11487519_TC_-
bta-miR-6523a-vs-19_11487518_11487519_TC_-
bta-miR-7857-3p-vs-19_11487518_11487519_TC_-
bta-miR-10182-3p-vs-19_11487525_11487526_TC_-
bta-miR-11998-vs-19_11487525_11487526_TC_-
bta-miR-12043-vs-19_11487525_11487526_TC_-
bta-miR-1248-vs-19_11487525_11487526_TC_-
bta-miR-129-vs-19_11487525_11487526_TC_-
bta-miR-129-5p-vs-19_11487525_11487526_TC_-
bta-miR-135a-vs-19_11487525_11487526_TC_-
bta-miR-135b-vs-19_11487525_11487526_TC_-
bta-miR-192-vs-19_11487525_11487526_TC_-
bta-miR-193a-5p-vs-19_11487525_11487526_TC_-
bta-miR-200b-vs-19_11487525_11487526_TC_-
bta-miR-200c-vs-19_11487525_11487526_TC_-
bta-miR-204-vs-19_11487525_11487526_TC_-
bta-miR-211-vs-19_11487525_11487526_TC_-
bta-miR-215-vs-19_11487525_11487526_TC_-
bta-miR-2284r-vs-19_11487525_11487526_TC_-
bta-miR-2325b-vs-19_11487525_11487526_TC_-
bta-miR-2325c-vs-19_11487525_11487526_TC_-
bta-miR-2356-vs-19_11487525_11487526_TC_-
bta-miR-2378-vs-19_11487525_11487526_TC_-
bta-miR-2398-vs-19_11487525_11487526_TC_-
bta-miR-2421-vs-19_11487525_11487526_TC_-
bta-miR-2424-vs-19_11487525_11487526_TC_-
bta-miR-2434-vs-19_11487525_11487526_TC_-
bta-miR-24-3p-vs-19_11487525_11487526_TC_-
bta-miR-2452-vs-19_11487525_11487526_TC_-
bta-miR-2891-vs-19_11487525_11487526_TC_-
bta-miR-326-vs-19_11487525_11487526_TC_-
bta-miR-3601-vs-19_11487525_11487526_TC_-
bta-miR-362-5p-vs-19_11487525_11487526_TC_-
bta-miR-429-vs-19_11487525_11487526_TC_-
bta-miR-433-vs-19_11487525_11487526_TC_-
bta-miR-450a-vs-19_11487525_11487526_TC_-
bta-miR-551a-vs-19_11487525_11487526_TC_-
bta-miR-551b-vs-19_11487525_11487526_TC_-
bta-miR-6120-3p-vs-19_11487525_11487526_TC_-
bta-miR-6120-5p-vs-19_11487525_11487526_TC_-
bta-miR-615-vs-19_11487525_11487526_TC_-
bta-miR-631-vs-19_11487525_11487526_TC_-
bta-miR-6523a-vs-19_11487525_11487526_TC_-
bta-miR-6775-vs-19_11487525_11487526_TC_-
bta-miR-7180-vs-19_11487525_11487526_TC_-
bta-miR-758-vs-19_11487525_11487526_TC_-
bta-miR-7857-3p-vs-19_11487525_11487526_TC_-
bta-miR-11972-vs-20_67670912_67670913_AG_+
bta-miR-1814a-vs-20_67670912_67670913_AG_+
bta-miR-1814c-vs-20_67670912_67670913_AG_+
bta-miR-2285ah-5p-vs-20_67670912_67670913_AG_+
bta-miR-2305-vs-20_67670912_67670913_AG_+
bta-miR-2308-vs-20_67670912_67670913_AG_+
bta-miR-2309-vs-20_67670912_67670913_AG_+
bta-miR-2310-vs-20_67670912_67670913_AG_+
bta-miR-2325a-vs-20_67670912_67670913_AG_+
bta-miR-2348-vs-20_67670912_67670913_AG_+
bta-miR-2360-vs-20_67670912_67670913_AG_+
bta-miR-2368-5p-vs-20_67670912_67670913_AG_+
bta-miR-2399-5p-vs-20_67670912_67670913_AG_+
bta-miR-2407-vs-20_67670912_67670913_AG_+
bta-miR-2419-3p-vs-20_67670912_67670913_AG_+
bta-miR-2434-vs-20_67670912_67670913_AG_+
bta-miR-2449-vs-20_67670912_67670913_AG_+
bta-miR-2474-vs-20_67670912_67670913_AG_+
bta-miR-2881-vs-20_67670912_67670913_AG_+
bta-miR-2888-vs-20_67670912_67670913_AG_+
[truncated: 17,283 more rows]

## Sheet: ET-miRanda
ET-miRanda
bta-miR-10175-3p-vs-1_80437691_80437692_AG_+
bta-miR-10175-3p-vs-2_81927928_81927929_TC_-
bta-miR-10176-5p-vs-25_11571370_11571371_AG_+
bta-miR-10176-5p-vs-9_38891402_38891403_TC_-
bta-miR-10176-5p-vs-9_38891414_38891415_TC_-
bta-miR-10176-5p-vs-9_38891425_38891426_TC_-
bta-miR-10176-5p-vs-9_38891440_38891441_TC_-
bta-miR-10176-5p-vs-9_38891452_38891453_TC_-
bta-miR-10176-5p-vs-9_38891456_38891457_TC_-
bta-miR-10176-5p-vs-9_38891466_38891467_TC_-
bta-miR-10176-5p-vs-9_38891474_38891475_TC_-
bta-miR-10178-5p-vs-13_41870251_41870252_AG_+
bta-miR-10178-5p-vs-13_41870285_41870286_AG_+
bta-miR-10180-3p-vs-13_41870189_41870190_AG_+
bta-miR-10180-3p-vs-13_41870217_41870218_AG_+
bta-miR-10180-3p-vs-13_41870218_41870219_AG_+
bta-miR-10180-3p-vs-13_41870225_41870226_AG_+
bta-miR-106a-vs-27_24278680_24278681_TC_-
bta-miR-106a-vs-27_24278681_24278682_TC_-
bta-miR-106a-vs-27_24278686_24278687_TC_-
bta-miR-106a-vs-27_24278687_24278688_TC_-
bta-miR-106a-vs-27_24278689_24278690_TC_-
bta-miR-106a-vs-27_24278690_24278691_TC_-
bta-miR-106a-vs-27_24278691_24278692_TC_-
bta-miR-106a-vs-27_24278692_24278693_TC_-
bta-miR-106a-vs-27_24278694_24278695_TC_-
bta-miR-106a-vs-27_24278713_24278714_TC_-
bta-miR-106a-vs-27_24278719_24278720_TC_-
bta-miR-106b-vs-27_24278680_24278681_TC_-
bta-miR-106b-vs-27_24278681_24278682_TC_-
bta-miR-106b-vs-27_24278686_24278687_TC_-
bta-miR-106b-vs-27_24278687_24278688_TC_-
bta-miR-106b-vs-27_24278689_24278690_TC_-
bta-miR-106b-vs-27_24278690_24278691_TC_-
bta-miR-106b-vs-27_24278691_24278692_TC_-
bta-miR-106b-vs-27_24278692_24278693_TC_-
bta-miR-106b-vs-27_24278694_24278695_TC_-
bta-miR-106b-vs-27_24278713_24278714_TC_-
bta-miR-106b-vs-27_24278719_24278720_TC_-
bta-miR-1179-vs-13_41870235_41870236_AG_+
bta-miR-1179-vs-2_81928454_81928455_TC_-
bta-miR-1179-vs-6_110000258_110000259_AG_+
bta-miR-1193-vs-27_24278859_24278860_TC_-
bta-miR-11978-vs-5_49395353_49395354_TC_-
bta-miR-11986c-vs-4_22830195_22830196_AG_+
bta-miR-11986c-vs-4_22830196_22830197_AG_+
bta-miR-11986c-vs-4_22830197_22830198_AG_+
bta-miR-11989-vs-1_80437691_80437692_AG_+
bta-miR-11989-vs-1_80437739_80437740_AG_+
bta-miR-11989-vs-21_10163_10164_AG_+
bta-miR-11989-vs-24_1644771_1644772_AG_+
bta-miR-11989-vs-25_11571250_11571251_AG_+
bta-miR-11989-vs-2_81927928_81927929_TC_-
bta-miR-11989-vs-4_22830367_22830368_AG_+
bta-miR-11990-vs-4_22830195_22830196_AG_+
bta-miR-11990-vs-4_22830196_22830197_AG_+
bta-miR-11990-vs-4_22830197_22830198_AG_+
bta-miR-11993-vs-1_80437739_80437740_AG_+
bta-miR-11998-vs-2_81927833_81927834_TC_-
bta-miR-11998-vs-2_81927837_81927838_TC_-
bta-miR-11998-vs-2_81927838_81927839_TC_-
bta-miR-11998-vs-2_81927843_81927844_TC_-
bta-miR-11998-vs-2_81927848_81927849_TC_-
bta-miR-12001-vs-27_24278907_24278908_TC_-
bta-miR-12001-vs-27_24278910_24278911_TC_-
bta-miR-12001-vs-27_24278914_24278915_TC_-
bta-miR-12001-vs-27_24278915_24278916_TC_-
bta-miR-12001-vs-27_24278931_24278932_TC_-
bta-miR-12001-vs-27_24278932_24278933_TC_-
bta-miR-12001-vs-27_24278936_24278937_TC_-
bta-miR-12001-vs-27_24278938_24278939_TC_-
bta-miR-12001-vs-27_24278940_24278941_TC_-
bta-miR-12001-vs-27_24278946_24278947_TC_-
bta-miR-12003-vs-1_80437691_80437692_AG_+
bta-miR-12006-vs-17_19997853_19997854_AG_+
bta-miR-12006-vs-17_19997859_19997860_AG_+
bta-miR-12006-vs-17_19997863_19997864_AG_+
bta-miR-12012-vs-27_24278590_24278591_TC_-
bta-miR-12013-vs-2_81927833_81927834_TC_-
bta-miR-12017-vs-13_41870189_41870190_AG_+
bta-miR-12017-vs-13_41870217_41870218_AG_+
bta-miR-12017-vs-13_41870218_41870219_AG_+
bta-miR-12017-vs-13_41870225_41870226_AG_+
bta-miR-12018-vs-6_110000248_110000249_AG_+
bta-miR-12018-vs-6_110000258_110000259_AG_+
bta-miR-12018-vs-6_110000261_110000262_AG_+
bta-miR-12018-vs-6_110000263_110000264_AG_+
bta-miR-12018-vs-6_110000264_110000265_AG_+
bta-miR-12022-vs-6_110000248_110000249_AG_+
bta-miR-12022-vs-6_110000250_110000251_AG_+
bta-miR-12022-vs-6_110000253_110000254_AG_+
bta-miR-12028-vs-17_19997863_19997864_AG_+
bta-miR-12030-vs-17_19997837_19997838_AG_+
bta-miR-12032-vs-27_24278781_24278782_TC_-
bta-miR-12032-vs-27_24278786_24278787_TC_-
bta-miR-12032-vs-27_24278788_24278789_TC_-
bta-miR-12032-vs-27_24278793_24278794_TC_-
bta-miR-12032-vs-27_24278802_24278803_TC_-
bta-miR-12032-vs-27_24278806_24278807_TC_-
bta-miR-12032-vs-27_24278811_24278812_TC_-
bta-miR-12032-vs-27_24278812_24278813_TC_-
bta-miR-12033-vs-2_81928445_81928446_TC_-
bta-miR-12033-vs-2_81928446_81928447_TC_-
bta-miR-12035-vs-1_80437691_80437692_AG_+
bta-miR-12035-vs-20_67670938_67670939_AG_+
bta-miR-12035-vs-2_81927928_81927929_TC_-
bta-miR-12035-vs-9_38893676_38893677_TC_-
bta-miR-12035-vs-9_38893677_38893678_TC_-
bta-miR-12043-vs-1_80437739_80437740_AG_+
bta-miR-12043-vs-1_80437756_80437757_AG_+
bta-miR-12043-vs-1_80437757_80437758_AG_+
bta-miR-12043-vs-1_80437761_80437762_AG_+
bta-miR-12043-vs-1_80437762_80437763_AG_+
bta-miR-12043-vs-19_11487476_11487477_TC_-
bta-miR-12043-vs-19_11487514_11487515_TC_-
bta-miR-12043-vs-19_11487518_11487519_TC_-
bta-miR-12043-vs-19_11487525_11487526_TC_-
bta-miR-12043-vs-20_67670912_67670913_AG_+
bta-miR-12043-vs-21_10163_10164_AG_+
bta-miR-12043-vs-21_10188_10189_AG_+
bta-miR-12043-vs-21_10192_10193_AG_+
bta-miR-12043-vs-21_10201_10202_AG_+
bta-miR-12043-vs-2_81927814_81927815_TC_-
bta-miR-12043-vs-2_81927853_81927854_TC_-
bta-miR-12043-vs-5_28607624_28607625_AG_+
bta-miR-12043-vs-5_28607647_28607648_AG_+
bta-miR-12043-vs-9_38892534_38892535_TC_-
bta-miR-12043-vs-9_38893678_38893679_TC_-
bta-miR-12047-vs-9_38891414_38891415_TC_-
bta-miR-12049-vs-25_11571370_11571371_AG_+
bta-miR-12049-vs-27_24278878_24278879_TC_-
bta-miR-12050-vs-19_11487514_11487515_TC_-
bta-miR-12051-vs-1_80437691_80437692_AG_+
bta-miR-12051-vs-22_35969333_35969334_AG_+
bta-miR-12051-vs-2_33265170_33265171_TC_-
bta-miR-12051-vs-2_33265172_33265173_TC_-
bta-miR-12051-vs-2_33265180_33265181_TC_-
bta-miR-12051-vs-2_33265183_33265184_TC_-
bta-miR-12051-vs-2_33265193_33265194_TC_-
bta-miR-12051-vs-2_33265200_33265201_TC_-
bta-miR-12051-vs-2_33265201_33265202_TC_-
bta-miR-12051-vs-2_81927911_81927912_TC_-
bta-miR-12051-vs-2_81927912_81927913_TC_-
bta-miR-12051-vs-2_81927913_81927914_TC_-
bta-miR-12051-vs-4_22830195_22830196_AG_+
bta-miR-12051-vs-4_22830196_22830197_AG_+
bta-miR-12051-vs-4_22830197_22830198_AG_+
bta-miR-12055-vs-13_41870584_41870585_AG_+
bta-miR-12055-vs-2_33265162_33265163_TC_-
bta-miR-12055-vs-2_33265170_33265171_TC_-
bta-miR-12055-vs-2_33265172_33265173_TC_-
bta-miR-12055-vs-2_33265180_33265181_TC_-
bta-miR-12055-vs-2_33265193_33265194_TC_-
bta-miR-12055-vs-2_33265200_33265201_TC_-
bta-miR-12055-vs-2_33265201_33265202_TC_-
bta-miR-12059-vs-13_41870584_41870585_AG_+
bta-miR-12059-vs-1_80437756_80437757_AG_+
bta-miR-12059-vs-19_11487476_11487477_TC_-
bta-miR-12059-vs-2_33265170_33265171_TC_-
bta-miR-12059-vs-2_33265172_33265173_TC_-
bta-miR-12059-vs-2_33265180_33265181_TC_-
bta-miR-12059-vs-2_33265193_33265194_TC_-
bta-miR-12059-vs-2_33265200_33265201_TC_-
bta-miR-12059-vs-2_33265201_33265202_TC_-
bta-miR-12059-vs-6_17238234_17238235_AG_+
bta-miR-12059-vs-9_38892521_38892522_TC_-
bta-miR-12059-vs-9_38893676_38893677_TC_-
bta-miR-12059-vs-9_38893677_38893678_TC_-
bta-miR-12059-vs-9_38893678_38893679_TC_-
bta-miR-12059-vs-9_38893679_38893680_TC_-
bta-miR-12061-vs-13_41870180_41870181_AG_+
bta-miR-12061-vs-13_41870189_41870190_AG_+
bta-miR-1247-3p-vs-6_110000274_110000275_AG_+
bta-miR-124a-vs-3_24187572_24187573_TC_-
bta-miR-124b-vs-3_24187572_24187573_TC_-
bta-miR-125a-vs-17_19997744_19997745_AG_+
bta-miR-125a-vs-17_19997747_19997748_AG_+
bta-miR-125a-vs-17_19997749_19997750_AG_+
bta-miR-125a-vs-3_24187491_24187492_TC_-
bta-miR-125b-vs-17_19997744_19997745_AG_+
bta-miR-125b-vs-17_19997747_19997748_AG_+
bta-miR-125b-vs-17_19997749_19997750_AG_+
bta-miR-125b-vs-3_24187491_24187492_TC_-
bta-miR-1282-vs-27_24278678_24278679_TC_-
bta-miR-1284-vs-8_29245793_29245794_TC_-
bta-miR-132-vs-8_29245783_29245784_TC_-
bta-miR-1343-5p-vs-24_1644764_1644765_AG_+
bta-miR-1343-5p-vs-24_1644771_1644772_AG_+
bta-miR-138-vs-3_24187485_24187486_TC_-
bta-miR-138-vs-3_24187486_24187487_TC_-
bta-miR-138-vs-3_24187487_24187488_TC_-
bta-miR-138-vs-3_24187491_24187492_TC_-
bta-miR-138-vs-3_24187506_24187507_TC_-
bta-miR-138-vs-3_24187509_24187510_TC_-
bta-miR-1388-5p-vs-19_11487463_11487464_TC_-
bta-miR-1388-5p-vs-19_11487476_11487477_TC_-
bta-miR-1388-5p-vs-20_67670925_67670926_AG_+
bta-miR-1388-5p-vs-20_67670927_67670928_AG_+
bta-miR-1388-5p-vs-20_67670929_67670930_AG_+
bta-miR-1388-5p-vs-20_67670930_67670931_AG_+
bta-miR-1388-5p-vs-20_67670938_67670939_AG_+
bta-miR-1388-5p-vs-20_67670960_67670961_AG_+
bta-miR-1388-5p-vs-6_17238234_17238235_AG_+
bta-miR-1388-5p-vs-9_38892521_38892522_TC_-
bta-miR-139-vs-27_24278823_24278824_TC_-
bta-miR-139-vs-27_24278824_24278825_TC_-
bta-miR-139-vs-27_24278828_24278829_TC_-
bta-miR-139-vs-27_24278831_24278832_TC_-
bta-miR-139-vs-27_24278847_24278848_TC_-
bta-miR-139-vs-27_24278848_24278849_TC_-
bta-miR-139-vs-27_24278853_24278854_TC_-
bta-miR-139-vs-27_24278858_24278859_TC_-
bta-miR-140-vs-27_24278835_24278836_TC_-
bta-miR-141-vs-21_10188_10189_AG_+
bta-miR-141-vs-21_10192_10193_AG_+
bta-miR-141-vs-2_81927825_81927826_TC_-
bta-miR-141-vs-9_38892547_38892548_TC_-
bta-miR-141-vs-9_38893590_38893591_TC_-
bta-miR-141-vs-9_38893594_38893595_TC_-
bta-miR-1434-5p-vs-27_24278811_24278812_TC_-
bta-miR-1434-5p-vs-27_24278812_24278813_TC_-
bta-miR-1434-5p-vs-27_24278823_24278824_TC_-
bta-miR-1434-5p-vs-27_24278831_24278832_TC_-
bta-miR-1434-5p-vs-27_24278835_24278836_TC_-
bta-miR-1434-5p-vs-27_24278847_24278848_TC_-
bta-miR-1434-5p-vs-27_24278848_24278849_TC_-
bta-miR-150-vs-4_22830246_22830247_AG_+
bta-miR-151-5p-vs-5_49395367_49395368_TC_-
bta-miR-1584-3p-vs-2_33265201_33265202_TC_-
bta-miR-1584-5p-vs-17_19997828_19997829_AG_+
bta-miR-1584-5p-vs-17_19997853_19997854_AG_+
bta-miR-1721-vs-27_24278946_24278947_TC_-
bta-miR-1721-vs-27_24278952_24278953_TC_-
bta-miR-1721-vs-27_24278955_24278956_TC_-
bta-miR-1721-vs-27_24278964_24278965_TC_-
bta-miR-1721-vs-27_24278968_24278969_TC_-
bta-miR-17-3p-vs-27_24278620_24278621_TC_-
bta-miR-17-5p-vs-27_24278680_24278681_TC_-
bta-miR-17-5p-vs-27_24278681_24278682_TC_-
bta-miR-17-5p-vs-27_24278686_24278687_TC_-
bta-miR-17-5p-vs-27_24278687_24278688_TC_-
bta-miR-17-5p-vs-27_24278689_24278690_TC_-
bta-miR-17-5p-vs-27_24278690_24278691_TC_-
bta-miR-17-5p-vs-27_24278691_24278692_TC_-
bta-miR-17-5p-vs-27_24278692_24278693_TC_-
bta-miR-17-5p-vs-27_24278694_24278695_TC_-
bta-miR-17-5p-vs-27_24278713_24278714_TC_-
bta-miR-17-5p-vs-27_24278719_24278720_TC_-
bta-miR-183-vs-27_24278811_24278812_TC_-
bta-miR-184-vs-9_38891456_38891457_TC_-
bta-miR-187-vs-2_33265053_33265054_TC_-
bta-miR-187-vs-27_24278713_24278714_TC_-
bta-miR-188-vs-4_22830246_22830247_AG_+
bta-miR-191b-vs-3_24187509_24187510_TC_-
bta-miR-193a-vs-20_67670914_67670915_AG_+
bta-miR-193a-5p-vs-2_33265200_33265201_TC_-
bta-miR-193a-5p-vs-2_33265201_33265202_TC_-
bta-miR-193a-5p-vs-2_33265220_33265221_TC_-
bta-miR-193a-vs-9_38893676_38893677_TC_-
bta-miR-194b-3p-vs-2_33265053_33265054_TC_-
bta-miR-194b-3p-vs-27_24278631_24278632_TC_-
bta-miR-194b-3p-vs-27_24278635_24278636_TC_-
bta-miR-194b-3p-vs-27_24278637_24278638_TC_-
bta-miR-194b-3p-vs-27_24278638_24278639_TC_-
bta-miR-194b-3p-vs-27_24278639_24278640_TC_-
bta-miR-194b-3p-vs-27_24278642_24278643_TC_-
bta-miR-194b-3p-vs-27_24278643_24278644_TC_-
bta-miR-194b-3p-vs-27_24278669_24278670_TC_-
bta-miR-194b-3p-vs-27_24278674_24278675_TC_-
bta-miR-199a-5p-vs-25_11571250_11571251_AG_+
bta-miR-199a-5p-vs-9_38891414_38891415_TC_-
bta-miR-199a-5p-vs-9_38891425_38891426_TC_-
bta-miR-199a-5p-vs-9_38891435_38891436_TC_-
bta-miR-199a-5p-vs-9_38891436_38891437_TC_-
bta-miR-199a-5p-vs-9_38891440_38891441_TC_-
bta-miR-199b-vs-25_11571250_11571251_AG_+
bta-miR-199b-vs-9_38891414_38891415_TC_-
bta-miR-199b-vs-9_38891425_38891426_TC_-
bta-miR-199b-vs-9_38891435_38891436_TC_-
bta-miR-199b-vs-9_38891436_38891437_TC_-
bta-miR-199b-vs-9_38891440_38891441_TC_-
bta-miR-200a-vs-21_10188_10189_AG_+
bta-miR-200a-vs-21_10192_10193_AG_+
bta-miR-200a-vs-2_81927825_81927826_TC_-
bta-miR-200a-vs-9_38892547_38892548_TC_-
bta-miR-200a-vs-9_38893590_38893591_TC_-
bta-miR-200a-vs-9_38893594_38893595_TC_-
bta-miR-200b-vs-1_80437761_80437762_AG_+
bta-miR-200b-vs-1_80437762_80437763_AG_+
bta-miR-200b-vs-19_11487514_11487515_TC_-
bta-miR-200b-vs-19_11487518_11487519_TC_-
bta-miR-200b-vs-2_81927813_81927814_TC_-
bta-miR-200b-vs-2_81927814_81927815_TC_-
bta-miR-200b-vs-2_81927833_81927834_TC_-
bta-miR-200b-vs-2_81927837_81927838_TC_-
bta-miR-200b-vs-2_81927838_81927839_TC_-
bta-miR-200b-vs-2_81927843_81927844_TC_-
bta-miR-200b-vs-2_81927848_81927849_TC_-
bta-miR-200b-vs-9_38892565_38892566_TC_-
bta-miR-200b-vs-9_38892566_38892567_TC_-
bta-miR-200c-vs-1_80437757_80437758_AG_+
bta-miR-200c-vs-1_80437761_80437762_AG_+
bta-miR-200c-vs-1_80437762_80437763_AG_+
bta-miR-200c-vs-19_11487514_11487515_TC_-
bta-miR-200c-vs-19_11487518_11487519_TC_-
bta-miR-200c-vs-19_11487525_11487526_TC_-
bta-miR-200c-vs-2_81927813_81927814_TC_-
bta-miR-200c-vs-2_81927814_81927815_TC_-
bta-miR-200c-vs-2_81927833_81927834_TC_-
bta-miR-200c-vs-2_81927838_81927839_TC_-
bta-miR-200c-vs-2_81927843_81927844_TC_-
bta-miR-200c-vs-9_38892534_38892535_TC_-
bta-miR-200c-vs-9_38892565_38892566_TC_-
bta-miR-200c-vs-9_38892566_38892567_TC_-
bta-miR-20a-vs-27_24278680_24278681_TC_-
bta-miR-20a-vs-27_24278681_24278682_TC_-
bta-miR-20a-vs-27_24278686_24278687_TC_-
bta-miR-20a-vs-27_24278687_24278688_TC_-
bta-miR-20a-vs-27_24278689_24278690_TC_-
bta-miR-20a-vs-27_24278690_24278691_TC_-
bta-miR-20a-vs-27_24278691_24278692_TC_-
bta-miR-20a-vs-27_24278692_24278693_TC_-
bta-miR-20a-vs-27_24278694_24278695_TC_-
bta-miR-20a-vs-27_24278713_24278714_TC_-
bta-miR-20a-vs-27_24278719_24278720_TC_-
bta-miR-20b-vs-27_24278686_24278687_TC_-
bta-miR-20b-vs-27_24278687_24278688_TC_-
bta-miR-20b-vs-27_24278689_24278690_TC_-
bta-miR-20b-vs-27_24278690_24278691_TC_-
bta-miR-20b-vs-27_24278691_24278692_TC_-
bta-miR-20b-vs-27_24278692_24278693_TC_-
bta-miR-20b-vs-27_24278694_24278695_TC_-
bta-miR-20b-vs-27_24278713_24278714_TC_-
bta-miR-20b-vs-27_24278719_24278720_TC_-
bta-miR-212-vs-3_24187474_24187475_TC_-
bta-miR-212-vs-3_24187485_24187486_TC_-
bta-miR-212-vs-3_24187486_24187487_TC_-
bta-miR-212-vs-3_24187487_24187488_TC_-
bta-miR-212-vs-3_24187491_24187492_TC_-
bta-miR-216a-vs-27_24278914_24278915_TC_-
bta-miR-216a-vs-27_24278915_24278916_TC_-
bta-miR-216a-vs-8_29245818_29245819_TC_-
bta-miR-216b-vs-2_33265201_33265202_TC_-
bta-miR-219-vs-27_24278910_24278911_TC_-
bta-miR-219-vs-27_24278914_24278915_TC_-
bta-miR-219-vs-27_24278915_24278916_TC_-
bta-miR-219-vs-27_24278925_24278926_TC_-
bta-miR-219-vs-27_24278927_24278928_TC_-
bta-miR-219-vs-27_24278936_24278937_TC_-
bta-miR-219-vs-27_24278938_24278939_TC_-
bta-miR-219-vs-27_24278940_24278941_TC_-
bta-miR-219-vs-27_24278946_24278947_TC_-
bta-miR-219-vs-27_24278952_24278953_TC_-
bta-miR-221-vs-27_24278823_24278824_TC_-
bta-miR-222-vs-27_24278823_24278824_TC_-
bta-miR-22-3p-vs-2_81927837_81927838_TC_-
bta-miR-224-vs-17_48759842_48759843_AG_+
bta-miR-224-vs-17_48759846_48759847_AG_+
bta-miR-2284e-vs-3_24187552_24187553_TC_-
bta-miR-2284w-vs-2_33265107_33265108_TC_-
bta-miR-2284w-vs-2_33265109_33265110_TC_-
bta-miR-2285aa-vs-27_24278931_24278932_TC_-
bta-miR-2285aa-vs-27_24278932_24278933_TC_-
bta-miR-2285aa-vs-27_24278936_24278937_TC_-
bta-miR-2285aa-vs-27_24278938_24278939_TC_-
bta-miR-2285aa-vs-27_24278940_24278941_TC_-
bta-miR-2285aa-vs-27_24278946_24278947_TC_-
bta-miR-2285aa-vs-27_24278955_24278956_TC_-
bta-miR-2285aa-vs-27_24278964_24278965_TC_-
bta-miR-2285aa-vs-27_24278968_24278969_TC_-
bta-miR-2285ag-3p-vs-9_38891517_38891518_TC_-
bta-miR-2285ao-vs-4_22830246_22830247_AG_+
bta-miR-2285ao-vs-4_22830367_22830368_AG_+
bta-miR-2285as-vs-17_19997744_19997745_AG_+
bta-miR-2285as-vs-17_19997747_19997748_AG_+
bta-miR-2285as-vs-17_19997749_19997750_AG_+
bta-miR-2285as-vs-25_11571370_11571371_AG_+
bta-miR-2285as-vs-2_81928445_81928446_TC_-
bta-miR-2285cj-vs-27_24278931_24278932_TC_-
bta-miR-2285cj-vs-27_24278932_24278933_TC_-
bta-miR-2285cj-vs-27_24278936_24278937_TC_-
bta-miR-2285cj-vs-27_24278938_24278939_TC_-
bta-miR-2285cj-vs-27_24278940_24278941_TC_-
bta-miR-2285cj-vs-27_24278946_24278947_TC_-
bta-miR-2285cj-vs-27_24278955_24278956_TC_-
bta-miR-2285cj-vs-27_24278964_24278965_TC_-
bta-miR-2285cj-vs-27_24278968_24278969_TC_-
bta-miR-2285cv-vs-13_41870217_41870218_AG_+
bta-miR-2285cv-vs-22_35969302_35969303_AG_+
bta-miR-2285cv-vs-22_35969328_35969329_AG_+
bta-miR-2285cv-vs-22_35969332_35969333_AG_+
bta-miR-2285cv-vs-22_35969333_35969334_AG_+
bta-miR-2285cv-vs-22_35969338_35969339_AG_+
bta-miR-2285cv-vs-25_11571370_11571371_AG_+
bta-miR-2285dg-vs-27_24278952_24278953_TC_-
bta-miR-2285dm-vs-3_24187474_24187475_TC_-
bta-miR-2285h-vs-27_24278952_24278953_TC_-
bta-miR-2285i-vs-27_24278952_24278953_TC_-
bta-miR-2285k-vs-27_24278952_24278953_TC_-
bta-miR-2285s-vs-6_110000298_110000299_AG_+
bta-miR-2285v-vs-13_41870251_41870252_AG_+
bta-miR-2287-vs-20_67670914_67670915_AG_+
bta-miR-2287-vs-9_38893676_38893677_TC_-
bta-miR-2292-vs-17_19997749_19997750_AG_+
bta-miR-2292-vs-17_19997775_19997776_AG_+
bta-miR-2297-vs-17_19997747_19997748_AG_+
bta-miR-2297-vs-19_11487458_11487459_TC_-
bta-miR-2297-vs-27_24278620_24278621_TC_-
bta-miR-2297-vs-27_24278623_24278624_TC_-
bta-miR-2297-vs-27_24278624_24278625_TC_-
bta-miR-2297-vs-27_24278626_24278627_TC_-
bta-miR-2297-vs-27_24278631_24278632_TC_-
bta-miR-2297-vs-27_24278642_24278643_TC_-
bta-miR-2297-vs-27_24278643_24278644_TC_-
bta-miR-2297-vs-5_49395360_49395361_TC_-
bta-miR-2297-vs-9_38892503_38892504_TC_-
bta-miR-2300a-5p-vs-17_19997828_19997829_AG_+
bta-miR-2300a-5p-vs-17_19997831_19997832_AG_+
bta-miR-2300a-5p-vs-17_19997837_19997838_AG_+
bta-miR-2300a-5p-vs-17_19997853_19997854_AG_+
bta-miR-2300a-5p-vs-17_19997859_19997860_AG_+
bta-miR-2300a-5p-vs-17_19997863_19997864_AG_+
bta-miR-2300a-5p-vs-27_24278602_24278603_TC_-
bta-miR-2304-vs-27_24278719_24278720_TC_-
bta-miR-2311-vs-2_33265107_33265108_TC_-
bta-miR-2311-vs-2_33265109_33265110_TC_-
bta-miR-2311-vs-2_33265115_33265116_TC_-
bta-miR-2311-vs-2_33265116_33265117_TC_-
bta-miR-2316-vs-27_24278795_24278796_TC_-
bta-miR-2320-5p-vs-27_24278955_24278956_TC_-
bta-miR-2324-vs-24_1644764_1644765_AG_+
bta-miR-2324-vs-24_1644771_1644772_AG_+
bta-miR-2324-vs-29_39641164_39641165_AG_+
bta-miR-2328-5p-vs-2_33265180_33265181_TC_-
bta-miR-2331-3p-vs-25_11571370_11571371_AG_+
bta-miR-2333-vs-13_41870285_41870286_AG_+
bta-miR-2333-vs-9_38892565_38892566_TC_-
bta-miR-2333-vs-9_38892566_38892567_TC_-
bta-miR-2339-vs-13_41870603_41870604_AG_+
bta-miR-2339-vs-2_81927825_81927826_TC_-
bta-miR-2339-vs-9_38892547_38892548_TC_-
bta-miR-2339-vs-9_38893590_38893591_TC_-
bta-miR-2339-vs-9_38893594_38893595_TC_-
bta-miR-2353-vs-19_11487458_11487459_TC_-
bta-miR-2353-vs-19_11487476_11487477_TC_-
bta-miR-2358-vs-8_29245779_29245780_TC_-
bta-miR-2366-vs-9_38891466_38891467_TC_-
bta-miR-2366-vs-9_38891474_38891475_TC_-
bta-miR-2366-vs-9_38891503_38891504_TC_-
bta-miR-2366-vs-9_38891506_38891507_TC_-
bta-miR-2366-vs-9_38891509_38891510_TC_-
bta-miR-2367-5p-vs-29_7262686_7262687_TC_-
bta-miR-2370-3p-vs-27_24278596_24278597_TC_-
bta-miR-2373-3p-vs-9_38891466_38891467_TC_-
bta-miR-2374-vs-17_19997828_19997829_AG_+
bta-miR-2374-vs-17_19997853_19997854_AG_+
bta-miR-2376-vs-3_24187539_24187540_TC_-
bta-miR-2376-vs-5_49395366_49395367_TC_-
bta-miR-2377-vs-8_29245793_29245794_TC_-
bta-miR-2378-vs-19_11487518_11487519_TC_-
bta-miR-2378-vs-19_11487525_11487526_TC_-
bta-miR-2378-vs-9_38892547_38892548_TC_-
bta-miR-2378-vs-9_38892565_38892566_TC_-
bta-miR-2378-vs-9_38892566_38892567_TC_-
bta-miR-2378-vs-9_38893590_38893591_TC_-
bta-miR-2378-vs-9_38893594_38893595_TC_-
bta-miR-2379-vs-19_11487514_11487515_TC_-
bta-miR-2380-vs-27_24278601_24278602_TC_-
bta-miR-2380-vs-27_24278602_24278603_TC_-
bta-miR-2380-vs-27_24278607_24278608_TC_-
bta-miR-2380-vs-27_24278610_24278611_TC_-
bta-miR-2380-vs-27_24278623_24278624_TC_-
bta-miR-2380-vs-27_24278624_24278625_TC_-
bta-miR-2380-vs-27_24278626_24278627_TC_-
bta-miR-2380-vs-27_24278631_24278632_TC_-
bta-miR-2380-vs-27_24278635_24278636_TC_-
bta-miR-2380-vs-27_24278637_24278638_TC_-
bta-miR-2380-vs-27_24278638_24278639_TC_-
bta-miR-2383-vs-3_24187525_24187526_TC_-
bta-miR-2383-vs-3_24187533_24187534_TC_-
bta-miR-2383-vs-3_24187534_24187535_TC_-
bta-miR-2383-vs-3_24187539_24187540_TC_-
bta-miR-2383-vs-3_24187540_24187541_TC_-
bta-miR-2383-vs-3_24187550_24187551_TC_-
bta-miR-2383-vs-3_24187551_24187552_TC_-
bta-miR-2383-vs-3_24187552_24187553_TC_-
bta-miR-2383-vs-3_24187554_24187555_TC_-
bta-miR-2383-vs-3_24187555_24187556_TC_-
bta-miR-2385-3p-vs-13_41870233_41870234_AG_+
bta-miR-2385-3p-vs-25_11571370_11571371_AG_+
bta-miR-2387-vs-3_24187572_24187573_TC_-
bta-miR-2392-vs-25_11571370_11571371_AG_+
bta-miR-2392-vs-9_38891435_38891436_TC_-
bta-miR-2392-vs-9_38891436_38891437_TC_-
bta-miR-2392-vs-9_38891440_38891441_TC_-
bta-miR-2392-vs-9_38891466_38891467_TC_-
bta-miR-2392-vs-9_38891474_38891475_TC_-
bta-miR-2395-vs-2_81927911_81927912_TC_-
bta-miR-2395-vs-2_81927912_81927913_TC_-
bta-miR-2395-vs-2_81927913_81927914_TC_-
bta-miR-2397-5p-vs-9_38891430_38891431_TC_-
bta-miR-2401-vs-3_24187550_24187551_TC_-
bta-miR-2403-vs-22_35969368_35969369_AG_+
bta-miR-2404-vs-3_24187533_24187534_TC_-
bta-miR-2406-vs-1_80437691_80437692_AG_+
bta-miR-2406-vs-2_81927911_81927912_TC_-
bta-miR-2406-vs-2_81927912_81927913_TC_-
bta-miR-2406-vs-2_81927913_81927914_TC_-
bta-miR-2406-vs-2_81927928_81927929_TC_-
bta-miR-2410-vs-27_24278931_24278932_TC_-
bta-miR-2410-vs-2_81927837_81927838_TC_-
bta-miR-2411-5p-vs-13_41870584_41870585_AG_+
bta-miR-2411-5p-vs-13_41870600_41870601_AG_+
bta-miR-2411-5p-vs-13_41870603_41870604_AG_+
bta-miR-2412-vs-17_19997828_19997829_AG_+
bta-miR-2412-vs-17_19997853_19997854_AG_+
bta-miR-2415-3p-vs-20_67670930_67670931_AG_+
bta-miR-2417-vs-25_11571370_11571371_AG_+
bta-miR-2417-vs-9_38891435_38891436_TC_-
bta-miR-2417-vs-9_38891436_38891437_TC_-
bta-miR-2417-vs-9_38891440_38891441_TC_-
bta-miR-2417-vs-9_38891452_38891453_TC_-
bta-miR-2417-vs-9_38891466_38891467_TC_-
bta-miR-2417-vs-9_38891474_38891475_TC_-
bta-miR-2419-5p-vs-2_33265220_33265221_TC_-
bta-miR-2425-5p-vs-27_24278562_24278563_TC_-
bta-miR-2425-5p-vs-27_24278563_24278564_TC_-
bta-miR-2425-5p-vs-27_24278564_24278565_TC_-
bta-miR-2425-5p-vs-27_24278565_24278566_TC_-
bta-miR-2425-5p-vs-27_24278566_24278567_TC_-
bta-miR-2425-5p-vs-27_24278568_24278569_TC_-
bta-miR-2425-5p-vs-27_24278576_24278577_TC_-
bta-miR-2425-5p-vs-27_24278586_24278587_TC_-
bta-miR-2425-5p-vs-27_24278589_24278590_TC_-
bta-miR-2425-5p-vs-27_24278590_24278591_TC_-
bta-miR-2425-5p-vs-27_24278591_24278592_TC_-
bta-miR-2425-5p-vs-27_24278596_24278597_TC_-
bta-miR-2425-5p-vs-27_24278601_24278602_TC_-
bta-miR-2425-5p-vs-27_24278602_24278603_TC_-
bta-miR-2430-vs-22_35969368_35969369_AG_+
bta-miR-2439-5p-vs-27_24278781_24278782_TC_-
bta-miR-2439-5p-vs-27_24278786_24278787_TC_-
bta-miR-2439-5p-vs-27_24278788_24278789_TC_-
bta-miR-2439-5p-vs-27_24278793_24278794_TC_-
bta-miR-2439-5p-vs-27_24278802_24278803_TC_-
bta-miR-2439-5p-vs-27_24278806_24278807_TC_-
bta-miR-2439-5p-vs-27_24278811_24278812_TC_-
bta-miR-2439-5p-vs-27_24278812_24278813_TC_-
bta-miR-2453-vs-2_81927813_81927814_TC_-
bta-miR-2454-3p-vs-19_11487458_11487459_TC_-
bta-miR-2454-3p-vs-19_11487463_11487464_TC_-
bta-miR-2454-3p-vs-20_67670929_67670930_AG_+
bta-miR-2454-3p-vs-9_38892503_38892504_TC_-
bta-miR-2454-3p-vs-9_38892532_38892533_TC_-
bta-miR-2454-3p-vs-9_38892533_38892534_TC_-
bta-miR-2454-3p-vs-9_38892534_38892535_TC_-
bta-miR-2461-5p-vs-3_24187539_24187540_TC_-
bta-miR-2464-3p-vs-13_41870600_41870601_AG_+
bta-miR-2464-3p-vs-13_41870603_41870604_AG_+
bta-miR-2464-5p-vs-5_49395359_49395360_TC_-
bta-miR-2464-5p-vs-5_49395360_49395361_TC_-
bta-miR-2464-5p-vs-5_49395365_49395366_TC_-
bta-miR-2464-5p-vs-5_49395366_49395367_TC_-
bta-miR-2464-5p-vs-5_49395367_49395368_TC_-
bta-miR-2465-vs-1_80437691_80437692_AG_+
bta-miR-2465-vs-2_81927911_81927912_TC_-
bta-miR-2465-vs-2_81927912_81927913_TC_-
bta-miR-2465-vs-2_81927913_81927914_TC_-
bta-miR-2465-vs-2_81927928_81927929_TC_-
bta-miR-2471-3p-vs-17_19997747_19997748_AG_+
bta-miR-2471-3p-vs-17_19997749_19997750_AG_+
bta-miR-2471-3p-vs-17_19997775_19997776_AG_+
bta-miR-2477-vs-1_80437756_80437757_AG_+
bta-miR-2477-vs-1_80437757_80437758_AG_+
bta-miR-2477-vs-1_80437761_80437762_AG_+
bta-miR-2477-vs-1_80437762_80437763_AG_+
bta-miR-2480-vs-29_7262678_7262679_TC_-
bta-miR-2480-vs-29_7262699_7262700_TC_-
bta-miR-2480-vs-29_7262701_7262702_TC_-
bta-miR-2480-vs-29_7262702_7262703_TC_-
bta-miR-2480-vs-29_7262703_7262704_TC_-
bta-miR-2486-5p-vs-22_35969302_35969303_AG_+
bta-miR-2486-5p-vs-22_35969328_35969329_AG_+
bta-miR-2486-5p-vs-4_22830195_22830196_AG_+
bta-miR-2486-5p-vs-4_22830196_22830197_AG_+
bta-miR-2486-5p-vs-4_22830197_22830198_AG_+
bta-miR-25-vs-2_124468324_124468325_AG_+
bta-miR-28-vs-5_49395353_49395354_TC_-
bta-miR-28-vs-5_49395359_49395360_TC_-
bta-miR-28-vs-5_49395360_49395361_TC_-
bta-miR-28-vs-5_49395365_49395366_TC_-
bta-miR-28-vs-5_49395366_49395367_TC_-
bta-miR-28-vs-5_49395367_49395368_TC_-
bta-miR-2883-vs-27_24278925_24278926_TC_-
bta-miR-2888-vs-9_38893679_38893680_TC_-
bta-miR-2888-vs-9_38893691_38893692_TC_-
bta-miR-2891-vs-9_38892503_38892504_TC_-
bta-miR-2893-vs-25_11571370_11571371_AG_+
bta-miR-2893-vs-9_38891414_38891415_TC_-
bta-miR-2893-vs-9_38891425_38891426_TC_-
bta-miR-2893-vs-9_38891440_38891441_TC_-
bta-miR-2893-vs-9_38891452_38891453_TC_-
bta-miR-2893-vs-9_38891466_38891467_TC_-
bta-miR-2893-vs-9_38891474_38891475_TC_-
bta-miR-2894-vs-2_81928445_81928446_TC_-
bta-miR-2894-vs-2_81928446_81928447_TC_-
bta-miR-2896-vs-2_81927911_81927912_TC_-
bta-miR-2896-vs-2_81927912_81927913_TC_-
bta-miR-2896-vs-2_81927913_81927914_TC_-
bta-miR-2896-vs-4_22830195_22830196_AG_+
bta-miR-2896-vs-4_22830196_22830197_AG_+
bta-miR-2896-vs-4_22830197_22830198_AG_+
bta-miR-2899-vs-9_38891452_38891453_TC_-
bta-miR-2899-vs-9_38891456_38891457_TC_-
bta-miR-2899-vs-9_38891466_38891467_TC_-
bta-miR-2899-vs-9_38891474_38891475_TC_-
bta-miR-2904-vs-24_1644764_1644765_AG_+
bta-miR-2904-vs-24_1644771_1644772_AG_+
bta-miR-2904-vs-4_22830367_22830368_AG_+
bta-miR-2904-vs-9_38891452_38891453_TC_-
bta-miR-2904-vs-9_38891456_38891457_TC_-
bta-miR-2904-vs-9_38891474_38891475_TC_-
bta-miR-296-3p-vs-27_24278713_24278714_TC_-
bta-miR-296-3p-vs-27_24278719_24278720_TC_-
bta-miR-29e-vs-2_33265193_33265194_TC_-
bta-miR-29e-vs-2_33265200_33265201_TC_-
bta-miR-29e-vs-2_33265201_33265202_TC_-
bta-miR-29e-vs-2_33265218_33265219_TC_-
bta-miR-29e-vs-2_33265219_33265220_TC_-
bta-miR-29e-vs-2_33265220_33265221_TC_-
bta-miR-31-vs-19_11487476_11487477_TC_-
bta-miR-31-vs-19_11487514_11487515_TC_-
bta-miR-31-vs-19_11487518_11487519_TC_-
bta-miR-31-vs-20_67670912_67670913_AG_+
bta-miR-31-vs-20_67670914_67670915_AG_+
bta-miR-31-vs-20_67670925_67670926_AG_+
bta-miR-31-vs-21_10188_10189_AG_+
bta-miR-31-vs-21_10192_10193_AG_+
bta-miR-31-vs-21_10201_10202_AG_+
bta-miR-31-vs-2_81927813_81927814_TC_-
bta-miR-31-vs-2_81927814_81927815_TC_-
bta-miR-31-vs-2_81927825_81927826_TC_-
bta-miR-31-vs-2_81927828_81927829_TC_-
bta-miR-31-vs-2_81927833_81927834_TC_-
bta-miR-31-vs-2_81927837_81927838_TC_-
bta-miR-31-vs-2_81927838_81927839_TC_-
bta-miR-3154-vs-6_110000258_110000259_AG_+
bta-miR-3154-vs-6_110000261_110000262_AG_+
bta-miR-3154-vs-6_110000263_110000264_AG_+
bta-miR-3154-vs-6_110000264_110000265_AG_+
bta-miR-3154-vs-6_110000274_110000275_AG_+
bta-miR-3154-vs-6_110000286_110000287_AG_+
bta-miR-3154-vs-6_110000298_110000299_AG_+
bta-miR-31-vs-6_17238234_17238235_AG_+
bta-miR-31-vs-9_38892521_38892522_TC_-
bta-miR-31-vs-9_38892532_38892533_TC_-
bta-miR-31-vs-9_38892533_38892534_TC_-
bta-miR-31-vs-9_38892534_38892535_TC_-
bta-miR-31-vs-9_38892547_38892548_TC_-
bta-miR-31-vs-9_38893676_38893677_TC_-
bta-miR-31-vs-9_38893677_38893678_TC_-
bta-miR-31-vs-9_38893678_38893679_TC_-
bta-miR-31-vs-9_38893679_38893680_TC_-
bta-miR-31-vs-9_38893691_38893692_TC_-
bta-miR-320a-vs-27_24278964_24278965_TC_-
bta-miR-320a-vs-27_24278968_24278969_TC_-
bta-miR-32-vs-2_124468315_124468316_AG_+
bta-miR-32-vs-2_124468316_124468317_AG_+
bta-miR-32-vs-2_124468324_124468325_AG_+
bta-miR-323-vs-27_24278910_24278911_TC_-
bta-miR-326-vs-17_19997828_19997829_AG_+
bta-miR-326-vs-17_19997831_19997832_AG_+
bta-miR-326-vs-17_19997853_19997854_AG_+
bta-miR-326-vs-17_19997859_19997860_AG_+
bta-miR-330-vs-27_24278864_24278865_TC_-
bta-miR-331-3p-vs-13_41870265_41870266_AG_+
bta-miR-331-3p-vs-22_35969368_35969369_AG_+
bta-miR-331-3p-vs-6_110000274_110000275_AG_+
bta-miR-331-3p-vs-6_110000298_110000299_AG_+
bta-miR-331-3p-vs-9_38891414_38891415_TC_-
bta-miR-335-vs-9_38893691_38893692_TC_-
bta-miR-338-vs-13_41870235_41870236_AG_+
bta-miR-338-vs-2_33265193_33265194_TC_-
bta-miR-338-vs-2_33265200_33265201_TC_-
bta-miR-338-vs-2_33265201_33265202_TC_-
bta-miR-338-vs-2_33265218_33265219_TC_-
bta-miR-338-vs-2_33265219_33265220_TC_-
bta-miR-338-vs-2_33265220_33265221_TC_-
bta-miR-338-vs-2_81928454_81928455_TC_-
bta-miR-339a-vs-20_67670927_67670928_AG_+
bta-miR-339a-vs-2_33265107_33265108_TC_-
bta-miR-339a-vs-2_33265109_33265110_TC_-
bta-miR-339a-vs-2_33265115_33265116_TC_-
bta-miR-339a-vs-27_24278879_24278880_TC_-
bta-miR-339b-vs-20_67670927_67670928_AG_+
bta-miR-339b-vs-2_33265107_33265108_TC_-
bta-miR-339b-vs-2_33265109_33265110_TC_-
bta-miR-339b-vs-2_33265115_33265116_TC_-
bta-miR-339b-vs-27_24278879_24278880_TC_-
bta-miR-33a-vs-1_80437691_80437692_AG_+
bta-miR-33a-vs-2_81927911_81927912_TC_-
bta-miR-33a-vs-2_81927912_81927913_TC_-
bta-miR-33a-vs-2_81927913_81927914_TC_-
bta-miR-33a-vs-3_24187525_24187526_TC_-
bta-miR-33a-vs-3_24187539_24187540_TC_-
bta-miR-33a-vs-3_24187540_24187541_TC_-
bta-miR-33a-vs-3_24187542_24187543_TC_-
bta-miR-33a-vs-3_24187546_24187547_TC_-
bta-miR-33a-vs-3_24187550_24187551_TC_-
bta-miR-33a-vs-3_24187551_24187552_TC_-
bta-miR-33a-vs-3_24187552_24187553_TC_-
bta-miR-33a-vs-3_24187554_24187555_TC_-
bta-miR-33a-vs-4_22830195_22830196_AG_+
bta-miR-33a-vs-4_22830196_22830197_AG_+
bta-miR-33a-vs-4_22830197_22830198_AG_+
bta-miR-33b-vs-2_81927911_81927912_TC_-
bta-miR-33b-vs-2_81927912_81927913_TC_-
bta-miR-33b-vs-2_81927913_81927914_TC_-
bta-miR-33b-vs-3_24187525_24187526_TC_-
bta-miR-33b-vs-3_24187539_24187540_TC_-
bta-miR-33b-vs-3_24187540_24187541_TC_-
bta-miR-33b-vs-3_24187542_24187543_TC_-
bta-miR-33b-vs-3_24187546_24187547_TC_-
bta-miR-33b-vs-3_24187550_24187551_TC_-
bta-miR-33b-vs-3_24187551_24187552_TC_-
bta-miR-33b-vs-3_24187552_24187553_TC_-
bta-miR-33b-vs-4_22830195_22830196_AG_+
bta-miR-33b-vs-4_22830196_22830197_AG_+
bta-miR-33b-vs-4_22830197_22830198_AG_+
bta-miR-342-vs-27_24278910_24278911_TC_-
bta-miR-3431-vs-20_67670960_67670961_AG_+
bta-miR-3431-vs-2_33265042_33265043_TC_-
bta-miR-3431-vs-2_33265053_33265054_TC_-
bta-miR-3431-vs-27_24278713_24278714_TC_-
bta-miR-345-5p-vs-2_33265042_33265043_TC_-
bta-miR-345-5p-vs-2_33265053_33265054_TC_-
bta-miR-345-5p-vs-5_49395365_49395366_TC_-
bta-miR-345-5p-vs-5_49395366_49395367_TC_-
bta-miR-345-5p-vs-5_49395367_49395368_TC_-
bta-miR-346-vs-27_24278681_24278682_TC_-
bta-miR-3533-vs-13_41870584_41870585_AG_+
bta-miR-3533-vs-13_41870600_41870601_AG_+
bta-miR-3533-vs-13_41870603_41870604_AG_+
bta-miR-3533-vs-21_10188_10189_AG_+
bta-miR-3613b-vs-27_24278887_24278888_TC_-
bta-miR-362-5p-vs-3_24187474_24187475_TC_-
bta-miR-362-5p-vs-3_24187485_24187486_TC_-
bta-miR-362-5p-vs-3_24187486_24187487_TC_-
bta-miR-362-5p-vs-3_24187487_24187488_TC_-
bta-miR-365-5p-vs-20_67670914_67670915_AG_+
bta-miR-365-5p-vs-9_38893676_38893677_TC_-
bta-miR-377-vs-27_24278910_24278911_TC_-
bta-miR-378-vs-2_81927813_81927814_TC_-
bta-miR-378-vs-2_81927814_81927815_TC_-
bta-miR-378-vs-2_81927825_81927826_TC_-
bta-miR-378-vs-2_81927837_81927838_TC_-
bta-miR-378-vs-2_81927838_81927839_TC_-
bta-miR-378-vs-2_81927843_81927844_TC_-
bta-miR-378-vs-2_81927848_81927849_TC_-
bta-miR-378b-vs-17_19997859_19997860_AG_+
bta-miR-378c-vs-2_81927813_81927814_TC_-
bta-miR-378c-vs-2_81927814_81927815_TC_-
bta-miR-378c-vs-2_81927825_81927826_TC_-
bta-miR-378c-vs-2_81927837_81927838_TC_-
bta-miR-378c-vs-2_81927838_81927839_TC_-
bta-miR-378c-vs-2_81927843_81927844_TC_-
bta-miR-378c-vs-2_81927848_81927849_TC_-
bta-miR-409a-vs-27_24278862_24278863_TC_-
bta-miR-412-vs-1_80437691_80437692_AG_+
bta-miR-412-vs-2_81927913_81927914_TC_-
bta-miR-412-vs-4_22830195_22830196_AG_+
bta-miR-412-vs-5_28607647_28607648_AG_+
bta-miR-425-3p-vs-22_35969368_35969369_AG_+
bta-miR-429-vs-1_80437757_80437758_AG_+
bta-miR-429-vs-1_80437761_80437762_AG_+
bta-miR-429-vs-1_80437762_80437763_AG_+
bta-miR-429-vs-19_11487514_11487515_TC_-
bta-miR-429-vs-19_11487518_11487519_TC_-
bta-miR-429-vs-19_11487525_11487526_TC_-
bta-miR-429-vs-2_81927813_81927814_TC_-
bta-miR-429-vs-2_81927814_81927815_TC_-
bta-miR-429-vs-2_81927833_81927834_TC_-
bta-miR-429-vs-2_81927837_81927838_TC_-
bta-miR-429-vs-2_81927838_81927839_TC_-
bta-miR-429-vs-2_81927843_81927844_TC_-
bta-miR-429-vs-2_81927848_81927849_TC_-
bta-miR-429-vs-9_38892565_38892566_TC_-
bta-miR-429-vs-9_38892566_38892567_TC_-
bta-miR-432-vs-25_11571300_11571301_AG_+
bta-miR-450a-vs-19_11487458_11487459_TC_-
bta-miR-450a-vs-19_11487463_11487464_TC_-
bta-miR-450a-vs-2_33265042_33265043_TC_-
bta-miR-450b-vs-27_24278694_24278695_TC_-
bta-miR-455-3p-vs-13_41870180_41870181_AG_+
bta-miR-455-3p-vs-13_41870189_41870190_AG_+
bta-miR-483-vs-17_19997863_19997864_AG_+
bta-miR-484-vs-19_11487458_11487459_TC_-
bta-miR-484-vs-19_11487463_11487464_TC_-
bta-miR-484-vs-19_11487476_11487477_TC_-
bta-miR-484-vs-20_67670929_67670930_AG_+
bta-miR-484-vs-9_38892503_38892504_TC_-
bta-miR-484-vs-9_38892521_38892522_TC_-
bta-miR-484-vs-9_38892532_38892533_TC_-
bta-miR-484-vs-9_38892533_38892534_TC_-
bta-miR-484-vs-9_38892534_38892535_TC_-
bta-miR-484-vs-9_38893676_38893677_TC_-
bta-miR-484-vs-9_38893677_38893678_TC_-
bta-miR-484-vs-9_38893678_38893679_TC_-
bta-miR-484-vs-9_38893679_38893680_TC_-
bta-miR-489-vs-8_29245777_29245778_TC_-
bta-miR-500-vs-2_33265200_33265201_TC_-
bta-miR-532-vs-25_11571300_11571301_AG_+
bta-miR-532-vs-25_11571306_11571307_AG_+
bta-miR-532-vs-25_11571307_11571308_AG_+
bta-miR-532-vs-27_24278589_24278590_TC_-
bta-miR-541-vs-22_35969302_35969303_AG_+
bta-miR-541-vs-24_1644764_1644765_AG_+
bta-miR-541-vs-24_1644771_1644772_AG_+
bta-miR-541-vs-29_39641164_39641165_AG_+
bta-miR-551a-vs-1_80437739_80437740_AG_+
bta-miR-551a-vs-19_11487525_11487526_TC_-
bta-miR-551a-vs-21_10163_10164_AG_+
bta-miR-551b-vs-2_33265042_33265043_TC_-
bta-miR-551b-vs-2_33265053_33265054_TC_-
bta-miR-592-vs-27_24278719_24278720_TC_-
bta-miR-599-vs-27_24278694_24278695_TC_-
bta-miR-599-vs-27_24278719_24278720_TC_-
bta-miR-6120-5p-vs-29_7262686_7262687_TC_-
bta-miR-6122-5p-vs-27_24278690_24278691_TC_-
bta-miR-6122-5p-vs-27_24278691_24278692_TC_-
bta-miR-6122-5p-vs-27_24278692_24278693_TC_-
bta-miR-6122-5p-vs-27_24278694_24278695_TC_-
bta-miR-6122-5p-vs-27_24278719_24278720_TC_-
bta-miR-6501-vs-27_24278562_24278563_TC_-
bta-miR-6501-vs-27_24278563_24278564_TC_-
bta-miR-6501-vs-27_24278564_24278565_TC_-
bta-miR-6501-vs-27_24278565_24278566_TC_-
bta-miR-6501-vs-27_24278566_24278567_TC_-
bta-miR-6501-vs-27_24278568_24278569_TC_-
bta-miR-6501-vs-27_24278576_24278577_TC_-
bta-miR-6501-vs-27_24278586_24278587_TC_-
bta-miR-6501-vs-27_24278589_24278590_TC_-
bta-miR-6501-vs-27_24278590_24278591_TC_-
bta-miR-6501-vs-27_24278591_24278592_TC_-
bta-miR-6501-vs-27_24278596_24278597_TC_-
bta-miR-6501-vs-27_24278601_24278602_TC_-
bta-miR-6501-vs-27_24278602_24278603_TC_-
bta-miR-6517-vs-2_33265193_33265194_TC_-
bta-miR-6517-vs-2_33265200_33265201_TC_-
bta-miR-6517-vs-2_33265201_33265202_TC_-
bta-miR-6517-vs-2_33265218_33265219_TC_-
bta-miR-6517-vs-2_33265219_33265220_TC_-
bta-miR-6517-vs-2_33265220_33265221_TC_-
bta-miR-6517-vs-5_28607647_28607648_AG_+
bta-miR-6523b-vs-5_28607624_28607625_AG_+
bta-miR-6523b-vs-5_28607647_28607648_AG_+
bta-miR-6523b-vs-5_5295499_5295500_AG_+
bta-miR-6525-vs-2_81928445_81928446_TC_-
bta-miR-6525-vs-2_81928446_81928447_TC_-
bta-miR-6529b-vs-20_67670938_67670939_AG_+
bta-miR-6529b-vs-2_33265053_33265054_TC_-
bta-miR-6534-vs-27_24278914_24278915_TC_-
bta-miR-6534-vs-29_39641146_39641147_AG_+
bta-miR-6534-vs-3_24187485_24187486_TC_-
bta-miR-6534-vs-3_24187486_24187487_TC_-
bta-miR-6534-vs-3_24187487_24187488_TC_-
bta-miR-6534-vs-3_24187491_24187492_TC_-
bta-miR-6536-vs-2_124468324_124468325_AG_+
bta-miR-654-vs-27_24278681_24278682_TC_-
bta-miR-660-vs-6_110000248_110000249_AG_+
bta-miR-660-vs-6_110000250_110000251_AG_+
bta-miR-660-vs-6_110000253_110000254_AG_+
bta-miR-660-vs-6_110000258_110000259_AG_+
bta-miR-660-vs-6_110000261_110000262_AG_+
bta-miR-660-vs-6_110000274_110000275_AG_+
bta-miR-660-vs-6_110000286_110000287_AG_+
bta-miR-668-3p-vs-3_24187539_24187540_TC_-
bta-miR-670-vs-17_19997744_19997745_AG_+
bta-miR-670-vs-17_19997747_19997748_AG_+
bta-miR-670-vs-17_19997749_19997750_AG_+
bta-miR-670-vs-3_24187491_24187492_TC_-
bta-miR-671-vs-1_80437691_80437692_AG_+
bta-miR-671-vs-2_81927912_81927913_TC_-
bta-miR-671-vs-2_81927913_81927914_TC_-
bta-miR-671-vs-2_81927928_81927929_TC_-
bta-miR-708-vs-5_49395353_49395354_TC_-
bta-miR-708-vs-5_49395359_49395360_TC_-
bta-miR-708-vs-5_49395360_49395361_TC_-
bta-miR-708-vs-5_49395365_49395366_TC_-
bta-miR-708-vs-5_49395366_49395367_TC_-
bta-miR-708-vs-5_49395367_49395368_TC_-
bta-miR-760-5p-vs-2_33265107_33265108_TC_-
bta-miR-7691-vs-5_49395353_49395354_TC_-
bta-miR-769-vs-3_24187485_24187486_TC_-
bta-miR-7859-vs-27_24278931_24278932_TC_-
bta-miR-7859-vs-27_24278932_24278933_TC_-
bta-miR-7859-vs-27_24278936_24278937_TC_-
bta-miR-7859-vs-27_24278938_24278939_TC_-
bta-miR-7859-vs-27_24278940_24278941_TC_-
bta-miR-7859-vs-27_24278946_24278947_TC_-
bta-miR-7859-vs-27_24278955_24278956_TC_-
bta-miR-7859-vs-27_24278964_24278965_TC_-
bta-miR-7859-vs-27_24278968_24278969_TC_-
bta-miR-7859-vs-8_29245817_29245818_TC_-
bta-miR-7859-vs-8_29245818_29245819_TC_-
bta-miR-7863-vs-19_11487458_11487459_TC_-
bta-miR-7863-vs-19_11487463_11487464_TC_-
bta-miR-7863-vs-19_11487476_11487477_TC_-
bta-miR-7863-vs-20_67670925_67670926_AG_+
bta-miR-7863-vs-20_67670927_67670928_AG_+
bta-miR-7863-vs-20_67670929_67670930_AG_+
bta-miR-7863-vs-20_67670930_67670931_AG_+
bta-miR-7863-vs-20_67670938_67670939_AG_+
bta-miR-7863-vs-20_67670960_67670961_AG_+
bta-miR-7863-vs-2_81927813_81927814_TC_-
bta-miR-7863-vs-2_81927814_81927815_TC_-
bta-miR-7863-vs-2_81927825_81927826_TC_-
bta-miR-7863-vs-2_81927837_81927838_TC_-
bta-miR-7863-vs-2_81927838_81927839_TC_-
bta-miR-7863-vs-2_81927843_81927844_TC_-
bta-miR-7863-vs-2_81927848_81927849_TC_-
bta-miR-7863-vs-2_81927853_81927854_TC_-
bta-miR-7863-vs-6_17238234_17238235_AG_+
bta-miR-7863-vs-9_38892503_38892504_TC_-
bta-miR-7863-vs-9_38892521_38892522_TC_-
bta-miR-873-vs-27_24278847_24278848_TC_-
bta-miR-874-vs-27_24278853_24278854_TC_-
bta-miR-874-vs-27_24278858_24278859_TC_-
bta-miR-874-vs-27_24278859_24278860_TC_-
bta-miR-874-vs-27_24278862_24278863_TC_-
bta-miR-874-vs-27_24278863_24278864_TC_-
bta-miR-874-vs-27_24278864_24278865_TC_-
bta-miR-874-vs-27_24278878_24278879_TC_-
bta-miR-874-vs-27_24278879_24278880_TC_-
bta-miR-874-vs-27_24278881_24278882_TC_-
bta-miR-874-vs-27_24278882_24278883_TC_-
bta-miR-874-vs-27_24278883_24278884_TC_-
bta-miR-874-vs-27_24278887_24278888_TC_-
bta-miR-874-vs-3_24187491_24187492_TC_-
bta-miR-876-vs-9_38893679_38893680_TC_-
bta-miR-92a-vs-2_124468315_124468316_AG_+
bta-miR-92a-vs-2_124468316_124468317_AG_+
bta-miR-92a-vs-2_124468324_124468325_AG_+
bta-miR-92b-vs-2_124468315_124468316_AG_+
bta-miR-92b-vs-2_124468316_124468317_AG_+
bta-miR-92b-vs-2_124468324_124468325_AG_+
bta-miR-93-vs-27_24278681_24278682_TC_-
bta-miR-93-vs-27_24278686_24278687_TC_-
bta-miR-93-vs-27_24278687_24278688_TC_-
bta-miR-93-vs-27_24278689_24278690_TC_-
bta-miR-93-vs-27_24278690_24278691_TC_-
bta-miR-93-vs-27_24278691_24278692_TC_-
bta-miR-93-vs-27_24278692_24278693_TC_-
bta-miR-93-vs-27_24278694_24278695_TC_-
bta-miR-93-vs-27_24278713_24278714_TC_-
bta-miR-93-vs-27_24278719_24278720_TC_-
bta-miR-101-vs-29_7262937_7262938_TC_-
bta-miR-10165-5p-vs-9_38891341_38891342_TC_-
bta-miR-10168-5p-vs-13_41870660_41870661_AG_+
bta-miR-10169-3p-vs-4_22830161_22830162_AG_+
bta-miR-10175-3p-vs-23_13589242_13589243_AG_+
bta-miR-10175-3p-vs-23_13589245_13589246_AG_+
bta-miR-10175-3p-vs-23_13589249_13589250_AG_+
bta-miR-10176-5p-vs-4_50045466_50045467_TC_-
bta-miR-10176-5p-vs-7_71461241_71461242_TC_-
bta-miR-10176-5p-vs-7_71461259_71461260_TC_-
bta-miR-10176-5p-vs-7_71461265_71461266_TC_-
bta-miR-10179-5p-vs-23_13589242_13589243_AG_+
bta-miR-10179-5p-vs-23_13589245_13589246_AG_+
bta-miR-10179-5p-vs-23_13589249_13589250_AG_+
bta-miR-10a-vs-27_1464355_1464356_AG_+
bta-miR-10b-vs-27_1464355_1464356_AG_+
bta-miR-1179-vs-7_71461275_71461276_TC_-
bta-miR-11973-vs-13_41870660_41870661_AG_+
bta-miR-11974-vs-27_1464143_1464144_AG_+
bta-miR-11974-vs-27_1464149_1464150_AG_+
bta-miR-11988-vs-13_41870568_41870569_AG_+
bta-miR-11989-vs-13_41870534_41870535_AG_+
bta-miR-11989-vs-13_41870544_41870545_AG_+
bta-miR-11989-vs-13_41870551_41870552_AG_+
bta-miR-11989-vs-13_41870568_41870569_AG_+
bta-miR-11989-vs-20_67670876_67670877_AG_+
bta-miR-11989-vs-21_10167_10168_AG_+
bta-miR-11989-vs-25_11571211_11571212_AG_+
bta-miR-11989-vs-25_11571216_11571217_AG_+
bta-miR-11989-vs-25_11571219_11571220_AG_+
bta-miR-11989-vs-25_11571255_11571256_AG_+
bta-miR-11989-vs-4_50045570_50045571_TC_-
bta-miR-11998-vs-5_28814526_28814527_TC_-
bta-miR-12017-vs-22_60370121_60370122_TC_-
bta-miR-12017-vs-22_60370126_60370127_TC_-
bta-miR-12017-vs-2_81928464_81928465_TC_-
bta-miR-12019-vs-27_1464078_1464079_AG_+
bta-miR-12019-vs-4_50045466_50045467_TC_-
bta-miR-12028-vs-17_19997902_19997903_AG_+
bta-miR-12032-vs-22_60370329_60370330_TC_-
bta-miR-12035-vs-17_35856578_35856579_AG_+
bta-miR-12035-vs-5_28814526_28814527_TC_-
bta-miR-12035-vs-9_38893556_38893557_TC_-
bta-miR-12035-vs-9_38893671_38893672_TC_-
bta-miR-12043-vs-17_35856552_35856553_AG_+
bta-miR-12043-vs-20_67670876_67670877_AG_+
bta-miR-12043-vs-21_10167_10168_AG_+
bta-miR-12043-vs-5_121516321_121516322_TC_-
bta-miR-12043-vs-5_121516332_121516333_TC_-
bta-miR-12043-vs-5_121516347_121516348_TC_-
bta-miR-12043-vs-5_28814531_28814532_TC_-
bta-miR-12043-vs-9_38893556_38893557_TC_-
bta-miR-12043-vs-9_38893583_38893584_TC_-
bta-miR-12046-vs-13_41870626_41870627_AG_+
bta-miR-12047-vs-7_71461259_71461260_TC_-
bta-miR-12047-vs-9_38891383_38891384_TC_-
bta-miR-12051-vs-13_41870534_41870535_AG_+
bta-miR-12051-vs-23_13589242_13589243_AG_+
bta-miR-12051-vs-23_13589245_13589246_AG_+
bta-miR-12051-vs-23_13589249_13589250_AG_+
bta-miR-12051-vs-25_11571384_11571385_AG_+
bta-miR-12051-vs-9_19073725_19073726_AG_+
bta-miR-12055-vs-9_19073725_19073726_AG_+
bta-miR-12055-vs-9_19073733_19073734_AG_+
bta-miR-12058-vs-4_22830161_22830162_AG_+
bta-miR-12059-vs-17_35856565_35856566_AG_+
bta-miR-12059-vs-23_13589354_13589355_AG_+
bta-miR-12059-vs-9_19073725_19073726_AG_+
bta-miR-12059-vs-9_38893671_38893672_TC_-
bta-miR-12063-vs-27_1464143_1464144_AG_+
bta-miR-12063-vs-27_1464149_1464150_AG_+
bta-miR-132-vs-22_60370329_60370330_TC_-
bta-miR-1388-5p-vs-23_13589354_13589355_AG_+
bta-miR-139-vs-22_60370134_60370135_TC_-
bta-miR-139-vs-22_60370135_60370136_TC_-
bta-miR-141-vs-5_121516347_121516348_TC_-
bta-miR-141-vs-9_38893556_38893557_TC_-
bta-miR-141-vs-9_38893583_38893584_TC_-
bta-miR-141-vs-9_38893589_38893590_TC_-
bta-miR-144-vs-29_7262929_7262930_TC_-
bta-miR-144-vs-29_7262938_7262939_TC_-
bta-miR-144-vs-29_7262941_7262942_TC_-
bta-miR-144-vs-29_7262950_7262951_TC_-
bta-miR-1584-5p-vs-22_60370134_60370135_TC_-
bta-miR-15a-vs-25_11571166_11571167_AG_+
bta-miR-15a-vs-25_11571167_11571168_AG_+
bta-miR-15a-vs-25_11571176_11571177_AG_+
bta-miR-15a-vs-25_11571180_11571181_AG_+
bta-miR-15a-vs-4_50045649_50045650_TC_-
bta-miR-15b-vs-25_11571166_11571167_AG_+
bta-miR-15b-vs-25_11571167_11571168_AG_+
bta-miR-15b-vs-25_11571176_11571177_AG_+
bta-miR-15b-vs-25_11571180_11571181_AG_+
bta-miR-15b-vs-4_50045649_50045650_TC_-
bta-miR-16a-vs-25_11571166_11571167_AG_+
bta-miR-16a-vs-25_11571167_11571168_AG_+
bta-miR-16a-vs-25_11571176_11571177_AG_+
bta-miR-16a-vs-25_11571180_11571181_AG_+
bta-miR-16a-vs-4_50045649_50045650_TC_-
bta-miR-16b-vs-25_11571166_11571167_AG_+
bta-miR-16b-vs-25_11571167_11571168_AG_+
bta-miR-16b-vs-25_11571176_11571177_AG_+
bta-miR-16b-vs-25_11571180_11571181_AG_+
bta-miR-16b-vs-4_50045649_50045650_TC_-
bta-miR-17-3p-vs-4_50045466_50045467_TC_-
bta-miR-17-3p-vs-4_50045489_50045490_TC_-
bta-miR-1814c-vs-7_71461241_71461242_TC_-
bta-miR-181a-vs-13_41870403_41870404_AG_+
bta-miR-181a-vs-27_1464143_1464144_AG_+
bta-miR-181a-vs-27_1464149_1464150_AG_+
bta-miR-181a-vs-27_1464171_1464172_AG_+
bta-miR-181b-vs-13_41870403_41870404_AG_+
bta-miR-181b-vs-27_1464143_1464144_AG_+
bta-miR-181b-vs-27_1464149_1464150_AG_+
bta-miR-181b-vs-27_1464171_1464172_AG_+
bta-miR-181c-vs-13_41870403_41870404_AG_+
bta-miR-181c-vs-27_1464143_1464144_AG_+
bta-miR-181c-vs-27_1464149_1464150_AG_+
bta-miR-181d-vs-13_41870403_41870404_AG_+
bta-miR-181d-vs-27_1464143_1464144_AG_+
bta-miR-181d-vs-27_1464149_1464150_AG_+
bta-miR-183-vs-25_11571384_11571385_AG_+
bta-miR-183-vs-25_11571389_11571390_AG_+
bta-miR-183-vs-27_1464143_1464144_AG_+
bta-miR-183-vs-27_1464149_1464150_AG_+
bta-miR-1839-vs-4_22830313_22830314_AG_+
bta-miR-1839-vs-4_22830315_22830316_AG_+
bta-miR-186-vs-9_38891341_38891342_TC_-
bta-miR-187-vs-13_41870654_41870655_AG_+
bta-miR-187-vs-13_41870660_41870661_AG_+
bta-miR-193a-vs-17_35856554_35856555_AG_+
bta-miR-195-vs-25_11571166_11571167_AG_+
bta-miR-195-vs-25_11571167_11571168_AG_+
bta-miR-195-vs-25_11571176_11571177_AG_+
bta-miR-195-vs-25_11571180_11571181_AG_+
bta-miR-195-vs-4_50045649_50045650_TC_-
bta-miR-199a-3p-vs-26_9195343_9195344_AG_+
bta-miR-200a-vs-5_121516347_121516348_TC_-
bta-miR-200a-vs-9_38893556_38893557_TC_-
bta-miR-200a-vs-9_38893583_38893584_TC_-
bta-miR-200a-vs-9_38893589_38893590_TC_-
bta-miR-200b-vs-23_13589326_13589327_AG_+
bta-miR-200c-vs-22_60370329_60370330_TC_-
bta-miR-200c-vs-23_13589326_13589327_AG_+
bta-miR-200c-vs-5_121516370_121516371_TC_-
bta-miR-202-vs-13_41870403_41870404_AG_+
bta-miR-205-vs-25_11571293_11571294_AG_+
bta-miR-212-vs-23_13589325_13589326_AG_+
bta-miR-212-vs-23_13589326_13589327_AG_+
bta-miR-214-vs-9_38891341_38891342_TC_-
bta-miR-216a-vs-25_11571384_11571385_AG_+
bta-miR-216a-vs-25_11571389_11571390_AG_+
bta-miR-219-5p-vs-13_41870534_41870535_AG_+
bta-miR-2284ab-vs-27_1464171_1464172_AG_+
bta-miR-2284d-vs-27_1464171_1464172_AG_+
bta-miR-2284j-vs-27_1464171_1464172_AG_+
bta-miR-2284k-vs-27_1464171_1464172_AG_+
bta-miR-2284l-vs-27_1464171_1464172_AG_+
bta-miR-2284m-vs-27_1464171_1464172_AG_+
bta-miR-2284n-vs-27_1464171_1464172_AG_+
bta-miR-2284p-vs-26_9195343_9195344_AG_+
bta-miR-2284t-5p-vs-13_41870403_41870404_AG_+
bta-miR-2284v-vs-27_1464171_1464172_AG_+
bta-miR-2284x-vs-23_13589411_13589412_AG_+
bta-miR-2285ab-vs-13_41870534_41870535_AG_+
bta-miR-2285ab-vs-13_41870551_41870552_AG_+
bta-miR-2285ac-vs-13_41870534_41870535_AG_+
bta-miR-2285ac-vs-13_41870551_41870552_AG_+
bta-miR-2285aj-5p-vs-23_13589411_13589412_AG_+
bta-miR-2285am-5p-vs-27_1464171_1464172_AG_+
bta-miR-2285ao-vs-13_41870544_41870545_AG_+
bta-miR-2285ao-vs-13_41870551_41870552_AG_+
bta-miR-2285ao-vs-13_41870568_41870569_AG_+
bta-miR-2285ao-vs-23_13589249_13589250_AG_+
bta-miR-2285ap-vs-13_41870544_41870545_AG_+
bta-miR-2285at-vs-13_41870544_41870545_AG_+
bta-miR-2285au-vs-27_1464171_1464172_AG_+
bta-miR-2285aw-vs-13_41870534_41870535_AG_+
bta-miR-2285aw-vs-13_41870551_41870552_AG_+
bta-miR-2285bf-vs-2_81928533_81928534_TC_-
bta-miR-2285bl-vs-13_41870534_41870535_AG_+
bta-miR-2285bl-vs-13_41870551_41870552_AG_+
bta-miR-2285bn-vs-13_41870534_41870535_AG_+
bta-miR-2285bn-vs-13_41870551_41870552_AG_+
bta-miR-2285bo-vs-23_13589411_13589412_AG_+
bta-miR-2285bq-vs-13_41870544_41870545_AG_+
bta-miR-2285br-vs-13_41870534_41870535_AG_+
bta-miR-2285br-vs-13_41870551_41870552_AG_+
bta-miR-2285ca-vs-13_41870551_41870552_AG_+
bta-miR-2285cd-vs-27_1464278_1464279_AG_+
bta-miR-2285ci-vs-13_41870534_41870535_AG_+
bta-miR-2285ci-vs-13_41870551_41870552_AG_+
bta-miR-2285cl-vs-29_7262950_7262951_TC_-
bta-miR-2285cm-vs-13_41870534_41870535_AG_+
bta-miR-2285cm-vs-13_41870551_41870552_AG_+
bta-miR-2285co-vs-13_41870534_41870535_AG_+
bta-miR-2285co-vs-13_41870551_41870552_AG_+
bta-miR-2285cz-vs-13_41870544_41870545_AG_+
bta-miR-2285dc-vs-27_1464171_1464172_AG_+
bta-miR-2285f-vs-13_41870534_41870535_AG_+
bta-miR-2285f-vs-13_41870551_41870552_AG_+
bta-miR-2285l-vs-13_41870544_41870545_AG_+
bta-miR-2285z-vs-27_1464143_1464144_AG_+
bta-miR-2285z-vs-27_1464149_1464150_AG_+
bta-miR-2285z-vs-27_1464219_1464220_AG_+
bta-miR-2287-vs-17_35856554_35856555_AG_+
bta-miR-2287-vs-9_38893556_38893557_TC_-
bta-miR-2297-vs-13_41870654_41870655_AG_+
bta-miR-2297-vs-13_41870660_41870661_AG_+
bta-miR-2300b-3p-vs-9_38891341_38891342_TC_-
bta-miR-2304-vs-5_121516276_121516277_TC_-
bta-miR-2310-vs-2_124468391_124468392_AG_+
bta-miR-2310-vs-7_71461241_71461242_TC_-
bta-miR-2322-5p-vs-27_1464143_1464144_AG_+
bta-miR-2322-5p-vs-27_1464149_1464150_AG_+
bta-miR-2322-5p-vs-27_1464219_1464220_AG_+
bta-miR-2323-vs-23_13589372_13589373_AG_+
bta-miR-2324-vs-22_60370121_60370122_TC_-
bta-miR-2324-vs-22_60370126_60370127_TC_-
bta-miR-2324-vs-22_60370151_60370152_TC_-
bta-miR-2324-vs-22_60370155_60370156_TC_-
bta-miR-2324-vs-7_71461353_71461354_TC_-
bta-miR-2325a-vs-2_124468391_124468392_AG_+
bta-miR-2325a-vs-7_71461241_71461242_TC_-
bta-miR-2326-vs-2_124468283_124468284_AG_+
bta-miR-2326-vs-2_124468284_124468285_AG_+
bta-miR-2326-vs-2_124468312_124468313_AG_+
bta-miR-2328-5p-vs-2_124468289_124468290_AG_+
bta-miR-2333-vs-9_38891341_38891342_TC_-
bta-miR-2334-vs-25_11571166_11571167_AG_+
bta-miR-2334-vs-25_11571167_11571168_AG_+
bta-miR-2334-vs-25_11571176_11571177_AG_+
bta-miR-2334-vs-25_11571180_11571181_AG_+
bta-miR-2334-vs-4_50045649_50045650_TC_-
bta-miR-2339-vs-17_35856539_35856540_AG_+
bta-miR-2339-vs-20_67670899_67670900_AG_+
bta-miR-2339-vs-9_38893556_38893557_TC_-
bta-miR-2339-vs-9_38893583_38893584_TC_-
bta-miR-2339-vs-9_38893589_38893590_TC_-
bta-miR-2364-vs-27_1464078_1464079_AG_+
bta-miR-2366-vs-2_81928533_81928534_TC_-
bta-miR-2373-3p-vs-25_11571219_11571220_AG_+
bta-miR-2374-vs-22_60370134_60370135_TC_-
bta-miR-2378-vs-20_67670876_67670877_AG_+
bta-miR-2378-vs-20_67670899_67670900_AG_+
bta-miR-2378-vs-23_13589325_13589326_AG_+
bta-miR-2378-vs-23_13589326_13589327_AG_+
bta-miR-2378-vs-5_28814531_28814532_TC_-
bta-miR-2378-vs-9_38893589_38893590_TC_-
bta-miR-2381-vs-4_50045466_50045467_TC_-
bta-miR-2381-vs-4_50045489_50045490_TC_-
bta-miR-2382-5p-vs-4_50045621_50045622_TC_-
bta-miR-2383-vs-22_60370151_60370152_TC_-
bta-miR-2383-vs-7_71461361_71461362_TC_-
bta-miR-2385-3p-vs-25_11571384_11571385_AG_+
bta-miR-2385-3p-vs-2_81928456_81928457_TC_-
bta-miR-2385-3p-vs-29_7262937_7262938_TC_-
bta-miR-2388-3p-vs-5_121516303_121516304_TC_-
bta-miR-2388-3p-vs-5_121516321_121516322_TC_-
bta-miR-2388-3p-vs-5_121516332_121516333_TC_-
bta-miR-2389-vs-13_41870568_41870569_AG_+
bta-miR-2392-vs-25_11571384_11571385_AG_+
bta-miR-2392-vs-27_1464078_1464079_AG_+
bta-miR-2392-vs-4_50045466_50045467_TC_-
bta-miR-2397-5p-vs-25_11571255_11571256_AG_+
bta-miR-2397-5p-vs-4_50045570_50045571_TC_-
bta-miR-23b-5p-vs-5_121516303_121516304_TC_-
bta-miR-23b-5p-vs-5_121516321_121516322_TC_-
bta-miR-23b-5p-vs-5_121516332_121516333_TC_-
bta-miR-2404-vs-23_13589242_13589243_AG_+
bta-miR-2404-vs-23_13589245_13589246_AG_+
bta-miR-2404-vs-23_13589249_13589250_AG_+
bta-miR-2409-vs-22_60370151_60370152_TC_-
bta-miR-2409-vs-22_60370155_60370156_TC_-
bta-miR-2409-vs-22_60370159_60370160_TC_-
bta-miR-2411-5p-vs-13_41870580_41870581_AG_+
bta-miR-2411-5p-vs-13_41870585_41870586_AG_+
bta-miR-2411-5p-vs-13_41870614_41870615_AG_+
bta-miR-2412-vs-22_60370134_60370135_TC_-
bta-miR-2414-vs-5_121516276_121516277_TC_-
bta-miR-2417-vs-25_11571384_11571385_AG_+
bta-miR-2417-vs-4_50045466_50045467_TC_-
bta-miR-2426-vs-4_22830313_22830314_AG_+
bta-miR-2426-vs-4_22830315_22830316_AG_+
bta-miR-2430-vs-7_71461241_71461242_TC_-
bta-miR-2432-vs-5_28814531_28814532_TC_-
bta-miR-2439-5p-vs-22_60370329_60370330_TC_-
bta-miR-24-3p-vs-9_38891341_38891342_TC_-
bta-miR-2453-vs-4_22830161_22830162_AG_+
bta-miR-2454-3p-vs-13_41870614_41870615_AG_+
bta-miR-2454-3p-vs-13_41870622_41870623_AG_+
bta-miR-2454-3p-vs-13_41870626_41870627_AG_+
bta-miR-2454-3p-vs-17_35856552_35856553_AG_+
bta-miR-2454-3p-vs-17_35856554_35856555_AG_+
bta-miR-2454-3p-vs-17_35856578_35856579_AG_+
bta-miR-2454-3p-vs-17_35856583_35856584_AG_+
bta-miR-2454-3p-vs-23_13589372_13589373_AG_+
bta-miR-2454-3p-vs-5_28814526_28814527_TC_-
bta-miR-2454-3p-vs-5_28814531_28814532_TC_-
bta-miR-2457-vs-27_1463956_1463957_AG_+
bta-miR-2464-3p-vs-13_41870595_41870596_AG_+
bta-miR-2464-3p-vs-13_41870622_41870623_AG_+
bta-miR-2464-3p-vs-13_41870626_41870627_AG_+
bta-miR-2465-vs-13_41870534_41870535_AG_+
bta-miR-2465-vs-23_13589242_13589243_AG_+
bta-miR-2465-vs-23_13589245_13589246_AG_+
bta-miR-2465-vs-23_13589249_13589250_AG_+
bta-miR-2465-vs-4_22830313_22830314_AG_+
bta-miR-2465-vs-4_22830315_22830316_AG_+
bta-miR-2467-5p-vs-4_50045489_50045490_TC_-
bta-miR-2471-3p-vs-5_121516276_121516277_TC_-
bta-miR-2471-3p-vs-5_121516303_121516304_TC_-
bta-miR-2486-5p-vs-4_22830161_22830162_AG_+
bta-miR-25-vs-2_124468321_124468322_AG_+
bta-miR-27a-3p-vs-29_7262941_7262942_TC_-
bta-miR-27b-vs-29_7262941_7262942_TC_-
bta-miR-2883-vs-7_71461259_71461260_TC_-
bta-miR-2883-vs-7_71461265_71461266_TC_-
bta-miR-2888-vs-17_35856516_35856517_AG_+
bta-miR-2888-vs-17_35856539_35856540_AG_+
bta-miR-2893-vs-4_50045466_50045467_TC_-
bta-miR-2893-vs-7_71461241_71461242_TC_-
bta-miR-2893-vs-7_71461259_71461260_TC_-
bta-miR-2893-vs-7_71461265_71461266_TC_-
bta-miR-2893-vs-9_38891383_38891384_TC_-
bta-miR-2899-vs-25_11571216_11571217_AG_+
bta-miR-2902-vs-13_41870654_41870655_AG_+
bta-miR-2902-vs-13_41870660_41870661_AG_+
bta-miR-2904-vs-22_60370121_60370122_TC_-
bta-miR-2904-vs-22_60370126_60370127_TC_-
bta-miR-2904-vs-25_11571204_11571205_AG_+
bta-miR-2904-vs-25_11571211_11571212_AG_+
bta-miR-2904-vs-25_11571216_11571217_AG_+
bta-miR-2917-vs-22_60370134_60370135_TC_-
bta-miR-2917-vs-22_60370135_60370136_TC_-
bta-miR-2917-vs-22_60370159_60370160_TC_-
bta-miR-2917-vs-25_11571166_11571167_AG_+
bta-miR-2917-vs-25_11571167_11571168_AG_+
bta-miR-2917-vs-7_71461361_71461362_TC_-
bta-miR-302a-vs-17_19997902_19997903_AG_+
bta-miR-3065-vs-27_1463956_1463957_AG_+
bta-miR-31-vs-17_35856539_35856540_AG_+
bta-miR-31-vs-17_35856552_35856553_AG_+
bta-miR-31-vs-17_35856554_35856555_AG_+
bta-miR-31-vs-17_35856565_35856566_AG_+
bta-miR-31-vs-20_67670899_67670900_AG_+
bta-miR-31-vs-20_67670913_67670914_AG_+
bta-miR-31-vs-5_121516321_121516322_TC_-
bta-miR-31-vs-5_121516332_121516333_TC_-
bta-miR-31-vs-5_121516347_121516348_TC_-
bta-miR-31-vs-5_28814526_28814527_TC_-
bta-miR-31-vs-5_28814531_28814532_TC_-
bta-miR-31-vs-9_38893556_38893557_TC_-
bta-miR-31-vs-9_38893583_38893584_TC_-
bta-miR-31-vs-9_38893671_38893672_TC_-
bta-miR-32-vs-2_124468321_124468322_AG_+
bta-miR-331-3p-vs-9_38891383_38891384_TC_-
bta-miR-335-vs-17_35856539_35856540_AG_+
bta-miR-335-vs-20_67670899_67670900_AG_+
bta-miR-338-vs-7_71461275_71461276_TC_-
bta-miR-339a-vs-17_35856567_35856568_AG_+
bta-miR-339b-vs-17_35856567_35856568_AG_+
bta-miR-33a-vs-13_41870534_41870535_AG_+
bta-miR-33b-vs-13_41870534_41870535_AG_+
bta-miR-342-vs-22_60370151_60370152_TC_-
bta-miR-342-vs-22_60370155_60370156_TC_-
bta-miR-342-vs-22_60370159_60370160_TC_-
bta-miR-3431-vs-23_13589411_13589412_AG_+
bta-miR-3432a-vs-13_41870622_41870623_AG_+
bta-miR-345-5p-vs-13_41870654_41870655_AG_+
bta-miR-345-5p-vs-13_41870660_41870661_AG_+
bta-miR-346-vs-29_7262874_7262875_TC_-
bta-miR-3533-vs-13_41870580_41870581_AG_+
bta-miR-3533-vs-13_41870585_41870586_AG_+
bta-miR-3533-vs-5_121516347_121516348_TC_-
bta-miR-3533-vs-5_121516370_121516371_TC_-
bta-miR-3578-vs-7_71461259_71461260_TC_-
bta-miR-3578-vs-7_71461275_71461276_TC_-
bta-miR-3578-vs-7_71461280_71461281_TC_-
bta-miR-362-5p-vs-13_41870403_41870404_AG_+
bta-miR-365-5p-vs-17_35856554_35856555_AG_+
bta-miR-375-vs-7_71461241_71461242_TC_-
bta-miR-376e-vs-22_60370159_60370160_TC_-
bta-miR-378b-vs-2_124468312_124468313_AG_+
bta-miR-381-vs-29_7262874_7262875_TC_-
bta-miR-381-vs-29_7262888_7262889_TC_-
bta-miR-412-vs-4_22830313_22830314_AG_+
bta-miR-424-5p-vs-25_11571166_11571167_AG_+
bta-miR-424-5p-vs-25_11571167_11571168_AG_+
bta-miR-424-5p-vs-25_11571176_11571177_AG_+
bta-miR-424-5p-vs-25_11571180_11571181_AG_+
bta-miR-424-5p-vs-4_50045649_50045650_TC_-
bta-miR-4286-vs-25_11571384_11571385_AG_+
bta-miR-4286-vs-25_11571389_11571390_AG_+
bta-miR-429-vs-23_13589326_13589327_AG_+
bta-miR-429-vs-5_121516370_121516371_TC_-
bta-miR-432-vs-25_11571293_11571294_AG_+
bta-miR-432-vs-25_11571299_11571300_AG_+
bta-miR-450a-vs-13_41870660_41870661_AG_+
bta-miR-455-3p-vs-13_41870174_41870175_AG_+
bta-miR-455-3p-vs-4_50045466_50045467_TC_-
bta-miR-455-3p-vs-4_50045489_50045490_TC_-
bta-miR-4680-vs-5_121516332_121516333_TC_-
bta-miR-484-vs-13_41870614_41870615_AG_+
bta-miR-484-vs-13_41870622_41870623_AG_+
bta-miR-484-vs-13_41870626_41870627_AG_+
bta-miR-484-vs-13_41870654_41870655_AG_+
bta-miR-484-vs-17_35856552_35856553_AG_+
bta-miR-484-vs-17_35856554_35856555_AG_+
bta-miR-484-vs-17_35856565_35856566_AG_+
bta-miR-484-vs-17_35856567_35856568_AG_+
bta-miR-484-vs-17_35856578_35856579_AG_+
bta-miR-484-vs-17_35856583_35856584_AG_+
bta-miR-484-vs-23_13589354_13589355_AG_+
bta-miR-484-vs-23_13589372_13589373_AG_+
bta-miR-484-vs-5_28814526_28814527_TC_-
bta-miR-484-vs-9_38893671_38893672_TC_-
bta-miR-490-vs-13_41870534_41870535_AG_+
bta-miR-490-vs-13_41870551_41870552_AG_+
bta-miR-494-vs-27_1464278_1464279_AG_+
bta-miR-497-vs-25_11571166_11571167_AG_+
bta-miR-497-vs-25_11571167_11571168_AG_+
bta-miR-497-vs-25_11571176_11571177_AG_+
bta-miR-497-vs-25_11571180_11571181_AG_+
bta-miR-497-vs-4_50045649_50045650_TC_-
bta-miR-504-vs-5_121516276_121516277_TC_-
bta-miR-504-vs-5_121516303_121516304_TC_-
bta-miR-532-vs-25_11571293_11571294_AG_+
bta-miR-532-vs-25_11571299_11571300_AG_+
bta-miR-541-vs-25_11571204_11571205_AG_+
bta-miR-541-vs-25_11571211_11571212_AG_+
bta-miR-541-vs-25_11571219_11571220_AG_+
bta-miR-543-vs-13_41870403_41870404_AG_+
bta-miR-543-vs-27_1464143_1464144_AG_+
bta-miR-543-vs-27_1464149_1464150_AG_+
bta-miR-543-vs-27_1464171_1464172_AG_+
bta-miR-544a-vs-2_124468283_124468284_AG_+
bta-miR-544b-vs-2_124468283_124468284_AG_+
bta-miR-545-3p-vs-27_1464278_1464279_AG_+
bta-miR-545-5p-vs-29_7262941_7262942_TC_-
bta-miR-551b-vs-13_41870660_41870661_AG_+
bta-miR-592-vs-5_121516276_121516277_TC_-
bta-miR-599-vs-5_121516276_121516277_TC_-
bta-miR-6120-5p-vs-7_71461241_71461242_TC_-
bta-miR-6122-5p-vs-5_121516276_121516277_TC_-
bta-miR-615-vs-21_10167_10168_AG_+
bta-miR-615-vs-25_11571176_11571177_AG_+
bta-miR-615-vs-25_11571180_11571181_AG_+
bta-miR-615-vs-25_11571204_11571205_AG_+
bta-miR-615-vs-25_11571211_11571212_AG_+
bta-miR-615-vs-25_11571216_11571217_AG_+
bta-miR-615-vs-25_11571219_11571220_AG_+
bta-miR-615-vs-4_50045466_50045467_TC_-
bta-miR-615-vs-4_50045489_50045490_TC_-
bta-miR-615-vs-4_50045500_50045501_TC_-
bta-miR-6516-vs-13_41870534_41870535_AG_+
bta-miR-6516-vs-13_41870544_41870545_AG_+
bta-miR-6528-vs-4_22830161_22830162_AG_+
bta-miR-6529b-vs-23_13589372_13589373_AG_+
bta-miR-6529b-vs-23_13589411_13589412_AG_+
bta-miR-6534-vs-4_50045500_50045501_TC_-
bta-miR-6536-vs-2_124468321_124468322_AG_+
bta-miR-656-vs-2_124468321_124468322_AG_+
bta-miR-660-vs-4_50045570_50045571_TC_-
bta-miR-665-vs-26_9195343_9195344_AG_+
bta-miR-668-3p-vs-27_1463956_1463957_AG_+
bta-miR-7180-vs-4_50045621_50045622_TC_-
bta-miR-758-vs-13_41870654_41870655_AG_+
bta-miR-758-vs-5_121516276_121516277_TC_-
bta-miR-758-vs-5_121516303_121516304_TC_-
bta-miR-760-5p-vs-4_22830161_22830162_AG_+
bta-miR-761-vs-9_38891341_38891342_TC_-
bta-miR-7863-vs-23_13589354_13589355_AG_+
bta-miR-7863-vs-23_13589372_13589373_AG_+
bta-miR-7864-vs-5_121516303_121516304_TC_-
bta-miR-7864-vs-5_121516332_121516333_TC_-
bta-miR-92a-vs-2_124468321_124468322_AG_+
bta-miR-92b-vs-2_124468321_124468322_AG_+

## Sheet: ET-RNAhybrid
ET-RNAhybrid
bta-miR-10172-3p-vs-13_41870180_41870181_AG_+
bta-miR-11973-vs-13_41870180_41870181_AG_+
bta-miR-12014-vs-13_41870180_41870181_AG_+
bta-miR-12035-vs-13_41870180_41870181_AG_+
bta-miR-12056-vs-13_41870180_41870181_AG_+
bta-miR-12061-vs-13_41870180_41870181_AG_+
bta-miR-134-vs-13_41870180_41870181_AG_+
bta-miR-139-vs-13_41870180_41870181_AG_+
bta-miR-17-3p-vs-13_41870180_41870181_AG_+
bta-miR-2284e-vs-13_41870180_41870181_AG_+
bta-miR-2285ag-3p-vs-13_41870180_41870181_AG_+
bta-miR-2324-vs-13_41870180_41870181_AG_+
bta-miR-2338-vs-13_41870180_41870181_AG_+
bta-miR-2339-vs-13_41870180_41870181_AG_+
bta-miR-2348-vs-13_41870180_41870181_AG_+
bta-miR-2357-vs-13_41870180_41870181_AG_+
bta-miR-2366-vs-13_41870180_41870181_AG_+
bta-miR-2371-vs-13_41870180_41870181_AG_+
bta-miR-2385-5p-vs-13_41870180_41870181_AG_+
bta-miR-2420-vs-13_41870180_41870181_AG_+
bta-miR-2427-vs-13_41870180_41870181_AG_+
bta-miR-2438-vs-13_41870180_41870181_AG_+
bta-miR-2459-vs-13_41870180_41870181_AG_+
bta-miR-27a-3p-vs-13_41870180_41870181_AG_+
bta-miR-27b-vs-13_41870180_41870181_AG_+
bta-miR-2888-vs-13_41870180_41870181_AG_+
bta-miR-2917-vs-13_41870180_41870181_AG_+
bta-miR-296-3p-vs-13_41870180_41870181_AG_+
bta-miR-320b-vs-13_41870180_41870181_AG_+
bta-miR-361-vs-13_41870180_41870181_AG_+
bta-miR-409a-vs-13_41870180_41870181_AG_+
bta-miR-455-3p-vs-13_41870180_41870181_AG_+
bta-miR-574-vs-13_41870180_41870181_AG_+
bta-miR-582-vs-13_41870180_41870181_AG_+
bta-miR-6516-vs-13_41870180_41870181_AG_+
bta-miR-6520-vs-13_41870180_41870181_AG_+
bta-miR-677-vs-13_41870180_41870181_AG_+
bta-miR-6775-vs-13_41870180_41870181_AG_+
bta-miR-10162-5p-vs-13_41870189_41870190_AG_+
bta-miR-10171-3p-vs-13_41870189_41870190_AG_+
bta-miR-10172-3p-vs-13_41870189_41870190_AG_+
bta-miR-10176-5p-vs-13_41870189_41870190_AG_+
bta-miR-10180-3p-vs-13_41870189_41870190_AG_+
bta-miR-10185-5p-vs-13_41870189_41870190_AG_+
bta-miR-11972-vs-13_41870189_41870190_AG_+
bta-miR-11973-vs-13_41870189_41870190_AG_+
bta-miR-12014-vs-13_41870189_41870190_AG_+
bta-miR-12017-vs-13_41870189_41870190_AG_+
bta-miR-12025-vs-13_41870189_41870190_AG_+
bta-miR-12056-vs-13_41870189_41870190_AG_+
bta-miR-12061-vs-13_41870189_41870190_AG_+
bta-miR-139-vs-13_41870189_41870190_AG_+
bta-miR-17-3p-vs-13_41870189_41870190_AG_+
bta-miR-184-vs-13_41870189_41870190_AG_+
bta-miR-2285dk-vs-13_41870189_41870190_AG_+
bta-miR-2303-vs-13_41870189_41870190_AG_+
bta-miR-2324-vs-13_41870189_41870190_AG_+
bta-miR-2339-vs-13_41870189_41870190_AG_+
bta-miR-2342-vs-13_41870189_41870190_AG_+
bta-miR-2343-vs-13_41870189_41870190_AG_+
bta-miR-2347-vs-13_41870189_41870190_AG_+
bta-miR-2357-vs-13_41870189_41870190_AG_+
bta-miR-2360-vs-13_41870189_41870190_AG_+
bta-miR-2366-vs-13_41870189_41870190_AG_+
bta-miR-2371-vs-13_41870189_41870190_AG_+
bta-miR-2385-5p-vs-13_41870189_41870190_AG_+
bta-miR-2392-vs-13_41870189_41870190_AG_+
bta-miR-2407-vs-13_41870189_41870190_AG_+
bta-miR-2417-vs-13_41870189_41870190_AG_+
bta-miR-2420-vs-13_41870189_41870190_AG_+
bta-miR-2427-vs-13_41870189_41870190_AG_+
bta-miR-2438-vs-13_41870189_41870190_AG_+
bta-miR-2449-vs-13_41870189_41870190_AG_+
bta-miR-27a-3p-vs-13_41870189_41870190_AG_+
bta-miR-27b-vs-13_41870189_41870190_AG_+
bta-miR-2881-vs-13_41870189_41870190_AG_+
bta-miR-2888-vs-13_41870189_41870190_AG_+
bta-miR-2893-vs-13_41870189_41870190_AG_+
bta-miR-2898-vs-13_41870189_41870190_AG_+
bta-miR-2900-vs-13_41870189_41870190_AG_+
bta-miR-296-3p-vs-13_41870189_41870190_AG_+
bta-miR-299-vs-13_41870189_41870190_AG_+
bta-miR-320b-vs-13_41870189_41870190_AG_+
bta-miR-3432a-vs-13_41870189_41870190_AG_+
bta-miR-455-3p-vs-13_41870189_41870190_AG_+
bta-miR-574-vs-13_41870189_41870190_AG_+
bta-miR-582-vs-13_41870189_41870190_AG_+
bta-miR-584-vs-13_41870189_41870190_AG_+
bta-miR-6516-vs-13_41870189_41870190_AG_+
bta-miR-6530-vs-13_41870189_41870190_AG_+
bta-miR-658-vs-13_41870189_41870190_AG_+
bta-miR-677-vs-13_41870189_41870190_AG_+
bta-miR-6775-vs-13_41870189_41870190_AG_+
bta-miR-877-vs-13_41870189_41870190_AG_+
bta-miR-10162-5p-vs-13_41870217_41870218_AG_+
bta-miR-10171-3p-vs-13_41870217_41870218_AG_+
bta-miR-10174-5p-vs-13_41870217_41870218_AG_+
bta-miR-10176-5p-vs-13_41870217_41870218_AG_+
bta-miR-10180-3p-vs-13_41870217_41870218_AG_+
bta-miR-10185-5p-vs-13_41870217_41870218_AG_+
bta-miR-11972-vs-13_41870217_41870218_AG_+
bta-miR-11994-vs-13_41870217_41870218_AG_+
bta-miR-12014-vs-13_41870217_41870218_AG_+
bta-miR-12015-vs-13_41870217_41870218_AG_+
bta-miR-12017-vs-13_41870217_41870218_AG_+
bta-miR-12018-vs-13_41870217_41870218_AG_+
bta-miR-12019-vs-13_41870217_41870218_AG_+
bta-miR-12028-vs-13_41870217_41870218_AG_+
bta-miR-12029-vs-13_41870217_41870218_AG_+
bta-miR-12057-vs-13_41870217_41870218_AG_+
bta-miR-12060-vs-13_41870217_41870218_AG_+
bta-miR-1264-vs-13_41870217_41870218_AG_+
bta-miR-129-vs-13_41870217_41870218_AG_+
bta-miR-129-5p-vs-13_41870217_41870218_AG_+
bta-miR-139-vs-13_41870217_41870218_AG_+
bta-miR-154b-vs-13_41870217_41870218_AG_+
bta-miR-17-3p-vs-13_41870217_41870218_AG_+
bta-miR-1814c-vs-13_41870217_41870218_AG_+
bta-miR-184-vs-13_41870217_41870218_AG_+
bta-miR-193a-5p-vs-13_41870217_41870218_AG_+
bta-miR-199a-5p-vs-13_41870217_41870218_AG_+
bta-miR-199b-vs-13_41870217_41870218_AG_+
bta-miR-202-vs-13_41870217_41870218_AG_+
bta-miR-216a-vs-13_41870217_41870218_AG_+
bta-miR-2284g-vs-13_41870217_41870218_AG_+
bta-miR-2284p-vs-13_41870217_41870218_AG_+
bta-miR-2284u-vs-13_41870217_41870218_AG_+
bta-miR-2284y-vs-13_41870217_41870218_AG_+
bta-miR-2285ae-vs-13_41870217_41870218_AG_+
bta-miR-2285ak-5p-vs-13_41870217_41870218_AG_+
bta-miR-2285av-vs-13_41870217_41870218_AG_+
bta-miR-2285bh-vs-13_41870217_41870218_AG_+
bta-miR-2285cf-vs-13_41870217_41870218_AG_+
bta-miR-2285cl-vs-13_41870217_41870218_AG_+
bta-miR-2285cv-vs-13_41870217_41870218_AG_+
bta-miR-2310-vs-13_41870217_41870218_AG_+
bta-miR-2324-vs-13_41870217_41870218_AG_+
bta-miR-2325a-vs-13_41870217_41870218_AG_+
bta-miR-2342-vs-13_41870217_41870218_AG_+
bta-miR-2343-vs-13_41870217_41870218_AG_+
bta-miR-2347-vs-13_41870217_41870218_AG_+
bta-miR-2360-vs-13_41870217_41870218_AG_+
bta-miR-2365-vs-13_41870217_41870218_AG_+
bta-miR-2366-vs-13_41870217_41870218_AG_+
bta-miR-2382-5p-vs-13_41870217_41870218_AG_+
bta-miR-2392-vs-13_41870217_41870218_AG_+
bta-miR-2407-vs-13_41870217_41870218_AG_+
bta-miR-2417-vs-13_41870217_41870218_AG_+
bta-miR-2447-vs-13_41870217_41870218_AG_+
bta-miR-2448-5p-vs-13_41870217_41870218_AG_+
bta-miR-2449-vs-13_41870217_41870218_AG_+
bta-miR-2458-vs-13_41870217_41870218_AG_+
bta-miR-2471-5p-vs-13_41870217_41870218_AG_+
bta-miR-27a-3p-vs-13_41870217_41870218_AG_+
bta-miR-27b-vs-13_41870217_41870218_AG_+
bta-miR-2881-vs-13_41870217_41870218_AG_+
bta-miR-2893-vs-13_41870217_41870218_AG_+
bta-miR-2898-vs-13_41870217_41870218_AG_+
bta-miR-2900-vs-13_41870217_41870218_AG_+
bta-miR-296-3p-vs-13_41870217_41870218_AG_+
bta-miR-30b-3p-vs-13_41870217_41870218_AG_+
bta-miR-329b-vs-13_41870217_41870218_AG_+
bta-miR-3956-vs-13_41870217_41870218_AG_+
bta-miR-431-vs-13_41870217_41870218_AG_+
bta-miR-432-vs-13_41870217_41870218_AG_+
bta-miR-493-vs-13_41870217_41870218_AG_+
bta-miR-582-vs-13_41870217_41870218_AG_+
bta-miR-615-vs-13_41870217_41870218_AG_+
bta-miR-6516-vs-13_41870217_41870218_AG_+
bta-miR-6525-vs-13_41870217_41870218_AG_+
bta-miR-6530-vs-13_41870217_41870218_AG_+
bta-miR-658-vs-13_41870217_41870218_AG_+
bta-miR-877-vs-13_41870217_41870218_AG_+
bta-miR-9-5p-vs-13_41870217_41870218_AG_+
bta-miR-10162-5p-vs-13_41870218_41870219_AG_+
bta-miR-10171-3p-vs-13_41870218_41870219_AG_+
bta-miR-10174-5p-vs-13_41870218_41870219_AG_+
bta-miR-10176-5p-vs-13_41870218_41870219_AG_+
bta-miR-10180-3p-vs-13_41870218_41870219_AG_+
bta-miR-10185-5p-vs-13_41870218_41870219_AG_+
bta-miR-11972-vs-13_41870218_41870219_AG_+
bta-miR-11994-vs-13_41870218_41870219_AG_+
bta-miR-12010-vs-13_41870218_41870219_AG_+
bta-miR-12012-vs-13_41870218_41870219_AG_+
bta-miR-12014-vs-13_41870218_41870219_AG_+
bta-miR-12017-vs-13_41870218_41870219_AG_+
bta-miR-12018-vs-13_41870218_41870219_AG_+
bta-miR-12019-vs-13_41870218_41870219_AG_+
bta-miR-12028-vs-13_41870218_41870219_AG_+
bta-miR-12029-vs-13_41870218_41870219_AG_+
bta-miR-12036-vs-13_41870218_41870219_AG_+
bta-miR-12057-vs-13_41870218_41870219_AG_+
bta-miR-12060-vs-13_41870218_41870219_AG_+
bta-miR-129-vs-13_41870218_41870219_AG_+
bta-miR-129-5p-vs-13_41870218_41870219_AG_+
bta-miR-1343-5p-vs-13_41870218_41870219_AG_+
bta-miR-139-vs-13_41870218_41870219_AG_+
bta-miR-146a-vs-13_41870218_41870219_AG_+
bta-miR-146b-vs-13_41870218_41870219_AG_+
bta-miR-17-3p-vs-13_41870218_41870219_AG_+
bta-miR-1814c-vs-13_41870218_41870219_AG_+
bta-miR-184-vs-13_41870218_41870219_AG_+
bta-miR-1842-vs-13_41870218_41870219_AG_+
bta-miR-1843-vs-13_41870218_41870219_AG_+
bta-miR-193a-vs-13_41870218_41870219_AG_+
bta-miR-199a-5p-vs-13_41870218_41870219_AG_+
bta-miR-199b-vs-13_41870218_41870219_AG_+
bta-miR-2284p-vs-13_41870218_41870219_AG_+
bta-miR-2285p-vs-13_41870218_41870219_AG_+
bta-miR-2310-vs-13_41870218_41870219_AG_+
bta-miR-2319a-vs-13_41870218_41870219_AG_+
bta-miR-2324-vs-13_41870218_41870219_AG_+
bta-miR-2325a-vs-13_41870218_41870219_AG_+
bta-miR-2342-vs-13_41870218_41870219_AG_+
bta-miR-2343-vs-13_41870218_41870219_AG_+
bta-miR-2347-vs-13_41870218_41870219_AG_+
bta-miR-2360-vs-13_41870218_41870219_AG_+
bta-miR-2364-vs-13_41870218_41870219_AG_+
bta-miR-2365-vs-13_41870218_41870219_AG_+
bta-miR-2366-vs-13_41870218_41870219_AG_+
bta-miR-2382-5p-vs-13_41870218_41870219_AG_+
bta-miR-2387-vs-13_41870218_41870219_AG_+
bta-miR-2392-vs-13_41870218_41870219_AG_+
bta-miR-2407-vs-13_41870218_41870219_AG_+
bta-miR-2417-vs-13_41870218_41870219_AG_+
bta-miR-2447-vs-13_41870218_41870219_AG_+
bta-miR-2448-5p-vs-13_41870218_41870219_AG_+
bta-miR-2449-vs-13_41870218_41870219_AG_+
bta-miR-2458-vs-13_41870218_41870219_AG_+
bta-miR-2460-vs-13_41870218_41870219_AG_+
bta-miR-2461-5p-vs-13_41870218_41870219_AG_+
bta-miR-27a-3p-vs-13_41870218_41870219_AG_+
bta-miR-27b-vs-13_41870218_41870219_AG_+
bta-miR-2881-vs-13_41870218_41870219_AG_+
bta-miR-2893-vs-13_41870218_41870219_AG_+
bta-miR-2898-vs-13_41870218_41870219_AG_+
bta-miR-2900-vs-13_41870218_41870219_AG_+
bta-miR-296-3p-vs-13_41870218_41870219_AG_+
bta-miR-30b-3p-vs-13_41870218_41870219_AG_+
bta-miR-365-5p-vs-13_41870218_41870219_AG_+
bta-miR-3956-vs-13_41870218_41870219_AG_+
bta-miR-432-vs-13_41870218_41870219_AG_+
bta-miR-4680-vs-13_41870218_41870219_AG_+
bta-miR-6516-vs-13_41870218_41870219_AG_+
bta-miR-6524-vs-13_41870218_41870219_AG_+
bta-miR-6525-vs-13_41870218_41870219_AG_+
bta-miR-6529b-vs-13_41870218_41870219_AG_+
bta-miR-6530-vs-13_41870218_41870219_AG_+
bta-miR-658-vs-13_41870218_41870219_AG_+
bta-miR-7-vs-13_41870218_41870219_AG_+
bta-miR-760-3p-vs-13_41870218_41870219_AG_+
bta-miR-8550-vs-13_41870218_41870219_AG_+
bta-miR-877-vs-13_41870218_41870219_AG_+
bta-miR-9-5p-vs-13_41870218_41870219_AG_+
bta-miR-10162-5p-vs-13_41870225_41870226_AG_+
bta-miR-10171-3p-vs-13_41870225_41870226_AG_+
bta-miR-10174-5p-vs-13_41870225_41870226_AG_+
bta-miR-10176-5p-vs-13_41870225_41870226_AG_+
bta-miR-10180-3p-vs-13_41870225_41870226_AG_+
bta-miR-10182-3p-vs-13_41870225_41870226_AG_+
bta-miR-10185-5p-vs-13_41870225_41870226_AG_+
bta-miR-11972-vs-13_41870225_41870226_AG_+
bta-miR-11994-vs-13_41870225_41870226_AG_+
bta-miR-12012-vs-13_41870225_41870226_AG_+
bta-miR-12017-vs-13_41870225_41870226_AG_+
bta-miR-12018-vs-13_41870225_41870226_AG_+
bta-miR-12019-vs-13_41870225_41870226_AG_+
bta-miR-12026-vs-13_41870225_41870226_AG_+
bta-miR-12028-vs-13_41870225_41870226_AG_+
bta-miR-12029-vs-13_41870225_41870226_AG_+
bta-miR-12034-vs-13_41870225_41870226_AG_+
bta-miR-12045-vs-13_41870225_41870226_AG_+
bta-miR-12046-vs-13_41870225_41870226_AG_+
bta-miR-12057-vs-13_41870225_41870226_AG_+
bta-miR-12060-vs-13_41870225_41870226_AG_+
bta-miR-129-vs-13_41870225_41870226_AG_+
bta-miR-129-5p-vs-13_41870225_41870226_AG_+
bta-miR-148d-vs-13_41870225_41870226_AG_+
bta-miR-1603-vs-13_41870225_41870226_AG_+
bta-miR-1814c-vs-13_41870225_41870226_AG_+
bta-miR-184-vs-13_41870225_41870226_AG_+
bta-miR-192-vs-13_41870225_41870226_AG_+
bta-miR-199a-5p-vs-13_41870225_41870226_AG_+
bta-miR-199b-vs-13_41870225_41870226_AG_+
bta-miR-215-vs-13_41870225_41870226_AG_+
bta-miR-21-5p-vs-13_41870225_41870226_AG_+
bta-miR-2284e-vs-13_41870225_41870226_AG_+
bta-miR-2284g-vs-13_41870225_41870226_AG_+
bta-miR-2284p-vs-13_41870225_41870226_AG_+
bta-miR-2284r-vs-13_41870225_41870226_AG_+
bta-miR-2284u-vs-13_41870225_41870226_AG_+
bta-miR-2284w-vs-13_41870225_41870226_AG_+
bta-miR-2284y-vs-13_41870225_41870226_AG_+
bta-miR-2285ae-vs-13_41870225_41870226_AG_+
bta-miR-2285ak-5p-vs-13_41870225_41870226_AG_+
bta-miR-2285av-vs-13_41870225_41870226_AG_+
bta-miR-2285bb-vs-13_41870225_41870226_AG_+
bta-miR-2285bh-vs-13_41870225_41870226_AG_+
bta-miR-2285bs-vs-13_41870225_41870226_AG_+
bta-miR-2285cf-vs-13_41870225_41870226_AG_+
bta-miR-2285cl-vs-13_41870225_41870226_AG_+
bta-miR-2285dj-vs-13_41870225_41870226_AG_+
bta-miR-2285dl-3p-vs-13_41870225_41870226_AG_+
bta-miR-2299-3p-vs-13_41870225_41870226_AG_+
bta-miR-2310-vs-13_41870225_41870226_AG_+
bta-miR-2319a-vs-13_41870225_41870226_AG_+
bta-miR-2325a-vs-13_41870225_41870226_AG_+
bta-miR-2342-vs-13_41870225_41870226_AG_+
bta-miR-2343-vs-13_41870225_41870226_AG_+
bta-miR-2347-vs-13_41870225_41870226_AG_+
bta-miR-2353-vs-13_41870225_41870226_AG_+
bta-miR-2360-vs-13_41870225_41870226_AG_+
bta-miR-2363-vs-13_41870225_41870226_AG_+
bta-miR-2365-vs-13_41870225_41870226_AG_+
bta-miR-2382-5p-vs-13_41870225_41870226_AG_+
bta-miR-2392-vs-13_41870225_41870226_AG_+
bta-miR-2403-vs-13_41870225_41870226_AG_+
bta-miR-2407-vs-13_41870225_41870226_AG_+
bta-miR-2417-vs-13_41870225_41870226_AG_+
bta-miR-2447-vs-13_41870225_41870226_AG_+
bta-miR-2448-5p-vs-13_41870225_41870226_AG_+
bta-miR-2449-vs-13_41870225_41870226_AG_+
bta-miR-2458-vs-13_41870225_41870226_AG_+
bta-miR-2461-5p-vs-13_41870225_41870226_AG_+
bta-miR-2881-vs-13_41870225_41870226_AG_+
bta-miR-2882-vs-13_41870225_41870226_AG_+
bta-miR-2893-vs-13_41870225_41870226_AG_+
bta-miR-2900-vs-13_41870225_41870226_AG_+
bta-miR-30b-3p-vs-13_41870225_41870226_AG_+
bta-miR-329b-vs-13_41870225_41870226_AG_+
bta-miR-3578-vs-13_41870225_41870226_AG_+
bta-miR-375-vs-13_41870225_41870226_AG_+
bta-miR-3956-vs-13_41870225_41870226_AG_+
bta-miR-3957-vs-13_41870225_41870226_AG_+
bta-miR-425-3p-vs-13_41870225_41870226_AG_+
bta-miR-432-vs-13_41870225_41870226_AG_+
bta-miR-455-3p-vs-13_41870225_41870226_AG_+
bta-miR-551a-vs-13_41870225_41870226_AG_+
bta-miR-551b-vs-13_41870225_41870226_AG_+
bta-miR-6524-vs-13_41870225_41870226_AG_+
bta-miR-6525-vs-13_41870225_41870226_AG_+
bta-miR-6530-vs-13_41870225_41870226_AG_+
bta-miR-658-vs-13_41870225_41870226_AG_+
bta-miR-660-vs-13_41870225_41870226_AG_+
bta-miR-664b-vs-13_41870225_41870226_AG_+
bta-miR-7180-vs-13_41870225_41870226_AG_+
bta-miR-877-vs-13_41870225_41870226_AG_+
bta-miR-9-5p-vs-13_41870225_41870226_AG_+
bta-miR-10162-5p-vs-13_41870230_41870231_AG_+
bta-miR-10171-3p-vs-13_41870230_41870231_AG_+
bta-miR-10174-5p-vs-13_41870230_41870231_AG_+
bta-miR-10182-3p-vs-13_41870230_41870231_AG_+
bta-miR-11972-vs-13_41870230_41870231_AG_+
bta-miR-11991-vs-13_41870230_41870231_AG_+
bta-miR-11994-vs-13_41870230_41870231_AG_+
bta-miR-12012-vs-13_41870230_41870231_AG_+
bta-miR-12018-vs-13_41870230_41870231_AG_+
bta-miR-12019-vs-13_41870230_41870231_AG_+
bta-miR-12028-vs-13_41870230_41870231_AG_+
bta-miR-12029-vs-13_41870230_41870231_AG_+
bta-miR-12046-vs-13_41870230_41870231_AG_+
bta-miR-12057-vs-13_41870230_41870231_AG_+
bta-miR-12060-vs-13_41870230_41870231_AG_+
bta-miR-129-vs-13_41870230_41870231_AG_+
bta-miR-129-5p-vs-13_41870230_41870231_AG_+
bta-miR-138-vs-13_41870230_41870231_AG_+
bta-miR-142-3p-vs-13_41870230_41870231_AG_+
bta-miR-148d-vs-13_41870230_41870231_AG_+
bta-miR-1814c-vs-13_41870230_41870231_AG_+
bta-miR-182-vs-13_41870230_41870231_AG_+
bta-miR-184-vs-13_41870230_41870231_AG_+
bta-miR-192-vs-13_41870230_41870231_AG_+
bta-miR-199a-5p-vs-13_41870230_41870231_AG_+
bta-miR-199b-vs-13_41870230_41870231_AG_+
bta-miR-215-vs-13_41870230_41870231_AG_+
bta-miR-21-5p-vs-13_41870230_41870231_AG_+
bta-miR-2284e-vs-13_41870230_41870231_AG_+
bta-miR-2284g-vs-13_41870230_41870231_AG_+
bta-miR-2284p-vs-13_41870230_41870231_AG_+
bta-miR-2284r-vs-13_41870230_41870231_AG_+
bta-miR-2284u-vs-13_41870230_41870231_AG_+
bta-miR-2284w-vs-13_41870230_41870231_AG_+
bta-miR-2284y-vs-13_41870230_41870231_AG_+
bta-miR-2285ae-vs-13_41870230_41870231_AG_+
bta-miR-2285ak-5p-vs-13_41870230_41870231_AG_+
bta-miR-2285av-vs-13_41870230_41870231_AG_+
bta-miR-2285bb-vs-13_41870230_41870231_AG_+
bta-miR-2285bh-vs-13_41870230_41870231_AG_+
bta-miR-2285bs-vs-13_41870230_41870231_AG_+
bta-miR-2285cf-vs-13_41870230_41870231_AG_+
bta-miR-2285cl-vs-13_41870230_41870231_AG_+
bta-miR-2285dj-vs-13_41870230_41870231_AG_+
bta-miR-2285dl-3p-vs-13_41870230_41870231_AG_+
bta-miR-2310-vs-13_41870230_41870231_AG_+
bta-miR-2319a-vs-13_41870230_41870231_AG_+
bta-miR-2325a-vs-13_41870230_41870231_AG_+
bta-miR-2342-vs-13_41870230_41870231_AG_+
bta-miR-2353-vs-13_41870230_41870231_AG_+
bta-miR-2360-vs-13_41870230_41870231_AG_+
bta-miR-2363-vs-13_41870230_41870231_AG_+
bta-miR-2365-vs-13_41870230_41870231_AG_+
bta-miR-2382-5p-vs-13_41870230_41870231_AG_+
bta-miR-2392-vs-13_41870230_41870231_AG_+
bta-miR-2399-5p-vs-13_41870230_41870231_AG_+
bta-miR-2407-vs-13_41870230_41870231_AG_+
bta-miR-2417-vs-13_41870230_41870231_AG_+
bta-miR-2447-vs-13_41870230_41870231_AG_+
bta-miR-2448-5p-vs-13_41870230_41870231_AG_+
bta-miR-2449-vs-13_41870230_41870231_AG_+
bta-miR-2458-vs-13_41870230_41870231_AG_+
bta-miR-2461-5p-vs-13_41870230_41870231_AG_+
bta-miR-2473-vs-13_41870230_41870231_AG_+
bta-miR-2881-vs-13_41870230_41870231_AG_+
bta-miR-2893-vs-13_41870230_41870231_AG_+
bta-miR-2900-vs-13_41870230_41870231_AG_+
bta-miR-30b-3p-vs-13_41870230_41870231_AG_+
bta-miR-329b-vs-13_41870230_41870231_AG_+
bta-miR-3578-vs-13_41870230_41870231_AG_+
bta-miR-3956-vs-13_41870230_41870231_AG_+
bta-miR-432-vs-13_41870230_41870231_AG_+
bta-miR-455-3p-vs-13_41870230_41870231_AG_+
bta-miR-507b-vs-13_41870230_41870231_AG_+
bta-miR-551a-vs-13_41870230_41870231_AG_+
bta-miR-551b-vs-13_41870230_41870231_AG_+
bta-miR-6524-vs-13_41870230_41870231_AG_+
bta-miR-6525-vs-13_41870230_41870231_AG_+
bta-miR-660-vs-13_41870230_41870231_AG_+
bta-miR-664b-vs-13_41870230_41870231_AG_+
bta-miR-7180-vs-13_41870230_41870231_AG_+
bta-miR-9-5p-vs-13_41870230_41870231_AG_+
bta-miR-10174-5p-vs-13_41870233_41870234_AG_+
bta-miR-10182-3p-vs-13_41870233_41870234_AG_+
bta-miR-11991-vs-13_41870233_41870234_AG_+
bta-miR-11994-vs-13_41870233_41870234_AG_+
bta-miR-12012-vs-13_41870233_41870234_AG_+
bta-miR-12018-vs-13_41870233_41870234_AG_+
bta-miR-12019-vs-13_41870233_41870234_AG_+
bta-miR-12028-vs-13_41870233_41870234_AG_+
bta-miR-12029-vs-13_41870233_41870234_AG_+
bta-miR-12046-vs-13_41870233_41870234_AG_+
bta-miR-12057-vs-13_41870233_41870234_AG_+
bta-miR-12060-vs-13_41870233_41870234_AG_+
bta-miR-12061-vs-13_41870233_41870234_AG_+
bta-miR-129-vs-13_41870233_41870234_AG_+
bta-miR-129-5p-vs-13_41870233_41870234_AG_+
bta-miR-138-vs-13_41870233_41870234_AG_+
bta-miR-148d-vs-13_41870233_41870234_AG_+
bta-miR-1584-5p-vs-13_41870233_41870234_AG_+
bta-miR-1814c-vs-13_41870233_41870234_AG_+
bta-miR-182-vs-13_41870233_41870234_AG_+
bta-miR-192-vs-13_41870233_41870234_AG_+
bta-miR-199a-5p-vs-13_41870233_41870234_AG_+
bta-miR-199b-vs-13_41870233_41870234_AG_+
bta-miR-215-vs-13_41870233_41870234_AG_+
bta-miR-21-5p-vs-13_41870233_41870234_AG_+
bta-miR-2284e-vs-13_41870233_41870234_AG_+
bta-miR-2284g-vs-13_41870233_41870234_AG_+
bta-miR-2284p-vs-13_41870233_41870234_AG_+
bta-miR-2284r-vs-13_41870233_41870234_AG_+
bta-miR-2284u-vs-13_41870233_41870234_AG_+
bta-miR-2284w-vs-13_41870233_41870234_AG_+
bta-miR-2284y-vs-13_41870233_41870234_AG_+
bta-miR-2285ae-vs-13_41870233_41870234_AG_+
bta-miR-2285ak-5p-vs-13_41870233_41870234_AG_+
bta-miR-2285av-vs-13_41870233_41870234_AG_+
bta-miR-2285bb-vs-13_41870233_41870234_AG_+
bta-miR-2285bh-vs-13_41870233_41870234_AG_+
bta-miR-2285bs-vs-13_41870233_41870234_AG_+
bta-miR-2285cf-vs-13_41870233_41870234_AG_+
bta-miR-2285cl-vs-13_41870233_41870234_AG_+
bta-miR-2285dj-vs-13_41870233_41870234_AG_+
bta-miR-2285dl-3p-vs-13_41870233_41870234_AG_+
bta-miR-2287-vs-13_41870233_41870234_AG_+
bta-miR-2310-vs-13_41870233_41870234_AG_+
bta-miR-2319a-vs-13_41870233_41870234_AG_+
bta-miR-2324-vs-13_41870233_41870234_AG_+
bta-miR-2325a-vs-13_41870233_41870234_AG_+
bta-miR-2342-vs-13_41870233_41870234_AG_+
bta-miR-2353-vs-13_41870233_41870234_AG_+
bta-miR-2363-vs-13_41870233_41870234_AG_+
bta-miR-2365-vs-13_41870233_41870234_AG_+
bta-miR-2374-vs-13_41870233_41870234_AG_+
bta-miR-2382-5p-vs-13_41870233_41870234_AG_+
bta-miR-2385-3p-vs-13_41870233_41870234_AG_+
bta-miR-2412-vs-13_41870233_41870234_AG_+
bta-miR-2447-vs-13_41870233_41870234_AG_+
bta-miR-2448-5p-vs-13_41870233_41870234_AG_+
bta-miR-2458-vs-13_41870233_41870234_AG_+
bta-miR-2461-5p-vs-13_41870233_41870234_AG_+
bta-miR-2473-vs-13_41870233_41870234_AG_+
bta-miR-2888-vs-13_41870233_41870234_AG_+
bta-miR-2893-vs-13_41870233_41870234_AG_+
bta-miR-296-3p-vs-13_41870233_41870234_AG_+
bta-miR-302a-vs-13_41870233_41870234_AG_+
bta-miR-30b-3p-vs-13_41870233_41870234_AG_+
bta-miR-329b-vs-13_41870233_41870234_AG_+
bta-miR-3578-vs-13_41870233_41870234_AG_+
bta-miR-3956-vs-13_41870233_41870234_AG_+
bta-miR-432-vs-13_41870233_41870234_AG_+
bta-miR-455-3p-vs-13_41870233_41870234_AG_+
bta-miR-507b-vs-13_41870233_41870234_AG_+
bta-miR-551a-vs-13_41870233_41870234_AG_+
bta-miR-551b-vs-13_41870233_41870234_AG_+
bta-miR-584-vs-13_41870233_41870234_AG_+
bta-miR-6524-vs-13_41870233_41870234_AG_+
bta-miR-6525-vs-13_41870233_41870234_AG_+
bta-miR-660-vs-13_41870233_41870234_AG_+
bta-miR-664b-vs-13_41870233_41870234_AG_+
bta-miR-7180-vs-13_41870233_41870234_AG_+
bta-miR-7862-vs-13_41870233_41870234_AG_+
bta-miR-9-5p-vs-13_41870233_41870234_AG_+
bta-miR-10171-3p-vs-13_41870235_41870236_AG_+
bta-miR-10174-5p-vs-13_41870235_41870236_AG_+
bta-miR-10182-3p-vs-13_41870235_41870236_AG_+
bta-miR-1179-vs-13_41870235_41870236_AG_+
bta-miR-11994-vs-13_41870235_41870236_AG_+
bta-miR-12012-vs-13_41870235_41870236_AG_+
bta-miR-12018-vs-13_41870235_41870236_AG_+
bta-miR-12019-vs-13_41870235_41870236_AG_+
bta-miR-12028-vs-13_41870235_41870236_AG_+
bta-miR-12029-vs-13_41870235_41870236_AG_+
bta-miR-12046-vs-13_41870235_41870236_AG_+
bta-miR-12057-vs-13_41870235_41870236_AG_+
bta-miR-12060-vs-13_41870235_41870236_AG_+
bta-miR-12061-vs-13_41870235_41870236_AG_+
bta-miR-1251-vs-13_41870235_41870236_AG_+
bta-miR-129-vs-13_41870235_41870236_AG_+
bta-miR-129-5p-vs-13_41870235_41870236_AG_+
bta-miR-138-vs-13_41870235_41870236_AG_+
bta-miR-148d-vs-13_41870235_41870236_AG_+
bta-miR-1584-5p-vs-13_41870235_41870236_AG_+
bta-miR-1814c-vs-13_41870235_41870236_AG_+
bta-miR-182-vs-13_41870235_41870236_AG_+
bta-miR-192-vs-13_41870235_41870236_AG_+
bta-miR-199a-5p-vs-13_41870235_41870236_AG_+
bta-miR-199b-vs-13_41870235_41870236_AG_+
bta-miR-215-vs-13_41870235_41870236_AG_+
bta-miR-21-5p-vs-13_41870235_41870236_AG_+
bta-miR-2284e-vs-13_41870235_41870236_AG_+
bta-miR-2284g-vs-13_41870235_41870236_AG_+
bta-miR-2284p-vs-13_41870235_41870236_AG_+
bta-miR-2284r-vs-13_41870235_41870236_AG_+
bta-miR-2284u-vs-13_41870235_41870236_AG_+
bta-miR-2284y-vs-13_41870235_41870236_AG_+
bta-miR-2285ae-vs-13_41870235_41870236_AG_+
bta-miR-2285ak-5p-vs-13_41870235_41870236_AG_+
bta-miR-2285av-vs-13_41870235_41870236_AG_+
bta-miR-2285bb-vs-13_41870235_41870236_AG_+
bta-miR-2285bh-vs-13_41870235_41870236_AG_+
bta-miR-2285bs-vs-13_41870235_41870236_AG_+
bta-miR-2285cf-vs-13_41870235_41870236_AG_+
bta-miR-2285cl-vs-13_41870235_41870236_AG_+
bta-miR-2285dj-vs-13_41870235_41870236_AG_+
bta-miR-2285dl-3p-vs-13_41870235_41870236_AG_+
bta-miR-2287-vs-13_41870235_41870236_AG_+
bta-miR-2310-vs-13_41870235_41870236_AG_+
bta-miR-2316-vs-13_41870235_41870236_AG_+
bta-miR-2319a-vs-13_41870235_41870236_AG_+
bta-miR-2324-vs-13_41870235_41870236_AG_+
bta-miR-2325a-vs-13_41870235_41870236_AG_+
bta-miR-2342-vs-13_41870235_41870236_AG_+
bta-miR-2353-vs-13_41870235_41870236_AG_+
bta-miR-2363-vs-13_41870235_41870236_AG_+
bta-miR-2365-vs-13_41870235_41870236_AG_+
bta-miR-2374-vs-13_41870235_41870236_AG_+
bta-miR-2382-5p-vs-13_41870235_41870236_AG_+
bta-miR-2397-5p-vs-13_41870235_41870236_AG_+
bta-miR-2412-vs-13_41870235_41870236_AG_+
bta-miR-2447-vs-13_41870235_41870236_AG_+
bta-miR-2458-vs-13_41870235_41870236_AG_+
bta-miR-2461-5p-vs-13_41870235_41870236_AG_+
bta-miR-2473-vs-13_41870235_41870236_AG_+
bta-miR-2888-vs-13_41870235_41870236_AG_+
bta-miR-2893-vs-13_41870235_41870236_AG_+
bta-miR-2898-vs-13_41870235_41870236_AG_+
bta-miR-296-3p-vs-13_41870235_41870236_AG_+
bta-miR-30b-3p-vs-13_41870235_41870236_AG_+
bta-miR-329b-vs-13_41870235_41870236_AG_+
bta-miR-338-vs-13_41870235_41870236_AG_+
bta-miR-3578-vs-13_41870235_41870236_AG_+
bta-miR-432-vs-13_41870235_41870236_AG_+
bta-miR-455-3p-vs-13_41870235_41870236_AG_+
bta-miR-507-3p-vs-13_41870235_41870236_AG_+
bta-miR-507b-vs-13_41870235_41870236_AG_+
bta-miR-551a-vs-13_41870235_41870236_AG_+
bta-miR-551b-vs-13_41870235_41870236_AG_+
bta-miR-6524-vs-13_41870235_41870236_AG_+
bta-miR-6525-vs-13_41870235_41870236_AG_+
bta-miR-660-vs-13_41870235_41870236_AG_+
bta-miR-664b-vs-13_41870235_41870236_AG_+
bta-miR-7180-vs-13_41870235_41870236_AG_+
bta-miR-9-5p-vs-13_41870235_41870236_AG_+
bta-miR-10161-5p-vs-13_41870251_41870252_AG_+
bta-miR-10171-3p-vs-13_41870251_41870252_AG_+
bta-miR-10178-5p-vs-13_41870251_41870252_AG_+
bta-miR-10182-3p-vs-13_41870251_41870252_AG_+
bta-miR-12012-vs-13_41870251_41870252_AG_+
bta-miR-12018-vs-13_41870251_41870252_AG_+
bta-miR-12029-vs-13_41870251_41870252_AG_+
bta-miR-12046-vs-13_41870251_41870252_AG_+
bta-miR-12061-vs-13_41870251_41870252_AG_+
bta-miR-129-vs-13_41870251_41870252_AG_+
bta-miR-129-5p-vs-13_41870251_41870252_AG_+
bta-miR-1296-vs-13_41870251_41870252_AG_+
bta-miR-1343-3p-vs-13_41870251_41870252_AG_+
bta-miR-138-vs-13_41870251_41870252_AG_+
bta-miR-154b-vs-13_41870251_41870252_AG_+
bta-miR-1584-5p-vs-13_41870251_41870252_AG_+
bta-miR-1603-vs-13_41870251_41870252_AG_+
bta-miR-1814a-vs-13_41870251_41870252_AG_+
bta-miR-182-vs-13_41870251_41870252_AG_+
bta-miR-192-vs-13_41870251_41870252_AG_+
bta-miR-193a-5p-vs-13_41870251_41870252_AG_+
bta-miR-199a-5p-vs-13_41870251_41870252_AG_+
bta-miR-199b-vs-13_41870251_41870252_AG_+
bta-miR-215-vs-13_41870251_41870252_AG_+
bta-miR-21-5p-vs-13_41870251_41870252_AG_+
bta-miR-2284e-vs-13_41870251_41870252_AG_+
bta-miR-2284r-vs-13_41870251_41870252_AG_+
bta-miR-2285bs-vs-13_41870251_41870252_AG_+
bta-miR-2285dl-3p-vs-13_41870251_41870252_AG_+
bta-miR-2285v-vs-13_41870251_41870252_AG_+
bta-miR-2287-vs-13_41870251_41870252_AG_+
bta-miR-2309-vs-13_41870251_41870252_AG_+
bta-miR-2319a-vs-13_41870251_41870252_AG_+
bta-miR-2322-3p-vs-13_41870251_41870252_AG_+
bta-miR-2324-vs-13_41870251_41870252_AG_+
bta-miR-2353-vs-13_41870251_41870252_AG_+
bta-miR-2363-vs-13_41870251_41870252_AG_+
bta-miR-2365-vs-13_41870251_41870252_AG_+
bta-miR-2374-vs-13_41870251_41870252_AG_+
bta-miR-2393-vs-13_41870251_41870252_AG_+
bta-miR-2412-vs-13_41870251_41870252_AG_+
bta-miR-2415-5p-vs-13_41870251_41870252_AG_+
bta-miR-2424-vs-13_41870251_41870252_AG_+
bta-miR-2461-5p-vs-13_41870251_41870252_AG_+
bta-miR-2462-vs-13_41870251_41870252_AG_+
bta-miR-2471-5p-vs-13_41870251_41870252_AG_+
bta-miR-2473-vs-13_41870251_41870252_AG_+
bta-miR-2887-vs-13_41870251_41870252_AG_+
bta-miR-2888-vs-13_41870251_41870252_AG_+
bta-miR-2898-vs-13_41870251_41870252_AG_+
bta-miR-296-3p-vs-13_41870251_41870252_AG_+
bta-miR-329b-vs-13_41870251_41870252_AG_+
bta-miR-3578-vs-13_41870251_41870252_AG_+
bta-miR-432-vs-13_41870251_41870252_AG_+
bta-miR-455-3p-vs-13_41870251_41870252_AG_+
bta-miR-491-vs-13_41870251_41870252_AG_+
bta-miR-493-vs-13_41870251_41870252_AG_+
bta-miR-507b-vs-13_41870251_41870252_AG_+
bta-miR-551a-vs-13_41870251_41870252_AG_+
bta-miR-551b-vs-13_41870251_41870252_AG_+
bta-miR-6523a-vs-13_41870251_41870252_AG_+
bta-miR-6524-vs-13_41870251_41870252_AG_+
bta-miR-6529a-vs-13_41870251_41870252_AG_+
bta-miR-660-vs-13_41870251_41870252_AG_+
bta-miR-664b-vs-13_41870251_41870252_AG_+
bta-miR-7180-vs-13_41870251_41870252_AG_+
bta-miR-876-vs-13_41870251_41870252_AG_+
bta-miR-9-5p-vs-13_41870251_41870252_AG_+
bta-miR-10171-3p-vs-13_41870262_41870263_AG_+
bta-miR-10178-5p-vs-13_41870262_41870263_AG_+
bta-miR-10182-3p-vs-13_41870262_41870263_AG_+
bta-miR-12012-vs-13_41870262_41870263_AG_+
bta-miR-12034-vs-13_41870262_41870263_AG_+
bta-miR-12046-vs-13_41870262_41870263_AG_+
bta-miR-12061-vs-13_41870262_41870263_AG_+
bta-miR-1343-3p-vs-13_41870262_41870263_AG_+
bta-miR-138-vs-13_41870262_41870263_AG_+
bta-miR-154b-vs-13_41870262_41870263_AG_+
bta-miR-1584-5p-vs-13_41870262_41870263_AG_+
bta-miR-1814a-vs-13_41870262_41870263_AG_+
bta-miR-182-vs-13_41870262_41870263_AG_+
bta-miR-192-vs-13_41870262_41870263_AG_+
bta-miR-193a-5p-vs-13_41870262_41870263_AG_+
bta-miR-215-vs-13_41870262_41870263_AG_+
bta-miR-21-5p-vs-13_41870262_41870263_AG_+
bta-miR-2284r-vs-13_41870262_41870263_AG_+
bta-miR-2285bs-vs-13_41870262_41870263_AG_+
bta-miR-2285dl-3p-vs-13_41870262_41870263_AG_+
bta-miR-2287-vs-13_41870262_41870263_AG_+
bta-miR-2295-vs-13_41870262_41870263_AG_+
bta-miR-2309-vs-13_41870262_41870263_AG_+
bta-miR-2319a-vs-13_41870262_41870263_AG_+
bta-miR-2322-3p-vs-13_41870262_41870263_AG_+
bta-miR-2324-vs-13_41870262_41870263_AG_+
bta-miR-2353-vs-13_41870262_41870263_AG_+
bta-miR-2363-vs-13_41870262_41870263_AG_+
bta-miR-2374-vs-13_41870262_41870263_AG_+
bta-miR-2393-vs-13_41870262_41870263_AG_+
bta-miR-2412-vs-13_41870262_41870263_AG_+
bta-miR-2420-vs-13_41870262_41870263_AG_+
bta-miR-2424-vs-13_41870262_41870263_AG_+
bta-miR-2461-5p-vs-13_41870262_41870263_AG_+
bta-miR-2462-vs-13_41870262_41870263_AG_+
bta-miR-2471-5p-vs-13_41870262_41870263_AG_+
bta-miR-2473-vs-13_41870262_41870263_AG_+
bta-miR-2888-vs-13_41870262_41870263_AG_+
bta-miR-2891-vs-13_41870262_41870263_AG_+
bta-miR-2898-vs-13_41870262_41870263_AG_+
bta-miR-296-3p-vs-13_41870262_41870263_AG_+
bta-miR-326-vs-13_41870262_41870263_AG_+
bta-miR-329b-vs-13_41870262_41870263_AG_+
bta-miR-3578-vs-13_41870262_41870263_AG_+
bta-miR-432-vs-13_41870262_41870263_AG_+
bta-miR-455-3p-vs-13_41870262_41870263_AG_+
bta-miR-491-vs-13_41870262_41870263_AG_+
bta-miR-493-vs-13_41870262_41870263_AG_+
bta-miR-507b-vs-13_41870262_41870263_AG_+
bta-miR-551a-vs-13_41870262_41870263_AG_+
bta-miR-551b-vs-13_41870262_41870263_AG_+
bta-miR-6523a-vs-13_41870262_41870263_AG_+
bta-miR-6524-vs-13_41870262_41870263_AG_+
bta-miR-6529a-vs-13_41870262_41870263_AG_+
bta-miR-660-vs-13_41870262_41870263_AG_+
bta-miR-664b-vs-13_41870262_41870263_AG_+
bta-miR-7180-vs-13_41870262_41870263_AG_+
bta-miR-876-vs-13_41870262_41870263_AG_+
bta-miR-10020-vs-13_41870265_41870266_AG_+
bta-miR-10171-3p-vs-13_41870265_41870266_AG_+
bta-miR-10174-5p-vs-13_41870265_41870266_AG_+
bta-miR-10178-5p-vs-13_41870265_41870266_AG_+
bta-miR-10182-3p-vs-13_41870265_41870266_AG_+
bta-miR-12015-vs-13_41870265_41870266_AG_+
bta-miR-12061-vs-13_41870265_41870266_AG_+
bta-miR-1343-3p-vs-13_41870265_41870266_AG_+
bta-miR-138-vs-13_41870265_41870266_AG_+
bta-miR-154b-vs-13_41870265_41870266_AG_+
bta-miR-1584-5p-vs-13_41870265_41870266_AG_+
bta-miR-1814a-vs-13_41870265_41870266_AG_+
bta-miR-182-vs-13_41870265_41870266_AG_+
bta-miR-188-vs-13_41870265_41870266_AG_+
bta-miR-192-vs-13_41870265_41870266_AG_+
bta-miR-193a-5p-vs-13_41870265_41870266_AG_+
bta-miR-215-vs-13_41870265_41870266_AG_+
bta-miR-21-5p-vs-13_41870265_41870266_AG_+
bta-miR-2284r-vs-13_41870265_41870266_AG_+
bta-miR-2285ak-5p-vs-13_41870265_41870266_AG_+
bta-miR-2285bh-vs-13_41870265_41870266_AG_+
bta-miR-2285bs-vs-13_41870265_41870266_AG_+
bta-miR-2285dl-3p-vs-13_41870265_41870266_AG_+
bta-miR-2287-vs-13_41870265_41870266_AG_+
bta-miR-2290-vs-13_41870265_41870266_AG_+
bta-miR-2309-vs-13_41870265_41870266_AG_+
bta-miR-2322-3p-vs-13_41870265_41870266_AG_+
bta-miR-2324-vs-13_41870265_41870266_AG_+
bta-miR-2340-vs-13_41870265_41870266_AG_+
bta-miR-2353-vs-13_41870265_41870266_AG_+
bta-miR-2374-vs-13_41870265_41870266_AG_+
bta-miR-2393-vs-13_41870265_41870266_AG_+
bta-miR-23b-5p-vs-13_41870265_41870266_AG_+
bta-miR-2412-vs-13_41870265_41870266_AG_+
bta-miR-2420-vs-13_41870265_41870266_AG_+
bta-miR-2424-vs-13_41870265_41870266_AG_+
bta-miR-2462-vs-13_41870265_41870266_AG_+
bta-miR-2471-5p-vs-13_41870265_41870266_AG_+
bta-miR-2473-vs-13_41870265_41870266_AG_+
bta-miR-2482-vs-13_41870265_41870266_AG_+
bta-miR-2888-vs-13_41870265_41870266_AG_+
bta-miR-2891-vs-13_41870265_41870266_AG_+
bta-miR-2898-vs-13_41870265_41870266_AG_+
bta-miR-296-3p-vs-13_41870265_41870266_AG_+
bta-miR-326-vs-13_41870265_41870266_AG_+
bta-miR-329b-vs-13_41870265_41870266_AG_+
bta-miR-331-3p-vs-13_41870265_41870266_AG_+
bta-miR-3578-vs-13_41870265_41870266_AG_+
bta-miR-432-vs-13_41870265_41870266_AG_+
bta-miR-455-3p-vs-13_41870265_41870266_AG_+
bta-miR-491-vs-13_41870265_41870266_AG_+
bta-miR-493-vs-13_41870265_41870266_AG_+
bta-miR-507b-vs-13_41870265_41870266_AG_+
bta-miR-551a-vs-13_41870265_41870266_AG_+
bta-miR-551b-vs-13_41870265_41870266_AG_+
bta-miR-615-vs-13_41870265_41870266_AG_+
bta-miR-6523a-vs-13_41870265_41870266_AG_+
bta-miR-6529a-vs-13_41870265_41870266_AG_+
bta-miR-660-vs-13_41870265_41870266_AG_+
bta-miR-7180-vs-13_41870265_41870266_AG_+
bta-miR-876-vs-13_41870265_41870266_AG_+
bta-miR-10020-vs-13_41870285_41870286_AG_+
bta-miR-10167-3p-vs-13_41870285_41870286_AG_+
bta-miR-10178-5p-vs-13_41870285_41870286_AG_+
bta-miR-10184-3p-vs-13_41870285_41870286_AG_+
bta-miR-11971-vs-13_41870285_41870286_AG_+
bta-miR-11988-vs-13_41870285_41870286_AG_+
bta-miR-12040-vs-13_41870285_41870286_AG_+
bta-miR-12060-vs-13_41870285_41870286_AG_+
bta-miR-1248-vs-13_41870285_41870286_AG_+
bta-miR-130a-vs-13_41870285_41870286_AG_+
bta-miR-130b-vs-13_41870285_41870286_AG_+
bta-miR-1343-3p-vs-13_41870285_41870286_AG_+
bta-miR-138-vs-13_41870285_41870286_AG_+
bta-miR-148a-vs-13_41870285_41870286_AG_+
bta-miR-148b-vs-13_41870285_41870286_AG_+
bta-miR-152-vs-13_41870285_41870286_AG_+
bta-miR-154b-vs-13_41870285_41870286_AG_+
bta-miR-1777a-vs-13_41870285_41870286_AG_+
bta-miR-1814a-vs-13_41870285_41870286_AG_+
bta-miR-193a-5p-vs-13_41870285_41870286_AG_+
bta-miR-199a-5p-vs-13_41870285_41870286_AG_+
bta-miR-199b-vs-13_41870285_41870286_AG_+
bta-miR-216b-vs-13_41870285_41870286_AG_+
bta-miR-2300b-3p-vs-13_41870285_41870286_AG_+
bta-miR-2309-vs-13_41870285_41870286_AG_+
bta-miR-2322-3p-vs-13_41870285_41870286_AG_+
bta-miR-2327-vs-13_41870285_41870286_AG_+
bta-miR-2333-vs-13_41870285_41870286_AG_+
bta-miR-2337-vs-13_41870285_41870286_AG_+
bta-miR-2340-vs-13_41870285_41870286_AG_+
bta-miR-2346-vs-13_41870285_41870286_AG_+
bta-miR-2383-vs-13_41870285_41870286_AG_+
bta-miR-2389-vs-13_41870285_41870286_AG_+
bta-miR-2393-vs-13_41870285_41870286_AG_+
bta-miR-2420-vs-13_41870285_41870286_AG_+
bta-miR-2422-vs-13_41870285_41870286_AG_+
bta-miR-2424-vs-13_41870285_41870286_AG_+
bta-miR-2433-vs-13_41870285_41870286_AG_+
bta-miR-2438-vs-13_41870285_41870286_AG_+
bta-miR-2462-vs-13_41870285_41870286_AG_+
bta-miR-2471-5p-vs-13_41870285_41870286_AG_+
bta-miR-2482-vs-13_41870285_41870286_AG_+
bta-miR-2891-vs-13_41870285_41870286_AG_+
bta-miR-2897-vs-13_41870285_41870286_AG_+
bta-miR-301a-vs-13_41870285_41870286_AG_+
bta-miR-301b-vs-13_41870285_41870286_AG_+
bta-miR-326-vs-13_41870285_41870286_AG_+
bta-miR-329b-vs-13_41870285_41870286_AG_+
bta-miR-423-5p-vs-13_41870285_41870286_AG_+
bta-miR-454-vs-13_41870285_41870286_AG_+
bta-miR-491-vs-13_41870285_41870286_AG_+
bta-miR-493-vs-13_41870285_41870286_AG_+
bta-miR-6529a-vs-13_41870285_41870286_AG_+
bta-miR-669-vs-13_41870285_41870286_AG_+
bta-miR-7180-vs-13_41870285_41870286_AG_+
bta-miR-876-vs-13_41870285_41870286_AG_+
bta-miR-10171-3p-vs-13_41870584_41870585_AG_+
bta-miR-1185-vs-13_41870584_41870585_AG_+
bta-miR-11978-vs-13_41870584_41870585_AG_+
bta-miR-11986b-vs-13_41870584_41870585_AG_+
bta-miR-11998-vs-13_41870584_41870585_AG_+
bta-miR-12055-vs-13_41870584_41870585_AG_+
bta-miR-12058-vs-13_41870584_41870585_AG_+
bta-miR-12059-vs-13_41870584_41870585_AG_+
bta-miR-122-vs-13_41870584_41870585_AG_+
bta-miR-1251-vs-13_41870584_41870585_AG_+
bta-miR-142-3p-vs-13_41870584_41870585_AG_+
bta-miR-154c-vs-13_41870584_41870585_AG_+
bta-miR-18a-vs-13_41870584_41870585_AG_+
bta-miR-18b-vs-13_41870584_41870585_AG_+
bta-miR-214-vs-13_41870584_41870585_AG_+
bta-miR-2290-vs-13_41870584_41870585_AG_+
bta-miR-2291-vs-13_41870584_41870585_AG_+
bta-miR-2305-vs-13_41870584_41870585_AG_+
bta-miR-2316-vs-13_41870584_41870585_AG_+
bta-miR-2325c-vs-13_41870584_41870585_AG_+
bta-miR-2368-5p-vs-13_41870584_41870585_AG_+
bta-miR-2399-3p-vs-13_41870584_41870585_AG_+
bta-miR-2411-5p-vs-13_41870584_41870585_AG_+
bta-miR-2434-vs-13_41870584_41870585_AG_+
bta-miR-2438-vs-13_41870584_41870585_AG_+
bta-miR-2451-vs-13_41870584_41870585_AG_+
bta-miR-2452-vs-13_41870584_41870585_AG_+
bta-miR-2454-3p-vs-13_41870584_41870585_AG_+
bta-miR-2475-vs-13_41870584_41870585_AG_+
bta-miR-2888-vs-13_41870584_41870585_AG_+
bta-miR-2891-vs-13_41870584_41870585_AG_+
bta-miR-2898-vs-13_41870584_41870585_AG_+
bta-miR-302b-vs-13_41870584_41870585_AG_+
bta-miR-302c-vs-13_41870584_41870585_AG_+
bta-miR-302d-vs-13_41870584_41870585_AG_+
bta-miR-340-vs-13_41870584_41870585_AG_+
bta-miR-3533-vs-13_41870584_41870585_AG_+
bta-miR-3660-vs-13_41870584_41870585_AG_+
bta-miR-371-vs-13_41870584_41870585_AG_+
bta-miR-421-vs-13_41870584_41870585_AG_+
bta-miR-6120-3p-vs-13_41870584_41870585_AG_+
bta-miR-6120-5p-vs-13_41870584_41870585_AG_+
bta-miR-6523a-vs-13_41870584_41870585_AG_+
bta-miR-665-vs-13_41870584_41870585_AG_+
bta-miR-761-vs-13_41870584_41870585_AG_+
bta-miR-7864-vs-13_41870584_41870585_AG_+
bta-miR-95-vs-13_41870584_41870585_AG_+
bta-miR-10171-3p-vs-13_41870600_41870601_AG_+
bta-miR-10176-5p-vs-13_41870600_41870601_AG_+
bta-miR-10185-5p-vs-13_41870600_41870601_AG_+
bta-miR-1185-vs-13_41870600_41870601_AG_+
bta-miR-11986b-vs-13_41870600_41870601_AG_+
bta-miR-11989-vs-13_41870600_41870601_AG_+
bta-miR-11998-vs-13_41870600_41870601_AG_+
bta-miR-12017-vs-13_41870600_41870601_AG_+
bta-miR-12026-vs-13_41870600_41870601_AG_+
bta-miR-12043-vs-13_41870600_41870601_AG_+
bta-miR-12058-vs-13_41870600_41870601_AG_+
bta-miR-122-vs-13_41870600_41870601_AG_+
bta-miR-1251-vs-13_41870600_41870601_AG_+
bta-miR-149-3p-vs-13_41870600_41870601_AG_+
bta-miR-154c-vs-13_41870600_41870601_AG_+
bta-miR-1814a-vs-13_41870600_41870601_AG_+
bta-miR-18a-vs-13_41870600_41870601_AG_+
bta-miR-18b-vs-13_41870600_41870601_AG_+
bta-miR-22-5p-vs-13_41870600_41870601_AG_+
bta-miR-2290-vs-13_41870600_41870601_AG_+
bta-miR-2295-vs-13_41870600_41870601_AG_+
bta-miR-2299-3p-vs-13_41870600_41870601_AG_+
bta-miR-2305-vs-13_41870600_41870601_AG_+
bta-miR-2316-vs-13_41870600_41870601_AG_+
bta-miR-2325c-vs-13_41870600_41870601_AG_+
bta-miR-2343-vs-13_41870600_41870601_AG_+
bta-miR-2368-5p-vs-13_41870600_41870601_AG_+
bta-miR-2398-vs-13_41870600_41870601_AG_+
bta-miR-2406-vs-13_41870600_41870601_AG_+
bta-miR-2411-5p-vs-13_41870600_41870601_AG_+
bta-miR-2434-vs-13_41870600_41870601_AG_+
bta-miR-2438-vs-13_41870600_41870601_AG_+
bta-miR-2451-vs-13_41870600_41870601_AG_+
bta-miR-2452-vs-13_41870600_41870601_AG_+
bta-miR-2464-3p-vs-13_41870600_41870601_AG_+
bta-miR-2475-vs-13_41870600_41870601_AG_+
bta-miR-2485-vs-13_41870600_41870601_AG_+
bta-miR-2888-vs-13_41870600_41870601_AG_+
bta-miR-2891-vs-13_41870600_41870601_AG_+
bta-miR-2893-vs-13_41870600_41870601_AG_+
bta-miR-2898-vs-13_41870600_41870601_AG_+
bta-miR-302b-vs-13_41870600_41870601_AG_+
bta-miR-302c-vs-13_41870600_41870601_AG_+
bta-miR-302d-vs-13_41870600_41870601_AG_+
bta-miR-326-vs-13_41870600_41870601_AG_+
bta-miR-3533-vs-13_41870600_41870601_AG_+
bta-miR-371-vs-13_41870600_41870601_AG_+
bta-miR-3957-vs-13_41870600_41870601_AG_+
bta-miR-6523a-vs-13_41870600_41870601_AG_+
bta-miR-6525-vs-13_41870600_41870601_AG_+
bta-miR-7864-vs-13_41870600_41870601_AG_+
bta-miR-7865-vs-13_41870600_41870601_AG_+
bta-miR-877-vs-13_41870600_41870601_AG_+
bta-miR-10171-3p-vs-13_41870603_41870604_AG_+
bta-miR-10172-3p-vs-13_41870603_41870604_AG_+
bta-miR-10176-5p-vs-13_41870603_41870604_AG_+
bta-miR-10185-5p-vs-13_41870603_41870604_AG_+
bta-miR-1185-vs-13_41870603_41870604_AG_+
bta-miR-1197-vs-13_41870603_41870604_AG_+
bta-miR-11988-vs-13_41870603_41870604_AG_+
bta-miR-11989-vs-13_41870603_41870604_AG_+
bta-miR-11998-vs-13_41870603_41870604_AG_+
bta-miR-12003-vs-13_41870603_41870604_AG_+
bta-miR-12017-vs-13_41870603_41870604_AG_+
bta-miR-12026-vs-13_41870603_41870604_AG_+
bta-miR-12043-vs-13_41870603_41870604_AG_+
bta-miR-12058-vs-13_41870603_41870604_AG_+
bta-miR-122-vs-13_41870603_41870604_AG_+
bta-miR-124a-vs-13_41870603_41870604_AG_+
bta-miR-124b-vs-13_41870603_41870604_AG_+
bta-miR-1256-vs-13_41870603_41870604_AG_+
bta-miR-149-3p-vs-13_41870603_41870604_AG_+
bta-miR-154c-vs-13_41870603_41870604_AG_+
bta-miR-1777a-vs-13_41870603_41870604_AG_+
bta-miR-1814a-vs-13_41870603_41870604_AG_+
bta-miR-22-5p-vs-13_41870603_41870604_AG_+
bta-miR-2299-3p-vs-13_41870603_41870604_AG_+
bta-miR-2300b-3p-vs-13_41870603_41870604_AG_+
bta-miR-2305-vs-13_41870603_41870604_AG_+
bta-miR-2325c-vs-13_41870603_41870604_AG_+
bta-miR-2327-vs-13_41870603_41870604_AG_+
bta-miR-2339-vs-13_41870603_41870604_AG_+
bta-miR-2343-vs-13_41870603_41870604_AG_+
bta-miR-2368-5p-vs-13_41870603_41870604_AG_+
bta-miR-2387-vs-13_41870603_41870604_AG_+
bta-miR-2389-vs-13_41870603_41870604_AG_+
bta-miR-2398-vs-13_41870603_41870604_AG_+
bta-miR-2406-vs-13_41870603_41870604_AG_+
bta-miR-2411-5p-vs-13_41870603_41870604_AG_+
bta-miR-2433-vs-13_41870603_41870604_AG_+
bta-miR-2434-vs-13_41870603_41870604_AG_+
bta-miR-2438-vs-13_41870603_41870604_AG_+
bta-miR-2443-vs-13_41870603_41870604_AG_+
bta-miR-2451-vs-13_41870603_41870604_AG_+
bta-miR-2452-vs-13_41870603_41870604_AG_+
bta-miR-2464-3p-vs-13_41870603_41870604_AG_+
bta-miR-2475-vs-13_41870603_41870604_AG_+
bta-miR-2485-vs-13_41870603_41870604_AG_+
bta-miR-2888-vs-13_41870603_41870604_AG_+
bta-miR-2891-vs-13_41870603_41870604_AG_+
bta-miR-2893-vs-13_41870603_41870604_AG_+
bta-miR-2898-vs-13_41870603_41870604_AG_+
bta-miR-302b-vs-13_41870603_41870604_AG_+
bta-miR-302c-vs-13_41870603_41870604_AG_+
bta-miR-302d-vs-13_41870603_41870604_AG_+
bta-miR-326-vs-13_41870603_41870604_AG_+
bta-miR-3533-vs-13_41870603_41870604_AG_+
bta-miR-371-vs-13_41870603_41870604_AG_+
bta-miR-3957-vs-13_41870603_41870604_AG_+
bta-miR-6523a-vs-13_41870603_41870604_AG_+
bta-miR-6525-vs-13_41870603_41870604_AG_+
bta-miR-7-vs-13_41870603_41870604_AG_+
bta-miR-7864-vs-13_41870603_41870604_AG_+
bta-miR-7865-vs-13_41870603_41870604_AG_+
bta-miR-877-vs-13_41870603_41870604_AG_+
bta-miR-12004-vs-17_19997744_19997745_AG_+
bta-miR-12033-vs-17_19997744_19997745_AG_+
bta-miR-12050-vs-17_19997744_19997745_AG_+
bta-miR-12058-vs-17_19997744_19997745_AG_+
bta-miR-125a-vs-17_19997744_19997745_AG_+
bta-miR-125b-vs-17_19997744_19997745_AG_+
bta-miR-1291-vs-17_19997744_19997745_AG_+
bta-miR-133a-vs-17_19997744_19997745_AG_+
bta-miR-133b-vs-17_19997744_19997745_AG_+
bta-miR-133c-vs-17_19997744_19997745_AG_+
bta-miR-134-vs-17_19997744_19997745_AG_+
bta-miR-1343-3p-vs-17_19997744_19997745_AG_+
bta-miR-138-vs-17_19997744_19997745_AG_+
bta-miR-142-3p-vs-17_19997744_19997745_AG_+
bta-miR-1814a-vs-17_19997744_19997745_AG_+
bta-miR-1814b-vs-17_19997744_19997745_AG_+
bta-miR-1842-vs-17_19997744_19997745_AG_+
bta-miR-2285as-vs-17_19997744_19997745_AG_+
bta-miR-2301-vs-17_19997744_19997745_AG_+
bta-miR-2325b-vs-17_19997744_19997745_AG_+
bta-miR-2376-vs-17_19997744_19997745_AG_+
bta-miR-2379-vs-17_19997744_19997745_AG_+
bta-miR-2380-vs-17_19997744_19997745_AG_+
bta-miR-2395-vs-17_19997744_19997745_AG_+
bta-miR-2894-vs-17_19997744_19997745_AG_+
bta-miR-2902-vs-17_19997744_19997745_AG_+
bta-miR-326-vs-17_19997744_19997745_AG_+
bta-miR-328-vs-17_19997744_19997745_AG_+
bta-miR-3600-vs-17_19997744_19997745_AG_+
bta-miR-669-vs-17_19997744_19997745_AG_+
bta-miR-670-vs-17_19997744_19997745_AG_+
bta-miR-760-3p-vs-17_19997744_19997745_AG_+
bta-miR-12004-vs-17_19997747_19997748_AG_+
bta-miR-12033-vs-17_19997747_19997748_AG_+
bta-miR-12050-vs-17_19997747_19997748_AG_+
bta-miR-12058-vs-17_19997747_19997748_AG_+
bta-miR-125a-vs-17_19997747_19997748_AG_+
bta-miR-125b-vs-17_19997747_19997748_AG_+
bta-miR-1291-vs-17_19997747_19997748_AG_+
bta-miR-133a-vs-17_19997747_19997748_AG_+
bta-miR-133b-vs-17_19997747_19997748_AG_+
bta-miR-133c-vs-17_19997747_19997748_AG_+
bta-miR-134-vs-17_19997747_19997748_AG_+
bta-miR-1343-3p-vs-17_19997747_19997748_AG_+
bta-miR-138-vs-17_19997747_19997748_AG_+
bta-miR-1814a-vs-17_19997747_19997748_AG_+
bta-miR-1814b-vs-17_19997747_19997748_AG_+
bta-miR-1842-vs-17_19997747_19997748_AG_+
bta-miR-2285as-vs-17_19997747_19997748_AG_+
bta-miR-2297-vs-17_19997747_19997748_AG_+
bta-miR-2301-vs-17_19997747_19997748_AG_+
bta-miR-2325b-vs-17_19997747_19997748_AG_+
bta-miR-2376-vs-17_19997747_19997748_AG_+
bta-miR-2379-vs-17_19997747_19997748_AG_+
bta-miR-2380-vs-17_19997747_19997748_AG_+
bta-miR-2395-vs-17_19997747_19997748_AG_+
bta-miR-2471-3p-vs-17_19997747_19997748_AG_+
bta-miR-2894-vs-17_19997747_19997748_AG_+
bta-miR-2902-vs-17_19997747_19997748_AG_+
bta-miR-326-vs-17_19997747_19997748_AG_+
bta-miR-328-vs-17_19997747_19997748_AG_+
bta-miR-3600-vs-17_19997747_19997748_AG_+
bta-miR-669-vs-17_19997747_19997748_AG_+
bta-miR-670-vs-17_19997747_19997748_AG_+
bta-miR-760-3p-vs-17_19997747_19997748_AG_+
bta-miR-7862-vs-17_19997747_19997748_AG_+
bta-miR-12004-vs-17_19997749_19997750_AG_+
bta-miR-12033-vs-17_19997749_19997750_AG_+
bta-miR-12050-vs-17_19997749_19997750_AG_+
bta-miR-125a-vs-17_19997749_19997750_AG_+
bta-miR-125b-vs-17_19997749_19997750_AG_+
bta-miR-1291-vs-17_19997749_19997750_AG_+
bta-miR-133a-vs-17_19997749_19997750_AG_+
bta-miR-133b-vs-17_19997749_19997750_AG_+
bta-miR-133c-vs-17_19997749_19997750_AG_+
bta-miR-134-vs-17_19997749_19997750_AG_+
bta-miR-1343-3p-vs-17_19997749_19997750_AG_+
bta-miR-138-vs-17_19997749_19997750_AG_+
bta-miR-1814a-vs-17_19997749_19997750_AG_+
bta-miR-1814b-vs-17_19997749_19997750_AG_+
bta-miR-1842-vs-17_19997749_19997750_AG_+
bta-miR-2285as-vs-17_19997749_19997750_AG_+
bta-miR-2292-vs-17_19997749_19997750_AG_+
bta-miR-2301-vs-17_19997749_19997750_AG_+
bta-miR-2325b-vs-17_19997749_19997750_AG_+
bta-miR-2376-vs-17_19997749_19997750_AG_+
bta-miR-2379-vs-17_19997749_19997750_AG_+
bta-miR-2380-vs-17_19997749_19997750_AG_+
bta-miR-2386-vs-17_19997749_19997750_AG_+
bta-miR-2395-vs-17_19997749_19997750_AG_+
bta-miR-2397-5p-vs-17_19997749_19997750_AG_+
bta-miR-2471-3p-vs-17_19997749_19997750_AG_+
bta-miR-2894-vs-17_19997749_19997750_AG_+
bta-miR-2899-vs-17_19997749_19997750_AG_+
bta-miR-2902-vs-17_19997749_19997750_AG_+
bta-miR-326-vs-17_19997749_19997750_AG_+
bta-miR-328-vs-17_19997749_19997750_AG_+
bta-miR-3600-vs-17_19997749_19997750_AG_+
bta-miR-541-vs-17_19997749_19997750_AG_+
bta-miR-669-vs-17_19997749_19997750_AG_+
bta-miR-670-vs-17_19997749_19997750_AG_+
bta-miR-760-3p-vs-17_19997749_19997750_AG_+
bta-miR-10167-3p-vs-17_19997775_19997776_AG_+
bta-miR-12007-vs-17_19997775_19997776_AG_+
bta-miR-12050-vs-17_19997775_19997776_AG_+
bta-miR-134-vs-17_19997775_19997776_AG_+
bta-miR-138-vs-17_19997775_19997776_AG_+
bta-miR-1584-5p-vs-17_19997775_19997776_AG_+
bta-miR-1814a-vs-17_19997775_19997776_AG_+
bta-miR-1814b-vs-17_19997775_19997776_AG_+
bta-miR-223-vs-17_19997775_19997776_AG_+
bta-miR-22-5p-vs-17_19997775_19997776_AG_+
bta-miR-2292-vs-17_19997775_19997776_AG_+
bta-miR-2305-vs-17_19997775_19997776_AG_+
bta-miR-2321-vs-17_19997775_19997776_AG_+
bta-miR-2325b-vs-17_19997775_19997776_AG_+
bta-miR-2357-vs-17_19997775_19997776_AG_+
bta-miR-2374-vs-17_19997775_19997776_AG_+
bta-miR-2379-vs-17_19997775_19997776_AG_+
bta-miR-2380-vs-17_19997775_19997776_AG_+
bta-miR-2382-5p-vs-17_19997775_19997776_AG_+
bta-miR-2386-vs-17_19997775_19997776_AG_+
bta-miR-2395-vs-17_19997775_19997776_AG_+
bta-miR-2399-5p-vs-17_19997775_19997776_AG_+
bta-miR-2412-vs-17_19997775_19997776_AG_+
bta-miR-2471-3p-vs-17_19997775_19997776_AG_+
bta-miR-2472-vs-17_19997775_19997776_AG_+
bta-miR-2902-vs-17_19997775_19997776_AG_+
bta-miR-491-vs-17_19997775_19997776_AG_+
bta-miR-10174-3p-vs-17_19997828_19997829_AG_+
bta-miR-11977-vs-17_19997828_19997829_AG_+
bta-miR-11991-vs-17_19997828_19997829_AG_+
bta-miR-12004-vs-17_19997828_19997829_AG_+
bta-miR-12007-vs-17_19997828_19997829_AG_+
bta-miR-12037-vs-17_19997828_19997829_AG_+
bta-miR-133c-vs-17_19997828_19997829_AG_+
bta-miR-1343-3p-vs-17_19997828_19997829_AG_+
bta-miR-138-vs-17_19997828_19997829_AG_+
bta-miR-142-3p-vs-17_19997828_19997829_AG_+
bta-miR-1584-5p-vs-17_19997828_19997829_AG_+
bta-miR-1814a-vs-17_19997828_19997829_AG_+
bta-miR-187-vs-17_19997828_19997829_AG_+
bta-miR-212-vs-17_19997828_19997829_AG_+
bta-miR-218-vs-17_19997828_19997829_AG_+
bta-miR-2289-vs-17_19997828_19997829_AG_+
bta-miR-2300a-5p-vs-17_19997828_19997829_AG_+
bta-miR-2324-vs-17_19997828_19997829_AG_+
bta-miR-2328-3p-vs-17_19997828_19997829_AG_+
bta-miR-2361-vs-17_19997828_19997829_AG_+
bta-miR-2374-vs-17_19997828_19997829_AG_+
bta-miR-2397-5p-vs-17_19997828_19997829_AG_+
bta-miR-23a-vs-17_19997828_19997829_AG_+
bta-miR-23b-3p-vs-17_19997828_19997829_AG_+
bta-miR-2412-vs-17_19997828_19997829_AG_+
bta-miR-2419-5p-vs-17_19997828_19997829_AG_+
bta-miR-2444-vs-17_19997828_19997829_AG_+
bta-miR-2482-vs-17_19997828_19997829_AG_+
bta-miR-2891-vs-17_19997828_19997829_AG_+
bta-miR-326-vs-17_19997828_19997829_AG_+
bta-miR-3600-vs-17_19997828_19997829_AG_+
bta-miR-507-3p-vs-17_19997828_19997829_AG_+
bta-miR-6523a-vs-17_19997828_19997829_AG_+
bta-miR-9-5p-vs-17_19997828_19997829_AG_+
bta-miR-10174-3p-vs-17_19997831_19997832_AG_+
bta-miR-11977-vs-17_19997831_19997832_AG_+
bta-miR-11991-vs-17_19997831_19997832_AG_+
bta-miR-12004-vs-17_19997831_19997832_AG_+
bta-miR-12007-vs-17_19997831_19997832_AG_+
bta-miR-12037-vs-17_19997831_19997832_AG_+
bta-miR-12042-vs-17_19997831_19997832_AG_+
bta-miR-133c-vs-17_19997831_19997832_AG_+
bta-miR-1343-3p-vs-17_19997831_19997832_AG_+
bta-miR-138-vs-17_19997831_19997832_AG_+
bta-miR-142-3p-vs-17_19997831_19997832_AG_+
bta-miR-1584-5p-vs-17_19997831_19997832_AG_+
bta-miR-1814a-vs-17_19997831_19997832_AG_+
bta-miR-187-vs-17_19997831_19997832_AG_+
bta-miR-212-vs-17_19997831_19997832_AG_+
bta-miR-218-vs-17_19997831_19997832_AG_+
bta-miR-2289-vs-17_19997831_19997832_AG_+
bta-miR-2300a-5p-vs-17_19997831_19997832_AG_+
bta-miR-2324-vs-17_19997831_19997832_AG_+
bta-miR-2328-3p-vs-17_19997831_19997832_AG_+
bta-miR-2361-vs-17_19997831_19997832_AG_+
bta-miR-2374-vs-17_19997831_19997832_AG_+
bta-miR-2397-5p-vs-17_19997831_19997832_AG_+
bta-miR-23a-vs-17_19997831_19997832_AG_+
bta-miR-23b-3p-vs-17_19997831_19997832_AG_+
bta-miR-2412-vs-17_19997831_19997832_AG_+
bta-miR-2419-5p-vs-17_19997831_19997832_AG_+
bta-miR-2444-vs-17_19997831_19997832_AG_+
bta-miR-2480-vs-17_19997831_19997832_AG_+
bta-miR-2482-vs-17_19997831_19997832_AG_+
bta-miR-2891-vs-17_19997831_19997832_AG_+
bta-miR-326-vs-17_19997831_19997832_AG_+
bta-miR-3600-vs-17_19997831_19997832_AG_+
bta-miR-584-vs-17_19997831_19997832_AG_+
bta-miR-6523a-vs-17_19997831_19997832_AG_+
bta-miR-9-5p-vs-17_19997831_19997832_AG_+
bta-miR-11977-vs-17_19997837_19997838_AG_+
bta-miR-11991-vs-17_19997837_19997838_AG_+
bta-miR-12004-vs-17_19997837_19997838_AG_+
bta-miR-12007-vs-17_19997837_19997838_AG_+
bta-miR-12030-vs-17_19997837_19997838_AG_+
bta-miR-12037-vs-17_19997837_19997838_AG_+
bta-miR-12042-vs-17_19997837_19997838_AG_+
bta-miR-133c-vs-17_19997837_19997838_AG_+
bta-miR-138-vs-17_19997837_19997838_AG_+
bta-miR-142-3p-vs-17_19997837_19997838_AG_+
bta-miR-1584-5p-vs-17_19997837_19997838_AG_+
bta-miR-1603-vs-17_19997837_19997838_AG_+
bta-miR-1814a-vs-17_19997837_19997838_AG_+
bta-miR-212-vs-17_19997837_19997838_AG_+
bta-miR-218-vs-17_19997837_19997838_AG_+
bta-miR-22-5p-vs-17_19997837_19997838_AG_+
bta-miR-2300a-5p-vs-17_19997837_19997838_AG_+
bta-miR-2324-vs-17_19997837_19997838_AG_+
bta-miR-2328-3p-vs-17_19997837_19997838_AG_+
bta-miR-2361-vs-17_19997837_19997838_AG_+
bta-miR-2374-vs-17_19997837_19997838_AG_+
bta-miR-2412-vs-17_19997837_19997838_AG_+
bta-miR-2444-vs-17_19997837_19997838_AG_+
bta-miR-2480-vs-17_19997837_19997838_AG_+
bta-miR-2482-vs-17_19997837_19997838_AG_+
bta-miR-2891-vs-17_19997837_19997838_AG_+
bta-miR-326-vs-17_19997837_19997838_AG_+
bta-miR-3600-vs-17_19997837_19997838_AG_+
bta-miR-584-vs-17_19997837_19997838_AG_+
bta-miR-6523a-vs-17_19997837_19997838_AG_+
bta-miR-9-5p-vs-17_19997837_19997838_AG_+
bta-miR-10161-5p-vs-17_19997853_19997854_AG_+
bta-miR-10165-5p-vs-17_19997853_19997854_AG_+
bta-miR-11977-vs-17_19997853_19997854_AG_+
bta-miR-11993-vs-17_19997853_19997854_AG_+
bta-miR-12004-vs-17_19997853_19997854_AG_+
bta-miR-12005-vs-17_19997853_19997854_AG_+
bta-miR-12006-vs-17_19997853_19997854_AG_+
bta-miR-12007-vs-17_19997853_19997854_AG_+
bta-miR-133c-vs-17_19997853_19997854_AG_+
bta-miR-154a-vs-17_19997853_19997854_AG_+
bta-miR-1584-5p-vs-17_19997853_19997854_AG_+
bta-miR-1603-vs-17_19997853_19997854_AG_+
bta-miR-1814a-vs-17_19997853_19997854_AG_+
bta-miR-212-vs-17_19997853_19997854_AG_+
bta-miR-218-vs-17_19997853_19997854_AG_+
bta-miR-219-vs-17_19997853_19997854_AG_+
bta-miR-2300a-5p-vs-17_19997853_19997854_AG_+
bta-miR-2324-vs-17_19997853_19997854_AG_+
bta-miR-2328-3p-vs-17_19997853_19997854_AG_+
bta-miR-2338-vs-17_19997853_19997854_AG_+
bta-miR-2357-vs-17_19997853_19997854_AG_+
bta-miR-2369-vs-17_19997853_19997854_AG_+
bta-miR-2374-vs-17_19997853_19997854_AG_+
bta-miR-2410-vs-17_19997853_19997854_AG_+
bta-miR-2412-vs-17_19997853_19997854_AG_+
bta-miR-2415-5p-vs-17_19997853_19997854_AG_+
bta-miR-2421-vs-17_19997853_19997854_AG_+
bta-miR-2427-vs-17_19997853_19997854_AG_+
bta-miR-2428-vs-17_19997853_19997854_AG_+
bta-miR-2455-vs-17_19997853_19997854_AG_+
bta-miR-2480-vs-17_19997853_19997854_AG_+
bta-miR-2482-vs-17_19997853_19997854_AG_+
bta-miR-2891-vs-17_19997853_19997854_AG_+
bta-miR-326-vs-17_19997853_19997854_AG_+
bta-miR-3600-vs-17_19997853_19997854_AG_+
bta-miR-382-vs-17_19997853_19997854_AG_+
bta-miR-4444-vs-17_19997853_19997854_AG_+
bta-miR-486-vs-17_19997853_19997854_AG_+
bta-miR-584-vs-17_19997853_19997854_AG_+
bta-miR-6523a-vs-17_19997853_19997854_AG_+
bta-miR-6526-vs-17_19997853_19997854_AG_+
bta-miR-664a-vs-17_19997853_19997854_AG_+
bta-miR-940-vs-17_19997853_19997854_AG_+
bta-miR-9-5p-vs-17_19997853_19997854_AG_+
bta-miR-10161-5p-vs-17_19997859_19997860_AG_+
bta-miR-11977-vs-17_19997859_19997860_AG_+
bta-miR-12004-vs-17_19997859_19997860_AG_+
bta-miR-12005-vs-17_19997859_19997860_AG_+
bta-miR-12006-vs-17_19997859_19997860_AG_+
bta-miR-12007-vs-17_19997859_19997860_AG_+
bta-miR-133c-vs-17_19997859_19997860_AG_+
bta-miR-154a-vs-17_19997859_19997860_AG_+
bta-miR-1603-vs-17_19997859_19997860_AG_+
bta-miR-1814a-vs-17_19997859_19997860_AG_+
bta-miR-212-vs-17_19997859_19997860_AG_+
bta-miR-218-vs-17_19997859_19997860_AG_+
bta-miR-219-vs-17_19997859_19997860_AG_+
bta-miR-2300a-5p-vs-17_19997859_19997860_AG_+
bta-miR-2308-vs-17_19997859_19997860_AG_+
bta-miR-2328-3p-vs-17_19997859_19997860_AG_+
bta-miR-2330-5p-vs-17_19997859_19997860_AG_+
bta-miR-2332-vs-17_19997859_19997860_AG_+
bta-miR-2338-vs-17_19997859_19997860_AG_+
bta-miR-2369-vs-17_19997859_19997860_AG_+
bta-miR-2410-vs-17_19997859_19997860_AG_+
bta-miR-2415-5p-vs-17_19997859_19997860_AG_+
bta-miR-2421-vs-17_19997859_19997860_AG_+
bta-miR-2427-vs-17_19997859_19997860_AG_+
bta-miR-2428-vs-17_19997859_19997860_AG_+
bta-miR-24-3p-vs-17_19997859_19997860_AG_+
bta-miR-2480-vs-17_19997859_19997860_AG_+
bta-miR-2482-vs-17_19997859_19997860_AG_+
bta-miR-27a-5p-vs-17_19997859_19997860_AG_+
bta-miR-2891-vs-17_19997859_19997860_AG_+
bta-miR-326-vs-17_19997859_19997860_AG_+
bta-miR-3600-vs-17_19997859_19997860_AG_+
bta-miR-378b-vs-17_19997859_19997860_AG_+
bta-miR-382-vs-17_19997859_19997860_AG_+
bta-miR-409b-vs-17_19997859_19997860_AG_+
bta-miR-4444-vs-17_19997859_19997860_AG_+
bta-miR-584-vs-17_19997859_19997860_AG_+
bta-miR-6120-5p-vs-17_19997859_19997860_AG_+
bta-miR-664a-vs-17_19997859_19997860_AG_+
bta-miR-7857-3p-vs-17_19997859_19997860_AG_+
bta-miR-940-vs-17_19997859_19997860_AG_+
bta-miR-9-5p-vs-17_19997859_19997860_AG_+
bta-miR-10161-5p-vs-17_19997863_19997864_AG_+
bta-miR-1193-vs-17_19997863_19997864_AG_+
bta-miR-11977-vs-17_19997863_19997864_AG_+
bta-miR-12004-vs-17_19997863_19997864_AG_+
bta-miR-12005-vs-17_19997863_19997864_AG_+
bta-miR-12006-vs-17_19997863_19997864_AG_+
bta-miR-12007-vs-17_19997863_19997864_AG_+
bta-miR-12028-vs-17_19997863_19997864_AG_+
bta-miR-133c-vs-17_19997863_19997864_AG_+
bta-miR-1603-vs-17_19997863_19997864_AG_+
bta-miR-212-vs-17_19997863_19997864_AG_+
bta-miR-218-vs-17_19997863_19997864_AG_+
bta-miR-219-vs-17_19997863_19997864_AG_+
bta-miR-224-vs-17_19997863_19997864_AG_+
bta-miR-2284w-vs-17_19997863_19997864_AG_+
bta-miR-2297-vs-17_19997863_19997864_AG_+
bta-miR-2300a-5p-vs-17_19997863_19997864_AG_+
bta-miR-2308-vs-17_19997863_19997864_AG_+
bta-miR-2328-3p-vs-17_19997863_19997864_AG_+
bta-miR-2330-5p-vs-17_19997863_19997864_AG_+
bta-miR-2332-vs-17_19997863_19997864_AG_+
bta-miR-2338-vs-17_19997863_19997864_AG_+
bta-miR-2366-vs-17_19997863_19997864_AG_+
bta-miR-2369-vs-17_19997863_19997864_AG_+
bta-miR-2410-vs-17_19997863_19997864_AG_+
bta-miR-2415-5p-vs-17_19997863_19997864_AG_+
bta-miR-2421-vs-17_19997863_19997864_AG_+
bta-miR-2427-vs-17_19997863_19997864_AG_+
bta-miR-2428-vs-17_19997863_19997864_AG_+
bta-miR-24-3p-vs-17_19997863_19997864_AG_+
bta-miR-2480-vs-17_19997863_19997864_AG_+
bta-miR-2482-vs-17_19997863_19997864_AG_+
bta-miR-27a-5p-vs-17_19997863_19997864_AG_+
bta-miR-2891-vs-17_19997863_19997864_AG_+
bta-miR-3600-vs-17_19997863_19997864_AG_+
bta-miR-382-vs-17_19997863_19997864_AG_+
bta-miR-409b-vs-17_19997863_19997864_AG_+
bta-miR-4444-vs-17_19997863_19997864_AG_+
bta-miR-483-vs-17_19997863_19997864_AG_+
bta-miR-584-vs-17_19997863_19997864_AG_+
bta-miR-6523a-vs-17_19997863_19997864_AG_+
bta-miR-664a-vs-17_19997863_19997864_AG_+
bta-miR-940-vs-17_19997863_19997864_AG_+
bta-miR-9-5p-vs-17_19997863_19997864_AG_+
bta-miR-10161-5p-vs-17_48759842_48759843_AG_+
bta-miR-10225a-vs-17_48759842_48759843_AG_+
bta-miR-10225b-vs-17_48759842_48759843_AG_+
bta-miR-1193-vs-17_48759842_48759843_AG_+
bta-miR-11972-vs-17_48759842_48759843_AG_+
bta-miR-12005-vs-17_48759842_48759843_AG_+
bta-miR-12042-vs-17_48759842_48759843_AG_+
bta-miR-1246-vs-17_48759842_48759843_AG_+
bta-miR-1287-vs-17_48759842_48759843_AG_+
bta-miR-129-vs-17_48759842_48759843_AG_+
bta-miR-129-5p-vs-17_48759842_48759843_AG_+
bta-miR-138-vs-17_48759842_48759843_AG_+
bta-miR-1814c-vs-17_48759842_48759843_AG_+
bta-miR-182-vs-17_48759842_48759843_AG_+
bta-miR-184-vs-17_48759842_48759843_AG_+
bta-miR-187-vs-17_48759842_48759843_AG_+
bta-miR-193a-vs-17_48759842_48759843_AG_+
bta-miR-193a-5p-vs-17_48759842_48759843_AG_+
bta-miR-224-vs-17_48759842_48759843_AG_+
bta-miR-2284l-vs-17_48759842_48759843_AG_+
bta-miR-2285al-5p-vs-17_48759842_48759843_AG_+
bta-miR-2285ct-vs-17_48759842_48759843_AG_+
bta-miR-2285cw-vs-17_48759842_48759843_AG_+
bta-miR-2301-vs-17_48759842_48759843_AG_+
bta-miR-2308-vs-17_48759842_48759843_AG_+
bta-miR-2310-vs-17_48759842_48759843_AG_+
bta-miR-2324-vs-17_48759842_48759843_AG_+
bta-miR-2325a-vs-17_48759842_48759843_AG_+
bta-miR-2328-3p-vs-17_48759842_48759843_AG_+
bta-miR-2361-vs-17_48759842_48759843_AG_+
bta-miR-2365-vs-17_48759842_48759843_AG_+
bta-miR-2366-vs-17_48759842_48759843_AG_+
bta-miR-2392-vs-17_48759842_48759843_AG_+
bta-miR-2395-vs-17_48759842_48759843_AG_+
bta-miR-2399-5p-vs-17_48759842_48759843_AG_+
bta-miR-2407-vs-17_48759842_48759843_AG_+
bta-miR-2415-5p-vs-17_48759842_48759843_AG_+
bta-miR-2419-3p-vs-17_48759842_48759843_AG_+
bta-miR-2420-vs-17_48759842_48759843_AG_+
bta-miR-2424-vs-17_48759842_48759843_AG_+
bta-miR-2428-vs-17_48759842_48759843_AG_+
bta-miR-2431-5p-vs-17_48759842_48759843_AG_+
bta-miR-2881-vs-17_48759842_48759843_AG_+
bta-miR-2888-vs-17_48759842_48759843_AG_+
bta-miR-2898-vs-17_48759842_48759843_AG_+
bta-miR-2899-vs-17_48759842_48759843_AG_+
bta-miR-2900-vs-17_48759842_48759843_AG_+
bta-miR-296-3p-vs-17_48759842_48759843_AG_+
bta-miR-378d-vs-17_48759842_48759843_AG_+
bta-miR-599-vs-17_48759842_48759843_AG_+
bta-miR-6517-vs-17_48759842_48759843_AG_+
bta-miR-10161-5p-vs-17_48759846_48759847_AG_+
bta-miR-10225a-vs-17_48759846_48759847_AG_+
bta-miR-10225b-vs-17_48759846_48759847_AG_+
bta-miR-1193-vs-17_48759846_48759847_AG_+
bta-miR-11972-vs-17_48759846_48759847_AG_+
bta-miR-12005-vs-17_48759846_48759847_AG_+
bta-miR-12042-vs-17_48759846_48759847_AG_+
bta-miR-12044-vs-17_48759846_48759847_AG_+
bta-miR-1246-vs-17_48759846_48759847_AG_+
bta-miR-1287-vs-17_48759846_48759847_AG_+
bta-miR-129-vs-17_48759846_48759847_AG_+
bta-miR-129-5p-vs-17_48759846_48759847_AG_+
bta-miR-135a-vs-17_48759846_48759847_AG_+
bta-miR-135b-vs-17_48759846_48759847_AG_+
bta-miR-138-vs-17_48759846_48759847_AG_+
bta-miR-1814c-vs-17_48759846_48759847_AG_+
bta-miR-182-vs-17_48759846_48759847_AG_+
bta-miR-184-vs-17_48759846_48759847_AG_+
bta-miR-187-vs-17_48759846_48759847_AG_+
bta-miR-193a-vs-17_48759846_48759847_AG_+
bta-miR-193a-5p-vs-17_48759846_48759847_AG_+
bta-miR-216b-vs-17_48759846_48759847_AG_+
bta-miR-224-vs-17_48759846_48759847_AG_+
bta-miR-2284l-vs-17_48759846_48759847_AG_+
bta-miR-2285al-5p-vs-17_48759846_48759847_AG_+
bta-miR-2285ct-vs-17_48759846_48759847_AG_+
bta-miR-2285cw-vs-17_48759846_48759847_AG_+
bta-miR-2301-vs-17_48759846_48759847_AG_+
bta-miR-2308-vs-17_48759846_48759847_AG_+
bta-miR-2310-vs-17_48759846_48759847_AG_+
bta-miR-2324-vs-17_48759846_48759847_AG_+
bta-miR-2325a-vs-17_48759846_48759847_AG_+
bta-miR-2328-3p-vs-17_48759846_48759847_AG_+
bta-miR-2365-vs-17_48759846_48759847_AG_+
bta-miR-2366-vs-17_48759846_48759847_AG_+
bta-miR-2371-vs-17_48759846_48759847_AG_+
bta-miR-2392-vs-17_48759846_48759847_AG_+
bta-miR-2395-vs-17_48759846_48759847_AG_+
bta-miR-2399-5p-vs-17_48759846_48759847_AG_+
bta-miR-2407-vs-17_48759846_48759847_AG_+
bta-miR-2415-5p-vs-17_48759846_48759847_AG_+
bta-miR-2419-3p-vs-17_48759846_48759847_AG_+
bta-miR-2420-vs-17_48759846_48759847_AG_+
bta-miR-2424-vs-17_48759846_48759847_AG_+
bta-miR-2428-vs-17_48759846_48759847_AG_+
bta-miR-2431-5p-vs-17_48759846_48759847_AG_+
bta-miR-2437-vs-17_48759846_48759847_AG_+
bta-miR-2464-5p-vs-17_48759846_48759847_AG_+
bta-miR-2482-vs-17_48759846_48759847_AG_+
bta-miR-2881-vs-17_48759846_48759847_AG_+
bta-miR-2888-vs-17_48759846_48759847_AG_+
bta-miR-2898-vs-17_48759846_48759847_AG_+
bta-miR-2899-vs-17_48759846_48759847_AG_+
bta-miR-2900-vs-17_48759846_48759847_AG_+
bta-miR-296-3p-vs-17_48759846_48759847_AG_+
bta-miR-378d-vs-17_48759846_48759847_AG_+
bta-miR-599-vs-17_48759846_48759847_AG_+
bta-miR-6517-vs-17_48759846_48759847_AG_+
bta-miR-876-vs-17_48759846_48759847_AG_+
bta-miR-10161-5p-vs-17_48759847_48759848_AG_+
bta-miR-10225a-vs-17_48759847_48759848_AG_+
bta-miR-10225b-vs-17_48759847_48759848_AG_+
bta-miR-1193-vs-17_48759847_48759848_AG_+
bta-miR-11972-vs-17_48759847_48759848_AG_+
bta-miR-12000-vs-17_48759847_48759848_AG_+
bta-miR-12005-vs-17_48759847_48759848_AG_+
bta-miR-12007-vs-17_48759847_48759848_AG_+
bta-miR-12042-vs-17_48759847_48759848_AG_+
bta-miR-12044-vs-17_48759847_48759848_AG_+
bta-miR-1225-3p-vs-17_48759847_48759848_AG_+
bta-miR-1246-vs-17_48759847_48759848_AG_+
bta-miR-127-vs-17_48759847_48759848_AG_+
bta-miR-1287-vs-17_48759847_48759848_AG_+
bta-miR-129-vs-17_48759847_48759848_AG_+
bta-miR-129-3p-vs-17_48759847_48759848_AG_+
bta-miR-129-5p-vs-17_48759847_48759848_AG_+
bta-miR-135a-vs-17_48759847_48759848_AG_+
bta-miR-135b-vs-17_48759847_48759848_AG_+
bta-miR-138-vs-17_48759847_48759848_AG_+
bta-miR-1814c-vs-17_48759847_48759848_AG_+
bta-miR-182-vs-17_48759847_48759848_AG_+
bta-miR-184-vs-17_48759847_48759848_AG_+
bta-miR-187-vs-17_48759847_48759848_AG_+
bta-miR-193a-vs-17_48759847_48759848_AG_+
bta-miR-193a-5p-vs-17_48759847_48759848_AG_+
bta-miR-224-vs-17_48759847_48759848_AG_+
bta-miR-2284l-vs-17_48759847_48759848_AG_+
bta-miR-2285al-5p-vs-17_48759847_48759848_AG_+
bta-miR-2285ct-vs-17_48759847_48759848_AG_+
bta-miR-2285cw-vs-17_48759847_48759848_AG_+
bta-miR-2301-vs-17_48759847_48759848_AG_+
bta-miR-2308-vs-17_48759847_48759848_AG_+
bta-miR-2310-vs-17_48759847_48759848_AG_+
bta-miR-2324-vs-17_48759847_48759848_AG_+
bta-miR-2325a-vs-17_48759847_48759848_AG_+
bta-miR-2328-3p-vs-17_48759847_48759848_AG_+
bta-miR-2365-vs-17_48759847_48759848_AG_+
bta-miR-2366-vs-17_48759847_48759848_AG_+
bta-miR-2371-vs-17_48759847_48759848_AG_+
bta-miR-2392-vs-17_48759847_48759848_AG_+
bta-miR-2395-vs-17_48759847_48759848_AG_+
bta-miR-2399-5p-vs-17_48759847_48759848_AG_+
bta-miR-2407-vs-17_48759847_48759848_AG_+
bta-miR-2413-vs-17_48759847_48759848_AG_+
bta-miR-2415-5p-vs-17_48759847_48759848_AG_+
bta-miR-2419-3p-vs-17_48759847_48759848_AG_+
bta-miR-2420-vs-17_48759847_48759848_AG_+
bta-miR-2424-vs-17_48759847_48759848_AG_+
bta-miR-2428-vs-17_48759847_48759848_AG_+
bta-miR-2431-5p-vs-17_48759847_48759848_AG_+
bta-miR-2437-vs-17_48759847_48759848_AG_+
bta-miR-2466-5p-vs-17_48759847_48759848_AG_+
bta-miR-2482-vs-17_48759847_48759848_AG_+
bta-miR-2881-vs-17_48759847_48759848_AG_+
bta-miR-2888-vs-17_48759847_48759848_AG_+
bta-miR-2898-vs-17_48759847_48759848_AG_+
bta-miR-2899-vs-17_48759847_48759848_AG_+
bta-miR-2900-vs-17_48759847_48759848_AG_+
bta-miR-296-3p-vs-17_48759847_48759848_AG_+
bta-miR-362-5p-vs-17_48759847_48759848_AG_+
bta-miR-378d-vs-17_48759847_48759848_AG_+
bta-miR-4680-vs-17_48759847_48759848_AG_+
bta-miR-500-vs-17_48759847_48759848_AG_+
bta-miR-599-vs-17_48759847_48759848_AG_+
bta-miR-6517-vs-17_48759847_48759848_AG_+
bta-miR-10162-5p-vs-1_80437691_80437692_AG_+
bta-miR-10172-3p-vs-1_80437691_80437692_AG_+
bta-miR-10174-5p-vs-1_80437691_80437692_AG_+
bta-miR-10175-3p-vs-1_80437691_80437692_AG_+
bta-miR-10183-5p-vs-1_80437691_80437692_AG_+
bta-miR-11972-vs-1_80437691_80437692_AG_+
bta-miR-11973-vs-1_80437691_80437692_AG_+
bta-miR-11989-vs-1_80437691_80437692_AG_+
bta-miR-11990-vs-1_80437691_80437692_AG_+
bta-miR-12003-vs-1_80437691_80437692_AG_+
bta-miR-12010-vs-1_80437691_80437692_AG_+
bta-miR-12015-vs-1_80437691_80437692_AG_+
bta-miR-12026-vs-1_80437691_80437692_AG_+
bta-miR-12035-vs-1_80437691_80437692_AG_+
bta-miR-12044-vs-1_80437691_80437692_AG_+
bta-miR-12050-vs-1_80437691_80437692_AG_+
bta-miR-12051-vs-1_80437691_80437692_AG_+
bta-miR-1264-vs-1_80437691_80437692_AG_+
bta-miR-129-vs-1_80437691_80437692_AG_+
bta-miR-129-5p-vs-1_80437691_80437692_AG_+
bta-miR-1343-5p-vs-1_80437691_80437692_AG_+
bta-miR-137-vs-1_80437691_80437692_AG_+
bta-miR-148c-vs-1_80437691_80437692_AG_+
bta-miR-148d-vs-1_80437691_80437692_AG_+
bta-miR-149-3p-vs-1_80437691_80437692_AG_+
bta-miR-154b-vs-1_80437691_80437692_AG_+
bta-miR-184-vs-1_80437691_80437692_AG_+
bta-miR-22-3p-vs-1_80437691_80437692_AG_+
bta-miR-22-5p-vs-1_80437691_80437692_AG_+
bta-miR-2285bz-vs-1_80437691_80437692_AG_+
bta-miR-2299-3p-vs-1_80437691_80437692_AG_+
bta-miR-2343-vs-1_80437691_80437692_AG_+
bta-miR-2360-vs-1_80437691_80437692_AG_+
bta-miR-2361-vs-1_80437691_80437692_AG_+
bta-miR-2366-vs-1_80437691_80437692_AG_+
bta-miR-2379-vs-1_80437691_80437692_AG_+
bta-miR-2382-5p-vs-1_80437691_80437692_AG_+
bta-miR-2393-vs-1_80437691_80437692_AG_+
bta-miR-2395-vs-1_80437691_80437692_AG_+
bta-miR-2399-5p-vs-1_80437691_80437692_AG_+
bta-miR-2406-vs-1_80437691_80437692_AG_+
bta-miR-2407-vs-1_80437691_80437692_AG_+
bta-miR-2410-vs-1_80437691_80437692_AG_+
bta-miR-2419-3p-vs-1_80437691_80437692_AG_+
bta-miR-2427-vs-1_80437691_80437692_AG_+
bta-miR-2430-vs-1_80437691_80437692_AG_+
bta-miR-2434-vs-1_80437691_80437692_AG_+
bta-miR-2444-vs-1_80437691_80437692_AG_+
bta-miR-2449-vs-1_80437691_80437692_AG_+
bta-miR-2452-vs-1_80437691_80437692_AG_+
bta-miR-2460-vs-1_80437691_80437692_AG_+
bta-miR-2464-5p-vs-1_80437691_80437692_AG_+
bta-miR-2465-vs-1_80437691_80437692_AG_+
bta-miR-2480-vs-1_80437691_80437692_AG_+
bta-miR-2881-vs-1_80437691_80437692_AG_+
bta-miR-2895-vs-1_80437691_80437692_AG_+
bta-miR-2896-vs-1_80437691_80437692_AG_+
bta-miR-2899-vs-1_80437691_80437692_AG_+
bta-miR-2900-vs-1_80437691_80437692_AG_+
bta-miR-2904-vs-1_80437691_80437692_AG_+
bta-miR-320b-vs-1_80437691_80437692_AG_+
bta-miR-329b-vs-1_80437691_80437692_AG_+
bta-miR-33a-vs-1_80437691_80437692_AG_+
bta-miR-33b-vs-1_80437691_80437692_AG_+
bta-miR-3602-vs-1_80437691_80437692_AG_+
bta-miR-379-vs-1_80437691_80437692_AG_+
bta-miR-409a-vs-1_80437691_80437692_AG_+
bta-miR-412-vs-1_80437691_80437692_AG_+
bta-miR-453-vs-1_80437691_80437692_AG_+
bta-miR-541-vs-1_80437691_80437692_AG_+
bta-miR-544a-vs-1_80437691_80437692_AG_+
bta-miR-544b-vs-1_80437691_80437692_AG_+
bta-miR-615-vs-1_80437691_80437692_AG_+
bta-miR-6525-vs-1_80437691_80437692_AG_+
bta-miR-671-vs-1_80437691_80437692_AG_+
bta-miR-7865-vs-1_80437691_80437692_AG_+
bta-miR-8550-vs-1_80437691_80437692_AG_+
bta-miR-10182-3p-vs-1_80437739_80437740_AG_+
bta-miR-10225a-vs-1_80437739_80437740_AG_+
bta-miR-10225b-vs-1_80437739_80437740_AG_+
bta-miR-11989-vs-1_80437739_80437740_AG_+
bta-miR-11992-vs-1_80437739_80437740_AG_+
bta-miR-11993-vs-1_80437739_80437740_AG_+
bta-miR-11998-vs-1_80437739_80437740_AG_+
bta-miR-12026-vs-1_80437739_80437740_AG_+
bta-miR-12029-vs-1_80437739_80437740_AG_+
bta-miR-12032-vs-1_80437739_80437740_AG_+
bta-miR-12034-vs-1_80437739_80437740_AG_+
bta-miR-12042-vs-1_80437739_80437740_AG_+
bta-miR-12043-vs-1_80437739_80437740_AG_+
bta-miR-12053-vs-1_80437739_80437740_AG_+
bta-miR-12057-vs-1_80437739_80437740_AG_+
bta-miR-12060-vs-1_80437739_80437740_AG_+
bta-miR-12063-vs-1_80437739_80437740_AG_+
bta-miR-1248-vs-1_80437739_80437740_AG_+
bta-miR-142-3p-vs-1_80437739_80437740_AG_+
bta-miR-149-5p-vs-1_80437739_80437740_AG_+
bta-miR-154b-vs-1_80437739_80437740_AG_+
bta-miR-1814a-vs-1_80437739_80437740_AG_+
bta-miR-192-vs-1_80437739_80437740_AG_+
bta-miR-193a-5p-vs-1_80437739_80437740_AG_+
bta-miR-215-vs-1_80437739_80437740_AG_+
bta-miR-2284r-vs-1_80437739_80437740_AG_+
bta-miR-2285ab-vs-1_80437739_80437740_AG_+
bta-miR-2285ac-vs-1_80437739_80437740_AG_+
bta-miR-2285ah-5p-vs-1_80437739_80437740_AG_+
bta-miR-2285aw-vs-1_80437739_80437740_AG_+
bta-miR-2285ax-vs-1_80437739_80437740_AG_+
bta-miR-2285b-vs-1_80437739_80437740_AG_+
bta-miR-2285bl-vs-1_80437739_80437740_AG_+
bta-miR-2285bn-vs-1_80437739_80437740_AG_+
bta-miR-2285br-vs-1_80437739_80437740_AG_+
bta-miR-2285bu-vs-1_80437739_80437740_AG_+
bta-miR-2285ci-vs-1_80437739_80437740_AG_+
bta-miR-2285cm-vs-1_80437739_80437740_AG_+
bta-miR-2285co-vs-1_80437739_80437740_AG_+
bta-miR-2285f-vs-1_80437739_80437740_AG_+
bta-miR-2285t-vs-1_80437739_80437740_AG_+
bta-miR-2299-3p-vs-1_80437739_80437740_AG_+
bta-miR-2306-vs-1_80437739_80437740_AG_+
bta-miR-2308-vs-1_80437739_80437740_AG_+
bta-miR-2312-vs-1_80437739_80437740_AG_+
bta-miR-2324-vs-1_80437739_80437740_AG_+
bta-miR-2330-5p-vs-1_80437739_80437740_AG_+
bta-miR-2357-vs-1_80437739_80437740_AG_+
bta-miR-2361-vs-1_80437739_80437740_AG_+
bta-miR-2393-vs-1_80437739_80437740_AG_+
bta-miR-2398-vs-1_80437739_80437740_AG_+
bta-miR-2401-vs-1_80437739_80437740_AG_+
bta-miR-2415-3p-vs-1_80437739_80437740_AG_+
bta-miR-2421-vs-1_80437739_80437740_AG_+
bta-miR-2424-vs-1_80437739_80437740_AG_+
bta-miR-2439-5p-vs-1_80437739_80437740_AG_+
bta-miR-24-3p-vs-1_80437739_80437740_AG_+
bta-miR-2444-vs-1_80437739_80437740_AG_+
bta-miR-2882-vs-1_80437739_80437740_AG_+
bta-miR-2891-vs-1_80437739_80437740_AG_+
bta-miR-30b-3p-vs-1_80437739_80437740_AG_+
bta-miR-326-vs-1_80437739_80437740_AG_+
bta-miR-329b-vs-1_80437739_80437740_AG_+
bta-miR-345-5p-vs-1_80437739_80437740_AG_+
bta-miR-378b-vs-1_80437739_80437740_AG_+
bta-miR-378d-vs-1_80437739_80437740_AG_+
bta-miR-383-vs-1_80437739_80437740_AG_+
bta-miR-542-5p-vs-1_80437739_80437740_AG_+
bta-miR-551a-vs-1_80437739_80437740_AG_+
bta-miR-592-vs-1_80437739_80437740_AG_+
bta-miR-599-vs-1_80437739_80437740_AG_+
bta-miR-631-vs-1_80437739_80437740_AG_+
bta-miR-6531-vs-1_80437739_80437740_AG_+
bta-miR-11978-vs-1_80437756_80437757_AG_+
bta-miR-11998-vs-1_80437756_80437757_AG_+
bta-miR-12032-vs-1_80437756_80437757_AG_+
bta-miR-12043-vs-1_80437756_80437757_AG_+
bta-miR-12053-vs-1_80437756_80437757_AG_+
bta-miR-12055-vs-1_80437756_80437757_AG_+
bta-miR-12056-vs-1_80437756_80437757_AG_+
bta-miR-12057-vs-1_80437756_80437757_AG_+
bta-miR-12058-vs-1_80437756_80437757_AG_+
bta-miR-12059-vs-1_80437756_80437757_AG_+
bta-miR-12060-vs-1_80437756_80437757_AG_+
bta-miR-12062-vs-1_80437756_80437757_AG_+
bta-miR-12063-vs-1_80437756_80437757_AG_+
bta-miR-1248-vs-1_80437756_80437757_AG_+
bta-miR-149-5p-vs-1_80437756_80437757_AG_+
bta-miR-154b-vs-1_80437756_80437757_AG_+
bta-miR-1814a-vs-1_80437756_80437757_AG_+
bta-miR-192-vs-1_80437756_80437757_AG_+
bta-miR-193a-5p-vs-1_80437756_80437757_AG_+
bta-miR-215-vs-1_80437756_80437757_AG_+
bta-miR-2284r-vs-1_80437756_80437757_AG_+
bta-miR-2290-vs-1_80437756_80437757_AG_+
bta-miR-2325b-vs-1_80437756_80437757_AG_+
bta-miR-2325c-vs-1_80437756_80437757_AG_+
bta-miR-2378-vs-1_80437756_80437757_AG_+
bta-miR-2393-vs-1_80437756_80437757_AG_+
bta-miR-2398-vs-1_80437756_80437757_AG_+
bta-miR-2421-vs-1_80437756_80437757_AG_+
bta-miR-2424-vs-1_80437756_80437757_AG_+
bta-miR-2434-vs-1_80437756_80437757_AG_+
bta-miR-2439-5p-vs-1_80437756_80437757_AG_+
bta-miR-24-3p-vs-1_80437756_80437757_AG_+
bta-miR-2452-vs-1_80437756_80437757_AG_+
bta-miR-2454-3p-vs-1_80437756_80437757_AG_+
bta-miR-2477-vs-1_80437756_80437757_AG_+
bta-miR-2882-vs-1_80437756_80437757_AG_+
bta-miR-2891-vs-1_80437756_80437757_AG_+
bta-miR-30b-3p-vs-1_80437756_80437757_AG_+
bta-miR-326-vs-1_80437756_80437757_AG_+
bta-miR-329b-vs-1_80437756_80437757_AG_+
bta-miR-345-5p-vs-1_80437756_80437757_AG_+
bta-miR-3602-vs-1_80437756_80437757_AG_+
bta-miR-378b-vs-1_80437756_80437757_AG_+
bta-miR-453-vs-1_80437756_80437757_AG_+
bta-miR-6120-3p-vs-1_80437756_80437757_AG_+
bta-miR-631-vs-1_80437756_80437757_AG_+
bta-miR-6523a-vs-1_80437756_80437757_AG_+
bta-miR-7864-vs-1_80437756_80437757_AG_+
bta-miR-11998-vs-1_80437757_80437758_AG_+
bta-miR-12032-vs-1_80437757_80437758_AG_+
bta-miR-12043-vs-1_80437757_80437758_AG_+
bta-miR-12056-vs-1_80437757_80437758_AG_+
bta-miR-12057-vs-1_80437757_80437758_AG_+
bta-miR-12060-vs-1_80437757_80437758_AG_+
bta-miR-12062-vs-1_80437757_80437758_AG_+
bta-miR-12063-vs-1_80437757_80437758_AG_+
bta-miR-1248-vs-1_80437757_80437758_AG_+
bta-miR-149-5p-vs-1_80437757_80437758_AG_+
bta-miR-154b-vs-1_80437757_80437758_AG_+
bta-miR-1584-3p-vs-1_80437757_80437758_AG_+
bta-miR-1814a-vs-1_80437757_80437758_AG_+
bta-miR-192-vs-1_80437757_80437758_AG_+
bta-miR-193a-5p-vs-1_80437757_80437758_AG_+
bta-miR-200b-vs-1_80437757_80437758_AG_+
bta-miR-200c-vs-1_80437757_80437758_AG_+
bta-miR-204-vs-1_80437757_80437758_AG_+
bta-miR-211-vs-1_80437757_80437758_AG_+
bta-miR-215-vs-1_80437757_80437758_AG_+
bta-miR-2284r-vs-1_80437757_80437758_AG_+
bta-miR-2325b-vs-1_80437757_80437758_AG_+
bta-miR-2325c-vs-1_80437757_80437758_AG_+
bta-miR-2378-vs-1_80437757_80437758_AG_+
bta-miR-2393-vs-1_80437757_80437758_AG_+
bta-miR-2398-vs-1_80437757_80437758_AG_+
bta-miR-2421-vs-1_80437757_80437758_AG_+
bta-miR-2424-vs-1_80437757_80437758_AG_+
bta-miR-2434-vs-1_80437757_80437758_AG_+
bta-miR-2439-5p-vs-1_80437757_80437758_AG_+
bta-miR-24-3p-vs-1_80437757_80437758_AG_+
bta-miR-2452-vs-1_80437757_80437758_AG_+
bta-miR-2477-vs-1_80437757_80437758_AG_+
bta-miR-2891-vs-1_80437757_80437758_AG_+
bta-miR-30b-3p-vs-1_80437757_80437758_AG_+
bta-miR-326-vs-1_80437757_80437758_AG_+
bta-miR-329b-vs-1_80437757_80437758_AG_+
bta-miR-345-5p-vs-1_80437757_80437758_AG_+
bta-miR-3602-vs-1_80437757_80437758_AG_+
bta-miR-378b-vs-1_80437757_80437758_AG_+
bta-miR-429-vs-1_80437757_80437758_AG_+
bta-miR-453-vs-1_80437757_80437758_AG_+
bta-miR-6120-3p-vs-1_80437757_80437758_AG_+
bta-miR-631-vs-1_80437757_80437758_AG_+
bta-miR-6523a-vs-1_80437757_80437758_AG_+
bta-miR-7864-vs-1_80437757_80437758_AG_+
bta-miR-1185-vs-1_80437761_80437762_AG_+
bta-miR-11998-vs-1_80437761_80437762_AG_+
bta-miR-12043-vs-1_80437761_80437762_AG_+
bta-miR-12056-vs-1_80437761_80437762_AG_+
bta-miR-12057-vs-1_80437761_80437762_AG_+
bta-miR-12060-vs-1_80437761_80437762_AG_+
bta-miR-12062-vs-1_80437761_80437762_AG_+
bta-miR-1248-vs-1_80437761_80437762_AG_+
bta-miR-154b-vs-1_80437761_80437762_AG_+
bta-miR-1814a-vs-1_80437761_80437762_AG_+
bta-miR-193a-5p-vs-1_80437761_80437762_AG_+
bta-miR-200b-vs-1_80437761_80437762_AG_+
bta-miR-200c-vs-1_80437761_80437762_AG_+
bta-miR-2305-vs-1_80437761_80437762_AG_+
bta-miR-2325b-vs-1_80437761_80437762_AG_+
bta-miR-2325c-vs-1_80437761_80437762_AG_+
bta-miR-2368-5p-vs-1_80437761_80437762_AG_+
bta-miR-2378-vs-1_80437761_80437762_AG_+
bta-miR-2393-vs-1_80437761_80437762_AG_+
bta-miR-2398-vs-1_80437761_80437762_AG_+
bta-miR-2421-vs-1_80437761_80437762_AG_+
bta-miR-2424-vs-1_80437761_80437762_AG_+
bta-miR-2434-vs-1_80437761_80437762_AG_+
bta-miR-2452-vs-1_80437761_80437762_AG_+
bta-miR-2477-vs-1_80437761_80437762_AG_+
bta-miR-2891-vs-1_80437761_80437762_AG_+
bta-miR-30b-3p-vs-1_80437761_80437762_AG_+
bta-miR-326-vs-1_80437761_80437762_AG_+
bta-miR-329b-vs-1_80437761_80437762_AG_+
bta-miR-340-vs-1_80437761_80437762_AG_+
bta-miR-3602-vs-1_80437761_80437762_AG_+
bta-miR-429-vs-1_80437761_80437762_AG_+
bta-miR-453-vs-1_80437761_80437762_AG_+
bta-miR-503-3p-vs-1_80437761_80437762_AG_+
bta-miR-6120-3p-vs-1_80437761_80437762_AG_+
bta-miR-6523a-vs-1_80437761_80437762_AG_+
bta-miR-1185-vs-1_80437762_80437763_AG_+
bta-miR-11998-vs-1_80437762_80437763_AG_+
bta-miR-12043-vs-1_80437762_80437763_AG_+
bta-miR-12056-vs-1_80437762_80437763_AG_+
bta-miR-12057-vs-1_80437762_80437763_AG_+
bta-miR-12060-vs-1_80437762_80437763_AG_+
bta-miR-12062-vs-1_80437762_80437763_AG_+
bta-miR-1248-vs-1_80437762_80437763_AG_+
bta-miR-154b-vs-1_80437762_80437763_AG_+
bta-miR-1814a-vs-1_80437762_80437763_AG_+
bta-miR-193a-5p-vs-1_80437762_80437763_AG_+
bta-miR-200b-vs-1_80437762_80437763_AG_+
bta-miR-200c-vs-1_80437762_80437763_AG_+
bta-miR-2305-vs-1_80437762_80437763_AG_+
bta-miR-2309-vs-1_80437762_80437763_AG_+
bta-miR-2325b-vs-1_80437762_80437763_AG_+
bta-miR-2325c-vs-1_80437762_80437763_AG_+
bta-miR-2368-5p-vs-1_80437762_80437763_AG_+
bta-miR-2378-vs-1_80437762_80437763_AG_+
bta-miR-2382-3p-vs-1_80437762_80437763_AG_+
bta-miR-2393-vs-1_80437762_80437763_AG_+
bta-miR-2398-vs-1_80437762_80437763_AG_+
bta-miR-2421-vs-1_80437762_80437763_AG_+
bta-miR-2424-vs-1_80437762_80437763_AG_+
bta-miR-2434-vs-1_80437762_80437763_AG_+
bta-miR-2452-vs-1_80437762_80437763_AG_+
bta-miR-2477-vs-1_80437762_80437763_AG_+
bta-miR-2891-vs-1_80437762_80437763_AG_+
bta-miR-30b-3p-vs-1_80437762_80437763_AG_+
bta-miR-326-vs-1_80437762_80437763_AG_+
bta-miR-329b-vs-1_80437762_80437763_AG_+
bta-miR-3602-vs-1_80437762_80437763_AG_+
bta-miR-429-vs-1_80437762_80437763_AG_+
bta-miR-453-vs-1_80437762_80437763_AG_+
bta-miR-503-3p-vs-1_80437762_80437763_AG_+
bta-miR-6120-3p-vs-1_80437762_80437763_AG_+
bta-miR-6523a-vs-1_80437762_80437763_AG_+
bta-miR-668-3p-vs-1_80437762_80437763_AG_+
bta-miR-10020-vs-19_11487458_11487459_TC_-
bta-miR-10166-5p-vs-19_11487458_11487459_TC_-
bta-miR-10174-5p-vs-19_11487458_11487459_TC_-
bta-miR-12004-vs-19_11487458_11487459_TC_-
bta-miR-12007-vs-19_11487458_11487459_TC_-
bta-miR-12019-vs-19_11487458_11487459_TC_-
bta-miR-12036-vs-19_11487458_11487459_TC_-
bta-miR-12044-vs-19_11487458_11487459_TC_-
bta-miR-1246-vs-19_11487458_11487459_TC_-
bta-miR-129-vs-19_11487458_11487459_TC_-
bta-miR-129-5p-vs-19_11487458_11487459_TC_-
bta-miR-1301-vs-19_11487458_11487459_TC_-
bta-miR-1388-5p-vs-19_11487458_11487459_TC_-
bta-miR-1603-vs-19_11487458_11487459_TC_-
bta-miR-17-3p-vs-19_11487458_11487459_TC_-
bta-miR-1814a-vs-19_11487458_11487459_TC_-
bta-miR-1814c-vs-19_11487458_11487459_TC_-
bta-miR-1842-vs-19_11487458_11487459_TC_-
bta-miR-22-5p-vs-19_11487458_11487459_TC_-
bta-miR-2293-vs-19_11487458_11487459_TC_-
bta-miR-2297-vs-19_11487458_11487459_TC_-
bta-miR-2308-vs-19_11487458_11487459_TC_-
bta-miR-2310-vs-19_11487458_11487459_TC_-
bta-miR-2319b-vs-19_11487458_11487459_TC_-
bta-miR-2325a-vs-19_11487458_11487459_TC_-
bta-miR-2337-vs-19_11487458_11487459_TC_-
bta-miR-2353-vs-19_11487458_11487459_TC_-
bta-miR-2357-vs-19_11487458_11487459_TC_-
bta-miR-2364-vs-19_11487458_11487459_TC_-
bta-miR-2368-3p-vs-19_11487458_11487459_TC_-
bta-miR-2378-vs-19_11487458_11487459_TC_-
bta-miR-2399-5p-vs-19_11487458_11487459_TC_-
bta-miR-23b-5p-vs-19_11487458_11487459_TC_-
bta-miR-2421-vs-19_11487458_11487459_TC_-
bta-miR-2434-vs-19_11487458_11487459_TC_-
bta-miR-2437-vs-19_11487458_11487459_TC_-
bta-miR-2454-3p-vs-19_11487458_11487459_TC_-
bta-miR-320b-vs-19_11487458_11487459_TC_-
bta-miR-346-vs-19_11487458_11487459_TC_-
bta-miR-3602-vs-19_11487458_11487459_TC_-
bta-miR-370-vs-19_11487458_11487459_TC_-
bta-miR-375-vs-19_11487458_11487459_TC_-
bta-miR-3956-vs-19_11487458_11487459_TC_-
bta-miR-450a-vs-19_11487458_11487459_TC_-
bta-miR-484-vs-19_11487458_11487459_TC_-
bta-miR-584-vs-19_11487458_11487459_TC_-
bta-miR-6516-vs-19_11487458_11487459_TC_-
bta-miR-7180-vs-19_11487458_11487459_TC_-
bta-miR-758-vs-19_11487458_11487459_TC_-
bta-miR-760-3p-vs-19_11487458_11487459_TC_-
bta-miR-7863-vs-19_11487458_11487459_TC_-
bta-miR-7864-vs-19_11487458_11487459_TC_-
bta-miR-8550-vs-19_11487458_11487459_TC_-
bta-miR-10020-vs-19_11487463_11487464_TC_-
bta-miR-10174-5p-vs-19_11487463_11487464_TC_-
bta-miR-12004-vs-19_11487463_11487464_TC_-
bta-miR-12007-vs-19_11487463_11487464_TC_-
bta-miR-12019-vs-19_11487463_11487464_TC_-
bta-miR-12036-vs-19_11487463_11487464_TC_-
bta-miR-12044-vs-19_11487463_11487464_TC_-
bta-miR-1246-vs-19_11487463_11487464_TC_-
bta-miR-1388-5p-vs-19_11487463_11487464_TC_-
bta-miR-1603-vs-19_11487463_11487464_TC_-
bta-miR-1814a-vs-19_11487463_11487464_TC_-
bta-miR-1814c-vs-19_11487463_11487464_TC_-
bta-miR-1842-vs-19_11487463_11487464_TC_-
bta-miR-22-5p-vs-19_11487463_11487464_TC_-
bta-miR-2284e-vs-19_11487463_11487464_TC_-
bta-miR-2293-vs-19_11487463_11487464_TC_-
bta-miR-2308-vs-19_11487463_11487464_TC_-
bta-miR-2310-vs-19_11487463_11487464_TC_-
bta-miR-2319b-vs-19_11487463_11487464_TC_-
bta-miR-2325a-vs-19_11487463_11487464_TC_-
bta-miR-2337-vs-19_11487463_11487464_TC_-
bta-miR-2353-vs-19_11487463_11487464_TC_-
bta-miR-2357-vs-19_11487463_11487464_TC_-
bta-miR-2364-vs-19_11487463_11487464_TC_-
bta-miR-2368-3p-vs-19_11487463_11487464_TC_-
bta-miR-2378-vs-19_11487463_11487464_TC_-
bta-miR-2399-5p-vs-19_11487463_11487464_TC_-
bta-miR-23b-5p-vs-19_11487463_11487464_TC_-
bta-miR-2434-vs-19_11487463_11487464_TC_-
bta-miR-2437-vs-19_11487463_11487464_TC_-
bta-miR-2454-3p-vs-19_11487463_11487464_TC_-
bta-miR-2888-vs-19_11487463_11487464_TC_-
bta-miR-320b-vs-19_11487463_11487464_TC_-
bta-miR-346-vs-19_11487463_11487464_TC_-
bta-miR-3602-vs-19_11487463_11487464_TC_-
bta-miR-370-vs-19_11487463_11487464_TC_-
bta-miR-375-vs-19_11487463_11487464_TC_-
bta-miR-3956-vs-19_11487463_11487464_TC_-
bta-miR-450a-vs-19_11487463_11487464_TC_-
bta-miR-484-vs-19_11487463_11487464_TC_-
bta-miR-584-vs-19_11487463_11487464_TC_-
bta-miR-7180-vs-19_11487463_11487464_TC_-
bta-miR-758-vs-19_11487463_11487464_TC_-
bta-miR-760-3p-vs-19_11487463_11487464_TC_-
bta-miR-7863-vs-19_11487463_11487464_TC_-
bta-miR-7864-vs-19_11487463_11487464_TC_-
bta-miR-8550-vs-19_11487463_11487464_TC_-
bta-miR-10174-5p-vs-19_11487476_11487477_TC_-
bta-miR-11972-vs-19_11487476_11487477_TC_-
bta-miR-11978-vs-19_11487476_11487477_TC_-
bta-miR-11998-vs-19_11487476_11487477_TC_-
bta-miR-12007-vs-19_11487476_11487477_TC_-
bta-miR-12043-vs-19_11487476_11487477_TC_-
bta-miR-12058-vs-19_11487476_11487477_TC_-
bta-miR-12059-vs-19_11487476_11487477_TC_-
bta-miR-1388-5p-vs-19_11487476_11487477_TC_-
bta-miR-1468-vs-19_11487476_11487477_TC_-
bta-miR-1603-vs-19_11487476_11487477_TC_-
bta-miR-1814a-vs-19_11487476_11487477_TC_-
bta-miR-1814c-vs-19_11487476_11487477_TC_-
bta-miR-22-5p-vs-19_11487476_11487477_TC_-
bta-miR-2308-vs-19_11487476_11487477_TC_-
bta-miR-2310-vs-19_11487476_11487477_TC_-
bta-miR-2325a-vs-19_11487476_11487477_TC_-
bta-miR-2348-vs-19_11487476_11487477_TC_-
bta-miR-2353-vs-19_11487476_11487477_TC_-
bta-miR-2357-vs-19_11487476_11487477_TC_-
bta-miR-2360-vs-19_11487476_11487477_TC_-
bta-miR-2368-3p-vs-19_11487476_11487477_TC_-
bta-miR-2399-5p-vs-19_11487476_11487477_TC_-
bta-miR-23b-5p-vs-19_11487476_11487477_TC_-
bta-miR-2407-vs-19_11487476_11487477_TC_-
bta-miR-2419-3p-vs-19_11487476_11487477_TC_-
bta-miR-2434-vs-19_11487476_11487477_TC_-
bta-miR-2437-vs-19_11487476_11487477_TC_-
bta-miR-2449-vs-19_11487476_11487477_TC_-
bta-miR-2454-3p-vs-19_11487476_11487477_TC_-
bta-miR-2881-vs-19_11487476_11487477_TC_-
bta-miR-2888-vs-19_11487476_11487477_TC_-
bta-miR-2891-vs-19_11487476_11487477_TC_-
bta-miR-2897-vs-19_11487476_11487477_TC_-
bta-miR-2900-vs-19_11487476_11487477_TC_-
bta-miR-31-vs-19_11487476_11487477_TC_-
bta-miR-320b-vs-19_11487476_11487477_TC_-
bta-miR-326-vs-19_11487476_11487477_TC_-
bta-miR-331-5p-vs-19_11487476_11487477_TC_-
bta-miR-346-vs-19_11487476_11487477_TC_-
bta-miR-3602-vs-19_11487476_11487477_TC_-
bta-miR-370-vs-19_11487476_11487477_TC_-
bta-miR-375-vs-19_11487476_11487477_TC_-
bta-miR-484-vs-19_11487476_11487477_TC_-
bta-miR-584-vs-19_11487476_11487477_TC_-
bta-miR-7180-vs-19_11487476_11487477_TC_-
bta-miR-7863-vs-19_11487476_11487477_TC_-
bta-miR-7864-vs-19_11487476_11487477_TC_-
[truncated: 18,994 more rows]

## Sheet: changed interaction
202 common elements in "ET_miRanda" and "ET_RNAhybrid":
bta-miR-10175-3p-vs-2_81927928_81927929_TC_-
bta-miR-1179-vs-13_41870235_41870236_AG_+
bta-miR-1179-vs-2_81928454_81928455_TC_-
bta-miR-1179-vs-6_110000258_110000259_AG_+
bta-miR-1193-vs-27_24278859_24278860_TC_-
bta-miR-11978-vs-5_49395353_49395354_TC_-
bta-miR-11989-vs-2_81927928_81927929_TC_-
bta-miR-12012-vs-27_24278590_24278591_TC_-
bta-miR-12013-vs-2_81927833_81927834_TC_-
bta-miR-12030-vs-17_19997837_19997838_AG_+
bta-miR-12035-vs-20_67670938_67670939_AG_+
bta-miR-12035-vs-2_81927928_81927929_TC_-
bta-miR-12043-vs-20_67670912_67670913_AG_+
bta-miR-12043-vs-2_81927814_81927815_TC_-
bta-miR-12043-vs-2_81927853_81927854_TC_-
bta-miR-12043-vs-9_38892534_38892535_TC_-
bta-miR-12043-vs-9_38893678_38893679_TC_-
bta-miR-12047-vs-9_38891414_38891415_TC_-
bta-miR-12049-vs-27_24278878_24278879_TC_-
bta-miR-12050-vs-19_11487514_11487515_TC_-
bta-miR-12051-vs-22_35969333_35969334_AG_+
bta-miR-12055-vs-13_41870584_41870585_AG_+
bta-miR-12059-vs-13_41870584_41870585_AG_+
bta-miR-12059-vs-1_80437756_80437757_AG_+
bta-miR-12059-vs-19_11487476_11487477_TC_-
bta-miR-12059-vs-6_17238234_17238235_AG_+
bta-miR-12059-vs-9_38892521_38892522_TC_-
bta-miR-1247-3p-vs-6_110000274_110000275_AG_+
bta-miR-125a-vs-3_24187491_24187492_TC_-
bta-miR-125b-vs-3_24187491_24187492_TC_-
bta-miR-1282-vs-27_24278678_24278679_TC_-
bta-miR-1284-vs-8_29245793_29245794_TC_-
bta-miR-132-vs-8_29245783_29245784_TC_-
bta-miR-140-vs-27_24278835_24278836_TC_-
bta-miR-141-vs-2_81927825_81927826_TC_-
bta-miR-141-vs-9_38892547_38892548_TC_-
bta-miR-150-vs-4_22830246_22830247_AG_+
bta-miR-151-5p-vs-5_49395367_49395368_TC_-
bta-miR-1584-3p-vs-2_33265201_33265202_TC_-
bta-miR-17-3p-vs-27_24278620_24278621_TC_-
bta-miR-183-vs-27_24278811_24278812_TC_-
bta-miR-184-vs-9_38891456_38891457_TC_-
bta-miR-187-vs-27_24278713_24278714_TC_-
bta-miR-191b-vs-3_24187509_24187510_TC_-
bta-miR-193a-vs-20_67670914_67670915_AG_+
bta-miR-193a-vs-9_38893676_38893677_TC_-
bta-miR-200a-vs-2_81927825_81927826_TC_-
bta-miR-200a-vs-9_38892547_38892548_TC_-
bta-miR-216a-vs-8_29245818_29245819_TC_-
bta-miR-216b-vs-2_33265201_33265202_TC_-
bta-miR-221-vs-27_24278823_24278824_TC_-
bta-miR-222-vs-27_24278823_24278824_TC_-
bta-miR-22-3p-vs-2_81927837_81927838_TC_-
bta-miR-2284e-vs-3_24187552_24187553_TC_-
bta-miR-2285ag-3p-vs-9_38891517_38891518_TC_-
bta-miR-2285cv-vs-13_41870217_41870218_AG_+
bta-miR-2285cv-vs-25_11571370_11571371_AG_+
bta-miR-2285dg-vs-27_24278952_24278953_TC_-
bta-miR-2285dm-vs-3_24187474_24187475_TC_-
bta-miR-2285h-vs-27_24278952_24278953_TC_-
bta-miR-2285i-vs-27_24278952_24278953_TC_-
bta-miR-2285k-vs-27_24278952_24278953_TC_-
bta-miR-2285v-vs-13_41870251_41870252_AG_+
bta-miR-2287-vs-20_67670914_67670915_AG_+
bta-miR-2287-vs-9_38893676_38893677_TC_-
bta-miR-2297-vs-17_19997747_19997748_AG_+
bta-miR-2300a-5p-vs-27_24278602_24278603_TC_-
bta-miR-2316-vs-27_24278795_24278796_TC_-
bta-miR-2320-5p-vs-27_24278955_24278956_TC_-
bta-miR-2328-5p-vs-2_33265180_33265181_TC_-
bta-miR-2339-vs-13_41870603_41870604_AG_+
bta-miR-2339-vs-2_81927825_81927826_TC_-
bta-miR-2339-vs-9_38892547_38892548_TC_-
bta-miR-2358-vs-8_29245779_29245780_TC_-
bta-miR-2367-5p-vs-29_7262686_7262687_TC_-
bta-miR-2370-3p-vs-27_24278596_24278597_TC_-
bta-miR-2373-3p-vs-9_38891466_38891467_TC_-
bta-miR-2376-vs-3_24187539_24187540_TC_-
bta-miR-2376-vs-5_49395366_49395367_TC_-
bta-miR-2377-vs-8_29245793_29245794_TC_-
bta-miR-2379-vs-19_11487514_11487515_TC_-
bta-miR-2385-3p-vs-13_41870233_41870234_AG_+
bta-miR-2397-5p-vs-9_38891430_38891431_TC_-
bta-miR-2401-vs-3_24187550_24187551_TC_-
bta-miR-2404-vs-3_24187533_24187534_TC_-
bta-miR-2410-vs-27_24278931_24278932_TC_-
bta-miR-2410-vs-2_81927837_81927838_TC_-
bta-miR-2415-3p-vs-20_67670930_67670931_AG_+
bta-miR-2453-vs-2_81927813_81927814_TC_-
bta-miR-2454-3p-vs-20_67670929_67670930_AG_+
bta-miR-2883-vs-27_24278925_24278926_TC_-
bta-miR-323-vs-27_24278910_24278911_TC_-
bta-miR-330-vs-27_24278864_24278865_TC_-
bta-miR-331-3p-vs-13_41870265_41870266_AG_+
bta-miR-331-3p-vs-22_35969368_35969369_AG_+
bta-miR-335-vs-9_38893691_38893692_TC_-
bta-miR-338-vs-13_41870235_41870236_AG_+
bta-miR-338-vs-2_81928454_81928455_TC_-
bta-miR-339a-vs-20_67670927_67670928_AG_+
bta-miR-339a-vs-27_24278879_24278880_TC_-
bta-miR-339b-vs-20_67670927_67670928_AG_+
bta-miR-339b-vs-27_24278879_24278880_TC_-
bta-miR-342-vs-27_24278910_24278911_TC_-
bta-miR-3431-vs-27_24278713_24278714_TC_-
bta-miR-346-vs-27_24278681_24278682_TC_-
bta-miR-3613b-vs-27_24278887_24278888_TC_-
bta-miR-365-5p-vs-20_67670914_67670915_AG_+
bta-miR-365-5p-vs-9_38893676_38893677_TC_-
bta-miR-377-vs-27_24278910_24278911_TC_-
bta-miR-378b-vs-17_19997859_19997860_AG_+
bta-miR-409a-vs-27_24278862_24278863_TC_-
bta-miR-412-vs-1_80437691_80437692_AG_+
bta-miR-412-vs-2_81927913_81927914_TC_-
bta-miR-412-vs-4_22830195_22830196_AG_+
bta-miR-412-vs-5_28607647_28607648_AG_+
bta-miR-450b-vs-27_24278694_24278695_TC_-
bta-miR-483-vs-17_19997863_19997864_AG_+
bta-miR-484-vs-20_67670929_67670930_AG_+
bta-miR-489-vs-8_29245777_29245778_TC_-
bta-miR-500-vs-2_33265200_33265201_TC_-
bta-miR-532-vs-27_24278589_24278590_TC_-
bta-miR-551a-vs-1_80437739_80437740_AG_+
bta-miR-551a-vs-21_10163_10164_AG_+
bta-miR-6120-5p-vs-29_7262686_7262687_TC_-
bta-miR-6529b-vs-2_33265053_33265054_TC_-
bta-miR-6534-vs-27_24278914_24278915_TC_-
bta-miR-654-vs-27_24278681_24278682_TC_-
bta-miR-668-3p-vs-3_24187539_24187540_TC_-
bta-miR-670-vs-3_24187491_24187492_TC_-
bta-miR-760-5p-vs-2_33265107_33265108_TC_-
bta-miR-769-vs-3_24187485_24187486_TC_-
bta-miR-873-vs-27_24278847_24278848_TC_-
bta-miR-874-vs-3_24187491_24187492_TC_-
bta-miR-876-vs-9_38893679_38893680_TC_-
bta-miR-101-vs-29_7262937_7262938_TC_-
bta-miR-1179-vs-7_71461275_71461276_TC_-
bta-miR-11988-vs-13_41870568_41870569_AG_+
bta-miR-12035-vs-17_35856578_35856579_AG_+
bta-miR-12043-vs-17_35856552_35856553_AG_+
bta-miR-12043-vs-5_28814531_28814532_TC_-
bta-miR-12046-vs-13_41870626_41870627_AG_+
bta-miR-12047-vs-7_71461259_71461260_TC_-
bta-miR-12051-vs-13_41870534_41870535_AG_+
bta-miR-12051-vs-25_11571384_11571385_AG_+
bta-miR-12059-vs-17_35856565_35856566_AG_+
bta-miR-12059-vs-23_13589354_13589355_AG_+
bta-miR-132-vs-22_60370329_60370330_TC_-
bta-miR-141-vs-5_121516347_121516348_TC_-
bta-miR-1584-5p-vs-22_60370134_60370135_TC_-
bta-miR-193a-vs-17_35856554_35856555_AG_+
bta-miR-200a-vs-5_121516347_121516348_TC_-
bta-miR-200b-vs-23_13589326_13589327_AG_+
bta-miR-200c-vs-23_13589326_13589327_AG_+
bta-miR-202-vs-13_41870403_41870404_AG_+
bta-miR-205-vs-25_11571293_11571294_AG_+
bta-miR-2285at-vs-13_41870544_41870545_AG_+
bta-miR-2285bq-vs-13_41870544_41870545_AG_+
bta-miR-2285ca-vs-13_41870551_41870552_AG_+
bta-miR-2285cz-vs-13_41870544_41870545_AG_+
bta-miR-2285l-vs-13_41870544_41870545_AG_+
bta-miR-2287-vs-17_35856554_35856555_AG_+
bta-miR-2287-vs-9_38893556_38893557_TC_-
bta-miR-2328-5p-vs-2_124468289_124468290_AG_+
bta-miR-2339-vs-17_35856539_35856540_AG_+
bta-miR-2339-vs-20_67670899_67670900_AG_+
bta-miR-2373-3p-vs-25_11571219_11571220_AG_+
bta-miR-2374-vs-22_60370134_60370135_TC_-
bta-miR-2385-3p-vs-2_81928456_81928457_TC_-
bta-miR-2385-3p-vs-29_7262937_7262938_TC_-
bta-miR-2389-vs-13_41870568_41870569_AG_+
bta-miR-2397-5p-vs-25_11571255_11571256_AG_+
bta-miR-2397-5p-vs-4_50045570_50045571_TC_-
bta-miR-2412-vs-22_60370134_60370135_TC_-
bta-miR-2453-vs-4_22830161_22830162_AG_+
bta-miR-2457-vs-27_1463956_1463957_AG_+
bta-miR-2467-5p-vs-4_50045489_50045490_TC_-
bta-miR-27a-3p-vs-29_7262941_7262942_TC_-
bta-miR-27b-vs-29_7262941_7262942_TC_-
bta-miR-2899-vs-25_11571216_11571217_AG_+
bta-miR-3065-vs-27_1463956_1463957_AG_+
bta-miR-335-vs-17_35856539_35856540_AG_+
bta-miR-335-vs-20_67670899_67670900_AG_+
bta-miR-338-vs-7_71461275_71461276_TC_-
bta-miR-339a-vs-17_35856567_35856568_AG_+
bta-miR-339b-vs-17_35856567_35856568_AG_+
bta-miR-33a-vs-13_41870534_41870535_AG_+
bta-miR-33b-vs-13_41870534_41870535_AG_+
bta-miR-3432a-vs-13_41870622_41870623_AG_+
bta-miR-365-5p-vs-17_35856554_35856555_AG_+
bta-miR-378b-vs-2_124468312_124468313_AG_+
bta-miR-412-vs-4_22830313_22830314_AG_+
bta-miR-429-vs-23_13589326_13589327_AG_+
bta-miR-450a-vs-13_41870660_41870661_AG_+
bta-miR-4680-vs-5_121516332_121516333_TC_-
bta-miR-494-vs-27_1464278_1464279_AG_+
bta-miR-544a-vs-2_124468283_124468284_AG_+
bta-miR-544b-vs-2_124468283_124468284_AG_+
bta-miR-545-5p-vs-29_7262941_7262942_TC_-
bta-miR-551b-vs-13_41870660_41870661_AG_+
bta-miR-615-vs-21_10167_10168_AG_+
bta-miR-656-vs-2_124468321_124468322_AG_+
bta-miR-760-5p-vs-4_22830161_22830162_AG_+
