# Supplementary material for: Genome-wide detection of RNA editing events during the hair follicles cycle of Tianzhu white yak
Source: BMC Genomics. 2022 Oct 31;23:737. doi: 10.1186/s12864-022-08951-5 (PMC9624038; doi:10.1186/s12864-022-08951-5)
Supplement: Supplementary file 4 — Additional file 4: The information of conserved RNA editing sites [file 12864_2022_8951_MOESM4_ESM.xlsx]

## Sheet: hg
Query_id	Subject_id	identity	length	mismatches	gap	q.start	q.end	s.start	s.end	e-value	bit_score	Genome_features	symbol
1_144233266_144233267_AG_+	chr1_115608735_-	92.157	51	4	0	1	51	1	51	1.1e-12	73.1	intergenic	-
1_144233268_144233269_AG_+	chr1_115608733_-	94	50	3	0	2	51	2	51	8.49e-14	76.8	intergenic	-
1_144233271_144233272_AG_+	chr1_115608730_-	96	50	2	0	2	51	2	51	1.83e-15	82.4	intergenic	-
1_144233276_144233277_AG_+	chr1_115608725_-	97.826	46	1	0	3	48	3	48	6.57e-15	80.5	intergenic	-
1_144233278_144233279_AG_+	chr1_115608723_-	96.078	51	2	0	1	51	1	51	5.08e-16	84.2	intergenic	-
1_144233281_144233282_AG_+	chr1_115608722_+	95.918	49	2	0	1	49	49	1	6.57e-15	80.5	intergenic	-
1_144233291_144233292_AG_+	chr14_68368454_+	94	50	3	0	2	51	1	50	8.49e-14	76.8	intergenic	-
1_144233292_144233293_AG_+	chr14_68368454_+	94.118	51	3	0	1	51	1	51	2.36e-14	78.7	intergenic	-
1_144233295_144233296_AG_+	chr14_68368457_+	94.118	51	3	0	1	51	1	51	2.36e-14	78.7	intergenic	-
19_31840918_31840919_AG_+	chr3_159128522_+	90.698	43	4	0	9	51	1	43	3.08e-08	58.4	ENSBGRG00000010820_mRNA	TMEM11
19_31840929_31840930_AG_+	chr3_159128534_+	100	40	0	0	12	51	3	42	3.06e-13	75	ENSBGRG00000010820_mRNA	TMEM11
19_31840930_31840931_AG_+	chr3_159128534_+	100	41	0	0	11	51	3	43	8.49e-14	76.8	ENSBGRG00000010820_mRNA	TMEM11
19_31840932_31840933_AG_+	chr3_159128534_+	100	41	0	0	9	49	3	43	8.49e-14	76.8	ENSBGRG00000010820_mRNA	TMEM11
19_31840943_31840944_AG_+	chr3_159128534_+	97.619	42	1	0	1	42	6	47	1.1e-12	73.1	ENSBGRG00000010820_mRNA	TMEM11
23_53828566_53828567_AG_+	chr7_30141774_+	93.023	43	3	0	9	51	1	43	6.61e-10	63.9	intergenic	-
23_53828572_53828573_AG_+	chr7_30141774_+	93.878	49	3	0	3	51	1	49	3.06e-13	75	intergenic	-
27_24978459_24978460_AG_+	chr5_174799948_-	95.833	48	2	0	1	48	1	48	2.36e-14	78.7	intergenic	-
27_24978476_24978477_AG_+	chr8_98534492_-	100	46	0	0	6	51	48	3	1.41e-16	86.1	intergenic	-
27_24978477_24978478_AG_+	chr8_98534492_-	100	47	0	0	5	51	48	2	3.92e-17	87.9	intergenic	-
14_60577130_60577131_AG_+	chr2_142727222_-	89.362	47	4	1	5	50	5	51	3.08e-08	58.4	ENSBGRG00000010338_mRNA	CEP350
5_49604735_49604736_AG_+	chr9_13626386_-	92	50	2	2	3	51	1	49	1.42e-11	69.4	intergenic	-
5_49604736_49604737_AG_+	chr9_13626386_-	92.157	51	2	2	2	51	1	50	3.95e-12	71.3	intergenic	-
5_49604737_49604738_AG_+	chr9_13626386_-	92.308	52	2	2	1	51	1	51	1.1e-12	73.1	intergenic	-
5_49604745_49604746_AG_+	chr9_13626378_-	100	45	0	0	7	51	7	51	5.08e-16	84.2	intergenic	-
5_49604753_49604754_AG_+	chr9_13626370_-	97.959	49	1	0	1	49	1	49	1.41e-16	86.1	intergenic	-
5_129454469_129454470_AG_+	chr10_10602541_+	92.157	51	4	0	1	51	1	51	1.1e-12	73.1	intergenic	-
5_129454473_129454474_AG_+	chr18_43581159_-	97.917	48	1	0	2	49	2	49	5.08e-16	84.2	intergenic	-
5_129454485_129454486_AG_+	chr10_10602557_+	95.918	49	2	0	3	51	3	51	6.57e-15	80.5	intergenic	-
11_25357722_25357723_TC_-	chr18_43581143_-	93.478	46	3	0	1	46	6	51	1.42e-11	69.4	intergenic	-
11_25357743_25357744_TC_-	chr18_43581159_-	97.917	48	1	0	2	49	2	49	5.08e-16	84.2	intergenic	-
11_25357747_25357748_TC_-	chr10_10602541_+	92.157	51	4	0	1	51	1	51	1.1e-12	73.1	intergenic	-
11_25357748_25357749_TC_-	chr10_10602541_+	92	50	4	0	2	51	1	50	3.95e-12	71.3	intergenic	-
6_84270807_84270808_TC_-	chr10_10602557_+	93.878	49	3	0	3	51	3	51	3.06e-13	75	intergenic	-
28_13287339_13287340_TC_-	chr3_180568257_-	97.222	36	1	0	1	36	14	49	2.38e-09	62.1	ENSBGRG00000012555_mRNA	NGLY1
28_13287352_13287353_TC_-	chr2_63431087_-	93.75	48	3	0	1	48	4	51	1.1e-12	73.1	ENSBGRG00000012555_mRNA	NGLY1
28_13287355_13287356_TC_-	chr2_63431087_-	93.878	49	3	0	3	51	3	51	3.06e-13	75	ENSBGRG00000012555_mRNA	NGLY1
28_13287365_13287366_TC_-	chr2_63431097_-	91.489	47	4	0	5	51	5	51	1.84e-10	65.8	ENSBGRG00000012555_mRNA	NGLY1
28_13287366_13287367_TC_-	chr2_63431097_-	91.304	46	4	0	6	51	5	50	6.61e-10	63.9	ENSBGRG00000012555_mRNA	NGLY1
28_46542135_46542136_TC_-	chr2_195303695_+	91.111	45	4	0	6	50	45	1	2.38e-09	62.1	intergenic	-
3_44758279_44758280_TC_-	chr2_158934676_+	100	31	0	0	21	51	45	15	3.08e-08	58.4	intergenic	-
3_44758280_44758281_TC_-	chr2_158934676_+	100	30	0	0	22	51	45	16	1.11e-07	56.5	intergenic	-
26_26713301_26713302_TC_-	chr12_52050568_+	96.97	33	1	0	3	35	3	35	1.11e-07	56.5	intergenic	-
26_26713308_26713309_TC_-	chr12_52050568_+	96.97	33	1	0	10	42	3	35	1.11e-07	56.5	intergenic	-
8_3308297_3308298_TC_-	chr1_27306915_+	95.122	41	2	0	1	41	11	51	1.84e-10	65.8	ENSBGRG00000013593_CDS	novel gene
9_84986000_84986001_TC_-	chr18_6153270_-	92	50	4	0	1	50	2	51	3.95e-12	71.3	intergenic	-
9_84986001_84986002_TC_-	chr18_6153270_-	92.157	51	4	0	1	51	1	51	1.1e-12	73.1	intergenic	-
9_84986002_84986003_TC_-	chr18_6153270_-	92	50	4	0	2	51	1	50	3.95e-12	71.3	intergenic	-
9_84986003_84986004_TC_-	chr18_6153270_-	91.837	49	4	0	3	51	1	49	1.42e-11	69.4	intergenic	-
9_84986012_84986013_TC_-	chr7_77736732_-	95.455	44	2	0	2	45	8	51	3.95e-12	71.3	intergenic	-
9_84986017_84986018_TC_-	chr7_77736732_-	92	50	4	0	1	50	2	51	3.95e-12	71.3	intergenic	-
9_84986034_84986035_TC_-	chr7_77736744_-	91.111	45	4	0	7	51	3	47	2.38e-09	62.1	intergenic	-
1_77117449_77117450_TC_-	chr1_15003223_+	100	44	0	0	1	44	8	51	1.83e-15	82.4	intergenic	-
1_77117456_77117457_TC_-	chr1_15003223_+	100	45	0	0	7	51	7	51	5.08e-16	84.2	intergenic	-
10_57461617_57461618_TC_-	chr6_8594196_+	100	29	0	0	18	46	2	30	3.98e-07	54.7	intergenic	-
10_57461804_57461805_TC_-	chr5_58598813_-	92.5	40	2	1	1	40	10	48	1.11e-07	56.5	intergenic	-
10_57461806_57461807_TC_-	chr5_58598813_-	92.857	42	2	1	1	42	8	48	8.55e-09	60.2	intergenic	-
10_57461809_57461810_TC_-	chr5_58598813_-	93.023	43	2	1	3	45	7	48	2.38e-09	62.1	intergenic	-
13_52192481_52192482_TC_-	chr15_56498853_-	95.349	43	2	0	9	51	51	9	1.42e-11	69.4	ENSBGRG00000012334_mRNA	SERGEF
13_52192488_52192489_TC_-	chr15_56498853_-	97.222	36	1	0	16	51	51	16	2.38e-09	62.1	ENSBGRG00000012334_mRNA	SERGEF
13_52192492_52192493_TC_-	chr11_47009902_+	91.667	48	2	2	1	47	1	47	1.84e-10	65.8	ENSBGRG00000012334_mRNA	SERGEF
24_6518134_6518135_TC_-	chr15_44293768_-	100	36	0	0	4	39	46	11	5.11e-11	67.6	intergenic	-
24_6518150_6518151_TC_-	chr2_195303695_+	91.111	45	4	0	6	50	45	1	2.38e-09	62.1	intergenic	-
21_16564616_16564617_AG_+	chr12_133696967_-	90.698	43	4	0	9	51	51	9	3.08e-08	58.4	intergenic	-
21_16564636_16564637_AG_+	chr19_56895620_-	97.222	36	0	1	1	36	47	13	8.55e-09	60.2	intergenic	-
21_16564698_16564699_AG_+	chr9_99521899_-	100	31	0	0	5	35	46	16	3.08e-08	58.4	intergenic	-
21_16564700_16564701_AG_+	chr9_99521899_-	100	31	0	0	3	33	46	16	3.08e-08	58.4	intergenic	-
21_16564821_16564822_AG_+	chr18_32886363_-	97.222	36	1	0	16	51	1	36	2.38e-09	62.1	intergenic	-
21_16564822_16564823_AG_+	chr18_32886363_-	97.297	37	1	0	15	51	1	37	6.61e-10	63.9	intergenic	-
21_16564824_16564825_AG_+	chr18_32886363_-	97.297	37	1	0	13	49	1	37	6.61e-10	63.9	intergenic	-
21_16564829_16564830_AG_+	chr18_32886363_-	95.455	44	2	0	8	51	1	44	3.95e-12	71.3	intergenic	-
21_16565074_16565075_AG_+	chr18_32886380_-	97.826	46	1	0	3	48	6	51	6.57e-15	80.5	intergenic	-
16_15395265_15395266_AG_+	chr7_95192136_+	95	40	2	0	1	40	1	40	6.61e-10	63.9	ENSBGRG00000020095_mRNA	TMEM192
16_15395272_15395273_AG_+	chr7_95192148_+	88.889	45	5	0	6	50	1	45	1.11e-07	56.5	ENSBGRG00000020095_mRNA	TMEM193
16_15395277_15395278_AG_+	chr7_95192148_+	88.889	45	5	0	1	45	1	45	1.11e-07	56.5	ENSBGRG00000020095_mRNA	TMEM194
20_71133403_71133404_AG_+	chr19_37130179_+	97.561	41	1	0	3	43	3	43	3.95e-12	71.3	ENSBGRG00000019082_mRNA	ZNF599
20_71133562_71133563_AG_+	chr19_35232256_+	96	50	2	0	1	50	50	1	1.83e-15	82.4	ENSBGRG00000019082_mRNA	ZNF599
20_71133625_71133626_AG_+	chr19_35232192_-	95.918	49	2	0	3	51	3	51	6.57e-15	80.5	ENSBGRG00000019082_mRNA	ZNF599
20_71133646_71133647_AG_+	chr19_35232173_-	95.918	49	2	0	1	49	3	51	6.57e-15	80.5	ENSBGRG00000019082_mRNA	ZNF599
20_71133655_71133656_AG_+	chr19_35232163_-	93.617	47	3	0	3	49	4	50	3.95e-12	71.3	ENSBGRG00000019082_mRNA	ZNF599
20_71133709_71133710_AG_+	chr19_35232125_-	97.059	34	1	0	1	34	18	51	3.08e-08	58.4	ENSBGRG00000019082_mRNA	ZNF599
20_71133738_71133739_AG_+	chr19_38056243_+	94.118	51	3	0	1	51	1	51	2.36e-14	78.7	ENSBGRG00000019082_mRNA	ZNF599
20_55881884_55881885_TC_-	chr19_53116952_-	95.238	42	2	0	3	44	47	6	5.11e-11	67.6	intergenic	-
20_55881885_55881886_TC_-	chr19_53116952_-	95.238	42	2	0	4	45	47	6	5.11e-11	67.6	intergenic	-
8_60200352_60200353_TC_-	chr11_6686740_-	87.755	49	4	2	1	47	49	1	1.11e-07	56.5	intergenic	-
8_60200353_60200354_TC_-	chr11_6686740_-	88	50	4	2	1	48	50	1	3.08e-08	58.4	intergenic	-
12_58669589_58669590_TC_-	chr3_149554101_+	97.059	34	1	0	1	34	40	7	3.08e-08	58.4	intergenic	-
12_58669590_58669591_TC_-	chr3_149554101_+	97.143	35	1	0	1	35	41	7	8.55e-09	60.2	intergenic	-
12_58669591_58669592_TC_-	chr3_149554101_+	97.222	36	1	0	1	36	42	7	2.38e-09	62.1	intergenic	-
24_6518149_6518150_TC_-	chr2_195303688_+	93.023	43	3	0	9	51	48	6	6.61e-10	63.9	intergenic	-
10_23536425_23536426_TC_-	chr2_195303696_+	90.909	44	4	0	6	49	44	1	8.55e-09	60.2	intergenic	-
10_57461952_57461953_TC_-	chr11_129106206_-	95.918	49	2	0	1	49	1	49	6.57e-15	80.5	intergenic	-
10_57463272_57463273_TC_-	chrX_56229581_+	100	32	0	0	18	49	18	49	8.55e-09	60.2	intergenic	-
11_59602949_59602950_TC_-	chrX_42172584_+	90.698	43	4	0	4	46	45	3	3.08e-08	58.4	intergenic	-
11_59602950_59602951_TC_-	chrX_42172584_+	90.698	43	4	0	5	47	45	3	3.08e-08	58.4	intergenic	-
11_59602951_59602952_TC_-	chrX_42172584_+	90.698	43	4	0	6	48	45	3	3.08e-08	58.4	intergenic	-
11_59602956_59602957_TC_-	chrX_124024745_-	94.444	36	2	0	11	46	45	10	1.11e-07	56.5	intergenic	-
11_59602959_59602960_TC_-	chrX_124024745_-	94.444	36	2	0	14	49	45	10	1.11e-07	56.5	intergenic	-
5_61258367_61258368_TC_-	chr6_74378393_+	97.297	37	1	0	1	37	44	8	6.61e-10	63.9	ENSBGRG00000022902_mRNA	CPM
5_61258390_61258391_TC_-	chr6_74378393_+	97.143	35	0	1	18	51	51	17	3.08e-08	58.4	ENSBGRG00000022902_mRNA	CPM
5_61258391_61258392_TC_-	chr20_5214135_+	89.362	47	4	1	5	50	3	49	3.08e-08	58.4	ENSBGRG00000022902_mRNA	CPM
5_61258393_61258394_TC_-	chr20_5214135_+	89.13	46	4	1	7	51	3	48	1.11e-07	56.5	ENSBGRG00000022902_mRNA	CPM

## Sheet: mm
Query_id	Subject_id	identity	length	mismatches	gap	q.start	q.end	s.start	s.end	e-value	bit_score	Genome_features	symbol
4_8840352_8840353_TC_-	chr5_24444806_-	95.833	48	2	0	4	51	4	51	2.41e-16	78.7	ENSBGRG00000006171	FASTK
4_8840353_8840354_TC_-	chr5_24444806_-	95.745	47	2	0	5	51	4	50	8.67e-16	76.8	ENSBGRG00000006171	FASTK
